# Supplementary material for: Crystal structure elucidation of a geminal and vicinal bis­(tri­fluoro­methane­sulfonate) ester
Source: Acta Crystallogr C Struct Chem. 2024 Jun 14;80(Pt 7):278–83. doi: 10.1107/S2053229624005230 (PMC11225611; doi:10.1107/S2053229624005230)
Supplement: Supplementary file 1 [file c-80-00278-sup1.cif]

##############################################################################
#                                                                            #
# This CIF contains the data in a paper accepted for publication in          #
# Acta Crystallographica Section C. It conforms to the requirements of       #
# Notes for Authors for Acta Crystallographica Section C, and has been       #
# peer reviewed under the auspices of the IUCr Commission on Journals.       #
#                                                                            #
# Full details of the Crystallographic Information File format               #
# are given in the paper "The Crystallographic Information File (CIF):       #
# a New Standard Archive File for Crystallography" by S. R. Hall, F. H.      #
# Allen and I. D. Brown [Acta Cryst. (1991), A47, 655-685].                  #
#                                                                            #
# The current version of the core CIF dictionary is obtainable from          #
# ftp://ftp.iucr.org/pub/cif_core.dic.                                       #
#                                                                            #
# Software is freely available for graphical display of the structure(s)     #
# in this CIF. For information consult the CIF software page                 #
# http://www.iucr.org/resources/cif/software.                                #
#                                                                            #
# This file may be used for bona fide research purposes within the           #
# scientific community so long as proper attribution is given to the journal # 
# article from which it was obtained.                                        #
#                                                                            #
##############################################################################
data_global
_audit_creation_method
;
FinalCif V133 by Daniel Kratzert, Freiburg 2024,
https://dkratzert.de/finalcif.html
;
_journal_date_recd_electronic     2024-04-08
_journal_date_accepted     2024-06-03
_journal_name_full     'Acta Crystallographica, Section C'
_journal_year     2024
_journal_volume     80
_journal_issue      7
_journal_page_first     278
_journal_page_last     283
_journal_paper_category     FA
_journal_paper_doi     10.1107/S2053229624005230
_journal_coeditor_code     OJ3019
loop_
    _publ_contact_author_name
    _publ_contact_author_address
    _publ_contact_author_email
    _publ_contact_author_phone
    'Alexander P\"othig'
;
School of Natural Sciences & Catalysis Research Center (CRC)
Technische Universit\"at M\"unchen
Ernst-Otto-Fischer Strasse 1
85748 Garching
Germany
;
 'alexander.poethig@tum.de' '+49 (0)89 289 13081'
_publ_section_title
;
Crystal structure elucidation of a geminal and vicinal
bis(trifluoromethanesulfonate) ester
;
_publ_section_title_footnote     .
loop_
    _publ_author_name
    _publ_author_footnote
    _publ_author_address
    'Thomas Pickl' ' '
;
School of Natural Sciences & Catalysis Research Center (CRC)
Technische Universit\"at M\"unchen
Ernst-Otto-Fischer Strasse 1
85748 Garching
Germany
;
    'Julian Zuber' ' '
;
School of Natural Sciences & Catalysis Research Center (CRC)
Technische Universit\"at M\"unchen
Ernst-Otto-Fischer Strasse 1
85748 Garching
Germany
;
    'Johannes Stephan' ' '
;
School of Natural Sciences & Catalysis Research Center (CRC)
Technische Universit\"at M\"unchen
Ernst-Otto-Fischer Strasse 1
85748 Garching
Germany
;
    'Alexander P\"othig' ' '
;
School of Natural Sciences & Catalysis Research Center (CRC)
Technische Universit\"at M\"unchen
Ernst-Otto-Fischer Strasse 1
85748 Garching
Germany
;
_publ_section_synopsis
;
The crystal structures of methylene and ethylene bis(trifluoromethanesulfonate)
are reported, which represent the first crystallographic characterization of a
geminal and vicinal bis(trifluoromethanesulfonate) ester.
;
data_2
_audit_creation_method
;
FinalCif V133 by Daniel Kratzert, Freiburg 2024,
https://dkratzert.de/finalcif.html
;
_chemical_name_systematic
;
Ethane-1,2-diyl bis(trifluoromethanesulfonate)
;
_chemical_name_common
;
Ethylene bis(triflate)
;
_chemical_formula_moiety     ?
_chemical_formula_sum     'C4 H4 F6 O6 S2'
_chemical_formula_iupac     'C4 H4 F6 O6 S2'
_chemical_formula_weight     326.19
_chemical_melting_point     ?
_space_group_crystal_system     triclinic
_space_group_name_H-M_alt     'P -1'
_space_group_name_Hall     '-P 1'
loop_
    _space_group_symop_operation_xyz
    'x, y, z'
    '-x, -y, -z'
_cell_length_a     10.036(4)
_cell_length_b     10.664(3)
_cell_length_c     11.276(4)
_cell_angle_alpha     83.540(9)
_cell_angle_beta     64.178(9)
_cell_angle_gamma     89.593(9)
_cell_volume     1078.2(6)
_cell_formula_units_Z     4
_cell_measurement_reflns_used     3670
_cell_measurement_theta_min     2.26
_cell_measurement_theta_max     26.344
_cell_measurement_temperature     100(2)
_twin_individual_id     2
_twin_individual_twin_matrix_11     0.00071
_twin_individual_twin_matrix_12     -0.0027
_twin_individual_twin_matrix_13     -0.99868
_twin_individual_twin_matrix_21     0.95311
_twin_individual_twin_matrix_22     0.21903
_twin_individual_twin_matrix_23     -0.12083
_twin_individual_twin_matrix_31     0.41847
_twin_individual_twin_matrix_32     -0.95442
_twin_individual_twin_matrix_33     -0.02247
_exptl_crystal_description     plate
_exptl_crystal_colour     colourless
_exptl_crystal_size_max     0.162
_exptl_crystal_size_mid     0.090
_exptl_crystal_size_min     0.012
_exptl_crystal_density_diffrn     2.009
_exptl_crystal_density_meas     ?
_exptl_crystal_density_method     ?
_exptl_crystal_F_000     648
_exptl_absorpt_coefficient_mu     0.600
_exptl_absorpt_correction_type     multi-scan
_exptl_absorpt_process_details
;
(TWINABS; Bruker, 2012)
;
_exptl_absorpt_correction_T_min     0.564122
_exptl_absorpt_correction_T_max     0.745373
_exptl_special_details
;Diffractometer operator             T. Pickl
scanspeed                           5-10 s per frame
dx                                  62 mm
1944 frames measured in 7 data sets
phi-scans with delta_phi         = 0.5
omega-scans with delta_omega     = 0.5
shutterless mode
;
_diffrn_ambient_temperature     100(2)
_diffrn_source     'TXS rotating anode'
_diffrn_source_voltage     50.0
_diffrn_source_current     50.0
_diffrn_radiation_type     MoK\a
_diffrn_radiation_wavelength     0.71073
_diffrn_radiation_source     'TXS rotating anode'
_diffrn_radiation_monochromator     'Helios optic'
_diffrn_measurement_device_type     'Bruker D8 VENTURE'
_diffrn_measurement_device     'three-angle diffractometer'
_diffrn_measurement_method     '\w and \f scans'
_diffrn_detector     CPAD
_diffrn_measurement_specimen_support     'MiTeGen micromount'
_diffrn_detector_area_resol_mean     16
_diffrn_reflns_number     4339
_diffrn_reflns_av_R_equivalents     0.0786
_diffrn_reflns_av_unetI/netI     0.0701
_diffrn_reflns_theta_min     1.924
_diffrn_reflns_theta_max     26.369
_diffrn_reflns_theta_full     25.242
_diffrn_measured_fraction_theta_max     0.982
_diffrn_measured_fraction_theta_full     0.990
_diffrn_reflns_limit_h_min     -11
_diffrn_reflns_limit_h_max     12
_diffrn_reflns_limit_k_min     -13
_diffrn_reflns_limit_k_max     13
_diffrn_reflns_limit_l_min     0
_diffrn_reflns_limit_l_max     14
_diffrn_radiation_probe     x-ray
_refine_special_details
;
 Refined as a 2-component twin.
;
_reflns_number_total     4339
_reflns_number_gt     3403
_reflns_threshold_expression     'I > 2\s(I)'
_refine_ls_structure_factor_coef     Fsqd
_refine_ls_matrix_type     full
_refine_ls_R_factor_all     0.0941
_refine_ls_R_factor_gt     0.0658
_refine_ls_wR_factor_gt     0.1490
_refine_ls_wR_factor_ref     0.1657
_refine_ls_goodness_of_fit_ref     1.073
_refine_ls_restrained_S_all     1.073
_refine_ls_number_reflns     4339
_refine_ls_number_parameters     326
_refine_ls_number_restraints     0
_refine_ls_hydrogen_treatment     constr
_refine_ls_weighting_scheme     calc
_refine_ls_weighting_details
              'w=1/[\s^2^(Fo^2^)+(0.0356P)^2^+5.6794P] where P=(Fo^2^+2Fc^2^)/3'
_atom_sites_solution_hydrogens     geom
_atom_sites_solution_primary     direct
_atom_sites_solution_secondary     difmap
_refine_ls_shift/su_max     0.000
_refine_ls_shift/su_mean     0.000
_refine_diff_density_max     0.604
_refine_diff_density_min     -0.548
_refine_ls_extinction_method     none
_refine_ls_extinction_coef     .
loop_
    _atom_type_symbol
    _atom_type_description
    _atom_type_scat_dispersion_real
    _atom_type_scat_dispersion_imag
    _atom_type_scat_source
    'C' 'C' 0.0033 0.0016
                         'International Tables Vol C Tables 4.2.6.8 and 6.1.1.4'
    'O' 'O' 0.0106 0.0060
                         'International Tables Vol C Tables 4.2.6.8 and 6.1.1.4'
    'F' 'F' 0.0171 0.0103
                         'International Tables Vol C Tables 4.2.6.8 and 6.1.1.4'
    'S' 'S' 0.1246 0.1234
                         'International Tables Vol C Tables 4.2.6.8 and 6.1.1.4'
    'H' 'H' 0.0000 0.0000
                         'International Tables Vol C Tables 4.2.6.8 and 6.1.1.4'
_computing_data_collection
;
APEX4 (Bruker, 2022)
;
_computing_cell_refinement
;
SAINT (Bruker, 2019)
;
_computing_data_reduction
;
SAINT (Bruker, 2019)
;
_computing_structure_solution
;
<i>SHELXT</i> (Sheldrick, 2015a)
;
_computing_structure_refinement
;
SHELXL (Sheldrick, 2015b) and <i>SHELXLE</i> (H\"ubschle <i>et al.</i>,
2011)
;
_computing_molecular_graphics
;
PLATON (Spek, 2020)
;
_computing_publication_material
;
PLATON (Spek, 2020), enCIFer (Allen <i>et al.</i>,  2004) and
<i>FinalCif</i> (Kratzert, 2023)
;
loop_
    _atom_site_type_symbol
    _atom_site_label
    _atom_site_fract_x
    _atom_site_fract_y
    _atom_site_fract_z
    _atom_site_U_iso_or_equiv
    _atom_site_adp_type
    _atom_site_calc_flag
    _atom_site_occupancy
    _atom_site_disorder_assembly
    _atom_site_disorder_group
    C C1 0.7390(7) 0.7806(7) -0.3145(7) 0.0305(15) Uani d 1 . .
    C C2 0.7981(8) 0.5426(6) -0.0952(8) 0.0330(16) Uani d 1 . .
    H H2A 0.902806 0.520173 -0.141213 0.040 Uiso calc 1 . .
    H H2B 0.739825 0.497232 -0.130181 0.040 Uiso calc 1 . .
    C C3 0.7408(7) 0.5038(6) 0.0505(7) 0.0269(14) Uani d 1 . .
    H H3A 0.642752 0.539256 0.098399 0.032 Uiso calc 1 . .
    H H3B 0.728878 0.410543 0.069459 0.032 Uiso calc 1 . .
    C C4 0.7031(9) 0.5807(7) 0.3481(7) 0.0361(17) Uani d 1 . .
    C C5 0.8589(8) 0.2726(6) 0.6257(7) 0.0302(14) Uani d 1 . .
    C C6 0.7927(7) 0.0998(5) 0.9138(6) 0.0221(13) Uani d 1 . .
    H H6A 0.899447 0.113447 0.889450 0.027 Uiso calc 1 . .
    H H6B 0.782152 0.034746 0.862035 0.027 Uiso calc 1 . .
    C C7 0.7111(7) 0.0564(6) 1.0578(6) 0.0241(13) Uani d 1 . .
    H H7A 0.753362 -0.021922 1.080005 0.029 Uiso calc 1 . .
    H H7B 0.605728 0.037346 1.080766 0.029 Uiso calc 1 . .
    C C8 0.7390(8) 0.0661(7) 1.3534(7) 0.0357(17) Uani d 1 . .
    O O1 0.5416(5) 0.6374(4) -0.1115(5) 0.0314(11) Uani d 1 . .
    O O2 0.6156(5) 0.8470(4) -0.0780(5) 0.0280(10) Uani d 1 . .
    O O3 0.7869(5) 0.6800(4) -0.1208(5) 0.0273(10) Uani d 1 . .
    O O4 0.8474(5) 0.5512(4) 0.0961(5) 0.0271(10) Uani d 1 . .
    O O5 0.7148(5) 0.7467(4) 0.1546(5) 0.0293(10) Uani d 1 . .
    O O6 0.9481(5) 0.7020(5) 0.1759(5) 0.0378(12) Uani d 1 . .
    O O7 0.6265(5) 0.1192(4) 0.7537(5) 0.0321(11) Uani d 1 . .
    O O8 0.6023(5) 0.3478(4) 0.7861(5) 0.0294(10) Uani d 1 . .
    O O9 0.7323(4) 0.2186(4) 0.8829(4) 0.0220(9) Uani d 1 . .
    O O10 0.7222(5) 0.1561(4) 1.1360(4) 0.0269(10) Uani d 1 . .
    O O11 0.9608(5) 0.0795(4) 1.1190(5) 0.0321(11) Uani d 1 . .
    O O12 0.8618(5) 0.2776(4) 1.2118(5) 0.0358(12) Uani d 1 . .
    F F1 0.7956(5) 0.6816(4) -0.3792(4) 0.0465(11) Uani d 1 . .
    F F2 0.6383(5) 0.8273(4) -0.3533(5) 0.0492(12) Uani d 1 . .
    F F3 0.8467(5) 0.8687(4) -0.3484(4) 0.0440(11) Uani d 1 . .
    F F4 0.5908(5) 0.5129(4) 0.3503(4) 0.0496(12) Uani d 1 . .
    F F5 0.7841(6) 0.5051(4) 0.3855(5) 0.0506(12) Uani d 1 . .
    F F6 0.6486(6) 0.6642(5) 0.4320(5) 0.0556(13) Uani d 1 . .
    F F7 0.8389(5) 0.2819(4) 0.5157(4) 0.0397(10) Uani d 1 . .
    F F8 0.9190(4) 0.3805(4) 0.6300(4) 0.0357(9) Uani d 1 . .
    F F9 0.9521(4) 0.1820(4) 0.6202(4) 0.0363(10) Uani d 1 . .
    F F10 0.6861(6) -0.0449(4) 1.3420(5) 0.0580(14) Uani d 1 . .
    F F11 0.6265(5) 0.1269(5) 1.4300(4) 0.0518(12) Uani d 1 . .
    F F12 0.8276(6) 0.0428(4) 1.4110(4) 0.0480(12) Uani d 1 . .
    S S1 0.65129(17) 0.73351(14) -0.13709(15) 0.0212(3) Uani d 1 . .
    S S2 0.81148(18) 0.66163(14) 0.18055(17) 0.0247(4) Uani d 1 . .
    S S3 0.68116(17) 0.23493(14) 0.77089(16) 0.0227(3) Uani d 1 . .
    S S4 0.84046(18) 0.15361(14) 1.18972(16) 0.0237(3) Uani d 1 . .
loop_
    _atom_site_aniso_label
    _atom_site_aniso_U_11
    _atom_site_aniso_U_22
    _atom_site_aniso_U_33
    _atom_site_aniso_U_12
    _atom_site_aniso_U_13
    _atom_site_aniso_U_23
    C1 0.026(4) 0.032(4) 0.033(4) 0.000(3) -0.014(3) -0.004(3)
    C2 0.038(4) 0.018(3) 0.055(5) 0.011(3) -0.029(4) -0.012(3)
    C3 0.028(3) 0.017(3) 0.046(4) 0.000(2) -0.026(3) -0.005(3)
    C4 0.047(4) 0.032(4) 0.036(4) 0.000(3) -0.025(4) -0.002(3)
    C5 0.036(4) 0.024(3) 0.032(4) 0.006(3) -0.017(3) -0.005(3)
    C6 0.019(3) 0.016(3) 0.034(4) 0.003(2) -0.015(3) -0.001(2)
    C7 0.021(3) 0.024(3) 0.032(3) 0.000(3) -0.016(3) -0.001(3)
    C8 0.039(4) 0.037(4) 0.035(4) -0.002(3) -0.020(4) -0.005(3)
    O1 0.023(2) 0.021(2) 0.051(3) -0.0051(18) -0.016(2) -0.005(2)
    O2 0.027(2) 0.019(2) 0.035(3) 0.0015(18) -0.010(2) -0.0048(19)
    O3 0.026(2) 0.023(2) 0.038(3) 0.0038(18) -0.019(2) -0.0024(19)
    O4 0.025(2) 0.022(2) 0.042(3) 0.0004(17) -0.022(2) 0.0003(19)
    O5 0.031(3) 0.019(2) 0.043(3) 0.0054(18) -0.021(2) -0.0015(19)
    O6 0.032(3) 0.034(3) 0.056(3) -0.011(2) -0.029(3) 0.002(2)
    O7 0.034(3) 0.022(2) 0.049(3) -0.0020(19) -0.026(2) -0.005(2)
    O8 0.028(2) 0.021(2) 0.042(3) 0.0086(18) -0.019(2) -0.0056(19)
    O9 0.022(2) 0.016(2) 0.028(2) 0.0027(16) -0.0114(19) -0.0034(17)
    O10 0.029(2) 0.025(2) 0.036(3) 0.0092(18) -0.022(2) -0.0071(19)
    O11 0.024(2) 0.034(3) 0.044(3) 0.0098(19) -0.019(2) -0.011(2)
    O12 0.040(3) 0.026(2) 0.046(3) 0.005(2) -0.023(3) -0.004(2)
    F1 0.055(3) 0.048(3) 0.036(2) 0.008(2) -0.018(2) -0.015(2)
    F2 0.057(3) 0.059(3) 0.045(3) 0.013(2) -0.035(2) -0.002(2)
    F3 0.043(3) 0.037(2) 0.038(2) -0.0109(19) -0.008(2) 0.0069(19)
    F4 0.047(3) 0.055(3) 0.037(2) -0.023(2) -0.012(2) 0.009(2)
    F5 0.067(3) 0.036(2) 0.053(3) -0.002(2) -0.034(3) 0.012(2)
    F6 0.072(3) 0.049(3) 0.042(3) 0.005(2) -0.020(3) -0.007(2)
    F7 0.055(3) 0.040(2) 0.026(2) 0.001(2) -0.020(2) -0.0021(17)
    F8 0.034(2) 0.033(2) 0.036(2) -0.0097(17) -0.0120(19) -0.0011(17)
    F9 0.030(2) 0.036(2) 0.032(2) 0.0125(17) -0.0056(18) -0.0003(17)
    F10 0.091(4) 0.040(3) 0.040(3) -0.030(3) -0.029(3) 0.010(2)
    F11 0.040(3) 0.072(3) 0.035(2) -0.001(2) -0.008(2) -0.009(2)
    F12 0.072(3) 0.038(3) 0.045(3) -0.001(2) -0.038(3) 0.006(2)
    S1 0.0196(7) 0.0175(7) 0.0266(8) 0.0005(6) -0.0106(6) -0.0014(6)
    S2 0.0257(8) 0.0193(7) 0.0330(9) -0.0026(6) -0.0173(7) 0.0012(6)
    S3 0.0206(7) 0.0188(7) 0.0317(8) 0.0019(6) -0.0145(7) -0.0024(6)
    S4 0.0251(8) 0.0184(7) 0.0301(8) 0.0030(6) -0.0147(7) -0.0013(6)
_geom_special_details
;
 All esds (except the esd in the dihedral angle between two l.s. planes)
 are estimated using the full covariance matrix.  The cell esds are taken
 into account individually in the estimation of esds in distances, angles
 and torsion angles; correlations between esds in cell parameters are only
 used when they are defined by crystal symmetry.  An approximate (isotropic)
 treatment of cell esds is used for estimating esds involving l.s. planes.
;
loop_
    _geom_bond_atom_site_label_1
    _geom_bond_atom_site_label_2
    _geom_bond_site_symmetry_2
    _geom_bond_distance
    _geom_bond_publ_flag
    C1 F3 . 1.331(8) ?
    C1 F1 . 1.332(8) ?
    C1 F2 . 1.337(8) ?
    C1 S1 . 1.810(7) ?
    C2 O3 . 1.474(7) ?
    C2 C3 . 1.493(10) ?
    C3 O4 . 1.487(7) ?
    C4 F5 . 1.305(8) ?
    C4 F6 . 1.311(9) ?
    C4 F4 . 1.332(8) ?
    C4 S2 . 1.831(8) ?
    C5 F8 . 1.318(8) ?
    C5 F9 . 1.327(8) ?
    C5 F7 . 1.334(8) ?
    C5 S3 . 1.828(7) ?
    C6 O9 . 1.473(7) ?
    C6 C7 . 1.483(9) ?
    C7 O10 . 1.489(7) ?
    C8 F11 . 1.308(9) ?
    C8 F12 . 1.318(8) ?
    C8 F10 . 1.342(8) ?
    C8 S4 . 1.817(8) ?
    O1 S1 . 1.420(4) ?
    O2 S1 . 1.416(4) ?
    O3 S1 . 1.548(4) ?
    O4 S2 . 1.540(5) ?
    O5 S2 . 1.423(4) ?
    O6 S2 . 1.417(5) ?
    O7 S3 . 1.420(4) ?
    O8 S3 . 1.421(4) ?
    O9 S3 . 1.551(4) ?
    O10 S4 . 1.549(4) ?
    O11 S4 . 1.417(5) ?
    O12 S4 . 1.407(5) ?
loop_
    _geom_contact_atom_site_label_1
    _geom_contact_atom_site_label_2
    _geom_contact_distance
    _geom_contact_site_symmetry_1
    _geom_contact_site_symmetry_2
    _geom_contact_publ_flag
    F5 F7 2.823(7) 1_555 1_555 yes
    F7 F12 2.951(7) 1_555 1_554 yes
    F3 F9 2.954(5) 1_555 2_765 yes
loop_
    _geom_angle_atom_site_label_1
    _geom_angle_atom_site_label_2
    _geom_angle_atom_site_label_3
    _geom_angle_site_symmetry_1
    _geom_angle_site_symmetry_3
    _geom_angle
    _geom_angle_publ_flag
    F3 C1 F1 . . 108.8(6) ?
    F3 C1 F2 . . 108.5(6) ?
    F1 C1 F2 . . 107.9(6) ?
    F3 C1 S1 . . 111.3(5) ?
    F1 C1 S1 . . 110.6(5) ?
    F2 C1 S1 . . 109.6(5) ?
    O3 C2 C3 . . 109.8(5) ?
    O4 C3 C2 . . 108.9(5) ?
    F5 C4 F6 . . 109.2(6) ?
    F5 C4 F4 . . 108.6(6) ?
    F6 C4 F4 . . 108.5(7) ?
    F5 C4 S2 . . 111.3(5) ?
    F6 C4 S2 . . 109.7(5) ?
    F4 C4 S2 . . 109.5(5) ?
    F8 C5 F9 . . 108.6(6) ?
    F8 C5 F7 . . 108.5(5) ?
    F9 C5 F7 . . 108.8(6) ?
    F8 C5 S3 . . 111.2(5) ?
    F9 C5 S3 . . 110.0(4) ?
    F7 C5 S3 . . 109.6(5) ?
    O9 C6 C7 . . 109.1(5) ?
    C6 C7 O10 . . 110.0(5) ?
    F11 C8 F12 . . 108.9(6) ?
    F11 C8 F10 . . 107.7(6) ?
    F12 C8 F10 . . 108.1(6) ?
    F11 C8 S4 . . 112.1(5) ?
    F12 C8 S4 . . 110.2(5) ?
    F10 C8 S4 . . 109.6(5) ?
    C2 O3 S1 . . 120.5(4) ?
    C3 O4 S2 . . 121.4(4) ?
    C6 O9 S3 . . 121.4(4) ?
    C7 O10 S4 . . 121.4(4) ?
    O2 S1 O1 . . 121.9(3) ?
    O2 S1 O3 . . 108.4(3) ?
    O1 S1 O3 . . 112.0(3) ?
    O2 S1 C1 . . 105.9(3) ?
    O1 S1 C1 . . 107.1(3) ?
    O3 S1 C1 . . 98.9(3) ?
    O6 S2 O5 . . 122.7(3) ?
    O6 S2 O4 . . 105.6(3) ?
    O5 S2 O4 . . 112.3(3) ?
    O6 S2 C4 . . 106.2(3) ?
    O5 S2 C4 . . 106.0(3) ?
    O4 S2 C4 . . 101.8(3) ?
    O7 S3 O8 . . 123.2(3) ?
    O7 S3 O9 . . 112.2(3) ?
    O8 S3 O9 . . 106.4(3) ?
    O7 S3 C5 . . 106.0(3) ?
    O8 S3 C5 . . 105.9(3) ?
    O9 S3 C5 . . 100.5(3) ?
    O12 S4 O11 . . 122.1(3) ?
    O12 S4 O10 . . 107.5(3) ?
    O11 S4 O10 . . 111.9(3) ?
    O12 S4 C8 . . 105.7(3) ?
    O11 S4 C8 . . 106.3(3) ?
    O10 S4 C8 . . 101.1(3) ?
loop_
    _geom_hbond_atom_site_label_d
    _geom_hbond_atom_site_label_h
    _geom_hbond_atom_site_label_a
    _geom_hbond_site_symmetry_d
    _geom_hbond_site_symmetry_h
    _geom_hbond_site_symmetry_a
    _geom_hbond_distance_dh
    _geom_hbond_distance_ha
    _geom_hbond_distance_da
    _geom_hbond_angle_dha
    _geom_hbond_publ_flag
    C2 H2B O8 1_555 1_555 1_554 0.99 2.615 3.600(10)
                                                   171.72 yes
    C3 H3A O1 1_555 1_555 2_665 0.99 2.597 2.984(9) 103.25 yes
    C3 H3B O1 1_555 1_555 2_665 0.99 2.588 2.984(9) 103.80 yes
    C3 H3A O8 1_555 1_555 2_666 0.99 2.591 3.579(8) 174.78 yes
    C6 H6A O6 1_555 1_555 2_766 0.99 2.343 3.092(8) 131.72 yes
    C6 H6A O11 1_555 1_555 2_757 0.99 2.469 3.034(8) 115.81 yes
    C6 H6B O2 1_555 1_555 1_564 0.99 2.453 3.210(8) 132.93 yes
    C7 H7A O5 1_555 1_555 1_564 0.99 2.492 3.365(8) 146.89 yes
    C7 H7B O7 1_555 1_555 2_657 0.99 2.696 3.525(7) 141.55 yes
    C7 H7B O2 1_555 1_555 2_666 0.99 2.543 3.349(9) 138.49 yes
_shelx_space_group_comment
;
The symmetry employed for this shelxl refinement is uniquely defined
by the following loop, which should always be used as a source of
symmetry information in preference to the above space-group names.
They are only intended as comments.
;
_shelx_estimated_absorpt_T_min     ?
_shelx_estimated_absorpt_T_max     ?
_shelx_hkl_file
;
   1   0   0 22.6464 0.98921  -2
   1   0   0 22.6464 0.98921   1
   3   0   0 23.9793 1.06507   1
   4   0   0 499.135 9.63065   1
   5   0   0 186.985 4.17691   1
   6   1   0 266.208 11.2830  -2
   6   0   0 266.208 11.2830   1
   7   1   0 19.2053 3.84260  -2
   7   0   0 19.2053 3.84260   1
   8   1   0 230.646 8.91629  -2
   8   0   0 230.646 8.91629   1
   9   1   0 124.127 7.92268  -2
   9   0   0 124.127 7.92268   1
  10   1   0 30.2788 5.68611  -2
  10   0   0 30.2788 5.68611   1
  11   0   0 4.26151 6.73794   1
 -11   1   0 -4.2246 4.71764   1
 -10   1   0 25.2831 6.01033   1
   9   2   1 78.2634 6.59100  -2
  -9   1   0 78.2634 6.59100   1
   8   2   1 75.0871 4.47095  -2
  -8   1   0 75.0871 4.47095   1
   7   2   1 56.8860 11.0086  -2
  -7   1   0 56.8860 11.0086   1
  -6   1   0 384.246 9.83935   1
  -5   1   0 33.1892 1.71333   1
  -4   1   0 182.933 4.13913   1
  -3   1   0 89.6027 1.97365   1
  -2   1   0 483.284 8.46130   1
  -1   1   0 6.22084 0.40290   1
   0   1   0 0.20398 0.30910   1
   1   1   0 1.14471 0.37554   1
   2   1   0 279.958 8.36022   1
   3   1   0 837.356 15.9071   1
   4   1   0 38.7649 1.77485   1
   5   1   0 38.9955 2.06041   1
   6   1   0 38.5247 3.88850   1
   7   0   0 11.5520 4.16123  -2
   7   1   0 11.5520 4.16123   1
   8   0   0 281.207 10.2707  -2
   8   1   0 281.207 10.2707   1
   9   0   0 96.5981 8.00992  -2
   9   1   0 96.5981 8.00992   1
  10   0   0 41.4775 12.5515  -2
  10   1   0 41.4775 12.5515   1
  11   0   0 27.9406 15.2725  -2
  11   1   0 27.9406 15.2725   1
  11   3   1 53.7842 14.9787  -2
 -11   2   0 53.7842 14.9787   1
  10   3   1 44.9842 4.41102  -2
 -10   2   0 44.9842 4.41102   1
   9   3   1 14.1287 3.22415  -2
  -9   2   0 14.1287 3.22415   1
   8   3   1 3.50660 3.15397  -2
  -8   2   0 3.50660 3.15397   1
   7   3   1 141.956 5.83830  -2
  -7   2   0 141.956 5.83830   1
   6   3   1 482.303 31.8553  -2
  -6   2   0 482.303 31.8553   1
  -5   2   0 8.07583 0.85418   1
  -4   2   0 391.462 7.39249   1
   3   2   1 89.0916 8.57465  -2
  -3   2   0 89.0916 8.57465   1
   2   2   1 200.155 5.11145  -2
  -2   2   0 200.155 5.11145   1
  -1   2   0 2290.51 159.243   1
   1   2   0 2809.72 191.929   1
  -2   2   1 401.176 30.9914  -2
   2   2   0 401.176 30.9914   1
   3   2   0 691.302 15.1137   1
   4   2   0 9.21881 1.30181   1
   5   2   0 93.0960 2.86723   1
  -6   1   1 17.8113 4.33623  -2
   6   2   0 17.8113 4.33623   1
  -7   1   1 308.389 16.2665  -2
   7   2   0 308.389 16.2665   1
  -8   1   1 139.887 12.8419  -2
   8   2   0 139.887 12.8419   1
  -9   1   1 4.89866 11.1054  -2
   9   2   0 4.89866 11.1054   1
  10   2   0 2.98589 2.42830   1
  11   2   0 2.40463 2.43501   1
 -11   3   0 1.03867 5.60575   1
  10   4   1 56.7819 7.79365  -2
 -10   3   0 56.7819 7.79365   1
   9   4   1 17.8673 9.29572  -2
  -9   3   0 17.8673 9.29572   1
  -8   3   0 16.3825 2.56715   1
  -7   3   0 2.95075 1.37724   1
  -6   3   0 167.158 4.52473   1
  -5   3   0 46.6967 1.83033   1
  -4   3   0 15.6203 0.92462   1
  -3   3   0 232.104 4.80422   1
  -2   3   0 240.168 5.30915   1
  -1   3   0 12.9957 0.75445   1
   0   3   0 63.3972 1.89031   1
   1   3   0 112.019 3.21360   1
   2   3   0 38.1801 1.37114   1
   3   3   0 50.2608 3.67933   1
   4   3   0 184.833 4.77284   1
  -5   2   1 68.1772 3.90884  -2
   5   3   0 68.1772 3.90884   1
  -6   2   1 338.650 9.76250  -2
   6   3   0 338.650 9.76250   1
  -7   2   1 293.081 9.66768  -2
   7   3   0 293.081 9.66768   1
  -8   2   1 153.445 6.47966  -2
   8   3   0 153.445 6.47966   1
  -9   2   1 72.7578 6.50404  -2
   9   3   0 72.7578 6.50404   1
 -10   2   1 2.97871 8.51988  -2
  10   3   0 2.97871 8.51988   1
  10   5   2 38.1328 3.82697  -2
 -10   4   0 38.1328 3.82697   1
   9   5   2 37.6625 7.75541  -2
  -9   4   0 37.6625 7.75541   1
   8   5   2 27.0802 4.05022  -2
  -8   4   0 27.0802 4.05022   1
   7   5   2 171.001 8.18541  -2
  -7   4   0 171.001 8.18541   1
  -6   4   0 47.8171 2.40966   1
  -5   4   0 84.2684 3.06111   1
  -4   4   0 271.595 6.46052   1
   3   4   2 649.055 37.9040  -2
  -3   4   0 649.055 37.9040   1
  -2   4   0 405.006 7.75827   1
  -1   4   0 19.6641 1.04724   1
   0   4   0 -0.0992 0.60312   1
   1   4   0 46.2455 1.61428   1
   2   4   0 416.652 10.2144   1
   3   4   0 394.345 8.95331   1
   4   4   0 6.29258 1.75813   1
   5   4   0 245.563 9.27544   1
   6   4   0 9.20474 1.90021   1
   7   4   0 52.6968 5.79179   1
   8   4   0 31.3562 4.79411   1
   9   4   0 101.953 5.12330   1
  10   4   0 1.61409 2.36351   1
  10   6   2 27.5953 6.49870  -2
 -10   5   0 27.5953 6.49870   1
   9   6   2 34.1675 4.07233  -2
  -9   5   0 34.1675 4.07233   1
   8   6   2 35.7531 7.15401  -2
  -8   5   0 35.7531 7.15401   1
  -7   5   0 -0.9327 1.34105   1
  -6   5   0 13.1392 2.06253   1
  -5   5   0 289.002 8.93053   1
   4   5   2 269.671 11.6317  -2
  -4   5   0 269.671 11.6317   1
   3   5   2 322.289 9.17084  -2
  -3   5   0 322.289 9.17084   1
   2   5   2 37.2361 1.81982  -2
  -2   5   0 37.2361 1.81982   1
   1   5   2 233.500 6.13594  -2
  -1   5   0 233.500 6.13594   1
   0   5   2 865.116 29.0580  -2
   0   5   0 865.116 29.0580   1
  -1   5   2 13.4476 3.89270  -2
   1   5   0 13.4476 3.89270   1
   2   5   0 305.170 9.06774   1
   3   5   0 30.7757 1.59357   1
  -4   4   2 78.3538 11.5359  -2
   4   5   0 78.3538 11.5359   1
  -5   4   2 355.468 12.8773  -2
   5   5   0 355.468 12.8773   1
  -6   4   2 15.1757 2.81278  -2
   6   5   0 15.1757 2.81278   1
  -7   4   2 123.574 9.11904  -2
   7   5   0 123.574 9.11904   1
  -8   4   2 51.0249 5.58064  -2
   8   5   0 51.0249 5.58064   1
  -9   4   2 60.9290 6.56234  -2
   9   5   0 60.9290 6.56234   1
 -10   4   2 18.0946 8.01385  -2
  10   5   0 18.0946 8.01385   1
  10   7   3 -7.8106 8.49490  -2
 -10   6   0 -7.8106 8.49490   1
   9   7   3 15.0018 6.62074  -2
  -9   6   0 15.0018 6.62074   1
   8   7   3 12.2870 16.9045  -2
  -8   6   0 12.2870 16.9045   1
  -7   6   0 28.0944 2.94052   1
  -6   6   0 59.5347 3.45178   1
  -5   6   0 249.694 8.08094   1
  -4   6   0 119.624 4.55807   1
  -3   6   0 321.824 8.27738   1
  -2   6   0 27.4632 1.95157   1
  -1   6   0 121.085 3.24167   1
   0   6   0 235.258 5.99045   1
   1   6   0 117.997 3.23676   1
   2   6   0 15.0942 1.52673   1
   3   6   0 315.435 9.35967   1
   4   6   0 37.9343 2.29889   1
  -5   5   2 530.094 25.9932  -2
   5   6   0 530.094 25.9932   1
  -6   5   2 136.406 9.06782  -2
   6   6   0 136.406 9.06782   1
   7   6   0 1.48829 2.85670   1
  -8   5   2 4.48100 8.18462  -2
   8   6   0 4.48100 8.18462   1
   9   6   0 77.1461 5.15992   1
   9   8   3 55.0959 11.0141  -2
  -9   7   0 55.0959 11.0141   1
   8   8   3 27.8063 4.45922  -2
  -8   7   0 27.8063 4.45922   1
  -7   7   0 17.1882 2.54244   1
  -6   7   0 302.059 10.4147   1
   5   7   3 36.4701 5.74399  -2
  -5   7   0 36.4701 5.74399   1
   4   7   3 615.333 17.7188  -2
  -4   7   0 615.333 17.7188   1
   3   7   3 95.1534 4.63357  -2
  -3   7   0 95.1534 4.63357   1
   2   7   3 249.091 10.7455  -2
  -2   7   0 249.091 10.7455   1
   1   7   3 827.862 26.0462  -2
  -1   7   0 827.862 26.0462   1
   0   7   0 6.64085 1.39067   1
   1   7   0 68.6998 3.81933   1
   2   7   0 2.92334 1.22168   1
  -3   6   3 230.397 15.3696  -2
   3   7   0 230.397 15.3696   1
  -4   6   3 243.125 7.85161  -2
   4   7   0 243.125 7.85161   1
  -5   6   3 10.2162 2.86747  -2
   5   7   0 10.2162 2.86747   1
  -6   6   3 15.0484 3.12230  -2
   6   7   0 15.0484 3.12230   1
  -7   6   3 10.6660 5.68697  -2
   7   7   0 10.6660 5.68697   1
  -8   6   3 96.5938 10.2644  -2
   8   7   0 96.5938 10.2644   1
   9   7   0 12.8300 2.93371   1
  -9   8   0 5.49051 2.72873   1
  -8   8   0 12.5761 2.55229   1
  -7   8   0 14.4860 2.40878   1
  -6   8   0 28.0675 3.25746   1
  -5   8   0 5.41336 2.01037   1
   4   8   3 202.768 18.2959  -2
  -4   8   0 202.768 18.2959   1
   3   8   3 277.450 12.3600  -2
  -3   8   0 277.450 12.3600   1
   2   8   3 762.480 28.9003  -2
  -2   8   0 762.480 28.9003   1
  -1   8   0 333.090 11.2216   1
   0   8   0 54.2201 3.56129   1
   1   8   0 9.24904 1.84327   1
   2   8   0 577.876 17.6535   1
   3   8   0 5.73840 1.52800   1
  -4   7   3 794.786 22.5463  -2
   4   8   0 794.786 22.5463   1
  -5   7   3 113.922 4.29835  -2
   5   8   0 113.922 4.29835   1
  -6   7   3 10.7085 3.02284  -2
   6   8   0 10.7085 3.02284   1
  -7   7   3 3.24487 2.97646  -2
   7   8   0 3.24487 2.97646   1
  -8   7   3 34.9563 7.17597  -2
   8   8   0 34.9563 7.17597   1
  -8   9   0 44.9370 5.25274   1
  -7   9   0 8.91877 2.20282   1
   6   9   4 2.62552 5.73897  -2
  -6   9   0 2.62552 5.73897   1
   5   9   4 149.775 7.30089  -2
  -5   9   0 149.775 7.30089   1
   4   9   4 39.0598 5.87152  -2
  -4   9   0 39.0598 5.87152   1
   3   9   4 335.524 14.8886  -2
  -3   9   0 335.524 14.8886   1
   2   9   4 40.0166 4.38127  -2
  -2   9   0 40.0166 4.38127   1
  -1   9   0 18.2715 2.20461   1
   0   9   0 41.9640 3.36959   1
   1   9   0 11.0342 2.03053   1
  -2   8   4 21.6585 7.24314  -2
   2   9   0 21.6585 7.24314   1
  -3   8   4 26.4585 4.53662  -2
   3   9   0 26.4585 4.53662   1
  -4   8   4 40.8479 4.67591  -2
   4   9   0 40.8479 4.67591   1
  -5   8   4 26.5311 4.43484  -2
   5   9   0 26.5311 4.43484   1
   6   9   0 -1.7558 1.28968   1
   7   9   0 9.27380 2.06118   1
  -7  10   0 12.4858 2.82115   1
  -6  10   0 78.5532 4.38102   1
   5  10   4 24.6734 5.57176  -2
  -5  10   0 24.6734 5.57176   1
   4  10   4 21.2559 5.84287  -2
  -4  10   0 21.2559 5.84287   1
   3  10   4 1.29617 4.39164  -2
  -3  10   0 1.29617 4.39164   1
   2  10   4 749.404 32.0164  -2
  -2  10   0 749.404 32.0164   1
  -1  10   0 46.3930 4.87891   1
   0  10   0 261.340 14.1000   1
   1  10   0 2.59245 1.94450   1
  -2   9   4 108.105 8.40409  -2
   2  10   0 108.105 8.40409   1
  -4   9   4 239.574 14.7861  -2
   4  10   0 239.574 14.7861   1
  -5   9   4 10.7523 3.08129  -2
   5  10   0 10.7523 3.08129   1
  -6   9   4 113.177 6.32188  -2
   6  10   0 113.177 6.32188   1
   6  11   5 30.2662 14.2674  -2
  -6  11   0 30.2662 14.2674   1
   5  11   5 36.0867 4.90499  -2
  -5  11   0 36.0867 4.90499   1
   4  11   5 55.0850 6.11613  -2
  -4  11   0 55.0850 6.11613   1
   3  11   5 -1.5532 8.97477  -2
  -3  11   0 -1.5532 8.97477   1
  -2  11   0 122.379 5.72999   1
  -1  11   0 -1.8966 1.64560   1
   0  11   0 27.7417 3.11083   1
   1  11   0 20.2671 2.71853   1
  -2  10   5 92.2979 6.83192  -2
   2  11   0 92.2979 6.83192   1
  -3  10   5 39.5960 7.47243  -2
   3  11   0 39.5960 7.47243   1
   4  11   0 41.0022 3.65196   1
   5  11   0 5.97158 1.77399   1
   5  12   5 34.5505 10.5844  -2
  -5  12   0 34.5505 10.5844   1
   4  12   5 53.5547 12.2651  -2
  -4  12   0 53.5547 12.2651   1
   3  12   5 8.46998 6.27893  -2
  -3  12   0 8.46998 6.27893   1
   2  12   5 95.2747 7.39250  -2
  -2  12   0 95.2747 7.39250   1
   1  12   5 76.9071 12.8481  -2
  -1  12   0 76.9071 12.8481   1
   0  11   5 73.9824 10.8148  -2
   0  12   0 73.9824 10.8148   1
  -1  11   5 56.7914 4.79744  -2
   1  12   0 56.7914 4.79744   1
  -2  11   5 22.1740 4.67941  -2
   2  12   0 22.1740 4.67941   1
  -3  11   5 22.5392 4.06191  -2
   3  12   0 22.5392 4.06191   1
  -4  11   5 20.3900 4.10687  -2
   4  12   0 20.3900 4.10687   1
  -2  13   0 0.05196 2.85756   1
  -1  13   0 61.3162 4.82673   1
   0  13   0 3.50364 2.77836   1
   1  13   0 -0.4293 2.31709   1
   0 -13   1 1.12048 3.25967   1
   1 -13   1 -1.2732 3.15475   1
   2 -13   1 1.41686 2.13139   1
  -3  11   6 88.0692 6.46702  -2
  -3 -12   1 88.0692 6.46702   1
  -2  11   6 32.6007 4.42666  -2
  -2 -12   1 32.6007 4.42666   1
  -1  11   6 170.786 8.88505  -2
  -1 -12   1 170.786 8.88505   1
   0  11   6 4.32339 4.65759  -2
   0 -12   1 4.32339 4.65759   1
   1  11   6 33.7855 6.69340  -2
   1 -12   1 33.7855 6.69340   1
   2 -12   1 11.9293 2.63457   1
   3  12   6 47.3465 14.4629  -2
   3 -12   1 47.3465 14.4629   1
   4  12   6 44.2879 14.7307  -2
   4 -12   1 44.2879 14.7307   1
   5  12   6 63.8768 6.04412  -2
   5 -12   1 63.8768 6.04412   1
  -5 -11   1 3.25201 1.84342   1
  -4 -11   1 16.3558 2.72119   1
  -3 -11   1 0.70455 1.78338   1
  -2 -11   1 34.6096 3.64578   1
  -1  10   6 7.62291 8.92534  -2
  -1 -11   1 7.62291 8.92534   1
   0  10   6 7.12143 8.32311  -2
   0 -11   1 7.12143 8.32311   1
   1  10   6 60.0666 9.01147  -2
   1 -11   1 60.0666 9.01147   1
   2 -11   1 1.06377 1.74082   1
   3 -11   1 8.87281 2.38819   1
   4 -11   1 25.2376 2.96000   1
   5  11   6 46.9329 10.7916  -2
   5 -11   1 46.9329 10.7916   1
  -6   9   5 146.589 6.90093  -2
  -6 -10   1 146.589 6.90093   1
  -5   9   5 9.94987 3.65129  -2
  -5 -10   1 9.94987 3.65129   1
  -4   9   5 19.2588 3.91789  -2
  -4 -10   1 19.2588 3.91789   1
  -3   9   5 114.674 7.91398  -2
  -3 -10   1 114.674 7.91398   1
   0 -10   1 376.208 24.1274   1
   1 -10   1 11.7044 2.33795   1
   2  10   5 -6.2121 9.78051  -2
   2 -10   1 -6.2121 9.78051   1
   3  10   5 6.06155 4.90215  -2
   3 -10   1 6.06155 4.90215   1
   4  10   5 94.0994 5.57213  -2
   4 -10   1 94.0994 5.57213   1
   5  10   5 18.5464 4.10586  -2
   5 -10   1 18.5464 4.10586   1
   6  10   5 108.635 7.20814  -2
   6 -10   1 108.635 7.20814   1
   7  10   5 9.41899 5.24311  -2
   7 -10   1 9.41899 5.24311   1
   8 -10   1 1.97438 1.99890   1
  -7  -9   1 3.62383 2.01745   1
  -6  -9   1 23.5589 2.14330   1
  -5  -9   1 36.3342 2.44176   1
  -4  -9   1 -0.3872 1.27663   1
  -3   8   5 308.137 20.9377  -2
  -3  -9   1 308.137 20.9377   1
  -2   8   5 118.345 7.22351  -2
  -2  -9   1 118.345 7.22351   1
  -1   8   5 208.737 9.67527  -2
  -1  -9   1 208.737 9.67527   1
   0   8   5 18.0723 6.11453  -2
   0  -9   1 18.0723 6.11453   1
   1  -9   1 20.6925 2.26445   1
   2  -9   1 1.61161 1.58437   1
   3  -9   1 82.6535 4.88332   1
   4   9   5 56.3157 13.0120  -2
   4  -9   1 56.3157 13.0120   1
   5   9   5 4.05283 3.63116  -2
   5  -9   1 4.05283 3.63116   1
   6   9   5 130.257 6.06669  -2
   6  -9   1 130.257 6.06669   1
   7   9   5 1.31012 4.54682  -2
   7  -9   1 1.31012 4.54682   1
   8   9   5 95.5921 14.0391  -2
   8  -9   1 95.5921 14.0391   1
  -8  -8   1 2.81407 2.50504   1
  -7   7   4 68.3872 8.47814  -2
  -7  -8   1 68.3872 8.47814   1
  -6   7   4 46.0564 6.98202  -2
  -6  -8   1 46.0564 6.98202   1
  -5   7   4 50.3625 4.90015  -2
  -5  -8   1 50.3625 4.90015   1
  -4   7   4 179.455 6.38451  -2
  -4  -8   1 179.455 6.38451   1
  -3   7   4 7.63376 3.08105  -2
  -3  -8   1 7.63376 3.08105   1
  -2   7   4 173.778 10.5645  -2
  -2  -8   1 173.778 10.5645   1
  -1  -8   1 13.7223 2.19163   1
   0  -8   1 502.536 19.3487   1
   1  -8   1 150.482 5.91509   1
   2  -8   1 179.603 6.83509   1
   3   8   4 8.83688 6.06616  -2
   3  -8   1 8.83688 6.06616   1
   4   8   4 183.921 8.09419  -2
   4  -8   1 183.921 8.09419   1
   5   8   4 57.9292 7.23676  -2
   5  -8   1 57.9292 7.23676   1
   6  -8   1 369.537 15.2062   1
   7  -8   1 29.3585 3.06907   1
   8  -8   1 2.32845 2.12068   1
   9  -8   1 1.02900 2.68422   1
  -8  -7   1 14.0285 2.93327   1
  -7  -7   1 9.54845 3.11510   1
  -6   6   4 13.8896 6.84126  -2
  -6  -7   1 13.8896 6.84126   1
  -5   6   4 166.843 6.32084  -2
  -5  -7   1 166.843 6.32084   1
  -4   6   4 1.41774 2.70706  -2
  -4  -7   1 1.41774 2.70706   1
  -3   6   4 61.0218 3.45705  -2
  -3  -7   1 61.0218 3.45705   1
  -2   6   4 662.636 32.4391  -2
  -2  -7   1 662.636 32.4391   1
  -1  -7   1 2.64441 1.90446   1
   0  -7   1 37.4348 2.99524   1
   1  -7   1 4.11106 1.52602   1
   2   7   4 135.535 6.58923  -2
   2  -7   1 135.535 6.58923   1
   3   7   4 145.599 6.75441  -2
   3  -7   1 145.599 6.75441   1
   4   7   4 62.2538 4.33837  -2
   4  -7   1 62.2538 4.33837   1
   5   7   4 13.3480 2.92024  -2
   5  -7   1 13.3480 2.92024   1
   6   7   4 45.7825 4.43961  -2
   6  -7   1 45.7825 4.43961   1
   7   7   4 46.7414 5.90459  -2
   7  -7   1 46.7414 5.90459   1
   8  -7   1 60.7891 4.01084   1
   9   8   4 13.3188 12.2231  -2
   9  -7   1 13.3188 12.2231   1
  10  -7   1 10.6247 2.65417   1
  -9   4   3 8.42443 7.24625  -2
  -9  -6   1 8.42443 7.24625   1
  -8  -6   1 25.9014 3.23116   1
  -7  -6   1 14.5125 2.58540   1
  -6   5   3 48.7646 6.83919  -2
  -6  -6   1 48.7646 6.83919   1
  -5   5   3 343.918 17.7467  -2
  -5  -6   1 343.918 17.7467   1
  -4  -6   1 239.139 7.49554   1
  -3  -6   1 101.065 3.02913   1
  -2  -6   1 14.6098 1.03364   1
  -1  -6   1 36.2625 2.68032   1
   0  -6   1 364.263 9.10524   1
   1  -6   1 15.6256 1.20959   1
   2  -6   1 344.556 9.25400   1
   3  -6   1 425.345 12.9297   1
   5   6   4 83.1986 9.77375  -2
   5  -6   1 83.1986 9.77375   1
   6   6   4 202.366 11.9426  -2
   6  -6   1 202.366 11.9426   1
   7  -6   1 253.315 9.49381   1
   8  -6   1 -0.6236 1.89252   1
   9  -6   1 67.7508 4.27766   1
  10  -6   1 4.76661 2.61119   1
  -9  -5   1 34.9000 3.40488   1
  -8  -5   1 23.5267 4.21126   1
  -7   4   3 47.0023 5.42956  -2
  -7  -5   1 47.0023 5.42956   1
  -6   4   3 13.1758 3.68906  -2
  -6  -5   1 13.1758 3.68906   1
  -5   4   3 940.453 32.3539  -2
  -5  -5   1 940.453 32.3539   1
  -4   4   3 51.1008 3.73735  -2
  -4  -5   1 51.1008 3.73735   1
  -3   4   3 31.0816 3.75510  -2
  -3  -5   1 31.0816 3.75510   1
  -2  -5   1 1.36477 0.71336   1
  -1  -5   1 39.9775 2.31467   1
   0  -5   1 189.620 6.91311   1
   1   5   3 46.0711 20.6818  -2
   1  -5   1 46.0711 20.6818   1
   2   5   3 241.940 5.79470  -2
   2  -5   1 241.940 5.79470   1
   3   5   3 339.259 8.80279  -2
   3  -5   1 339.259 8.80279   1
   4   5   3 500.301 16.2829  -2
   4  -5   1 500.301 16.2829   1
   5   5   3 192.656 7.87464  -2
   5  -5   1 192.656 7.87464   1
   6   5   3 88.1291 7.69344  -2
   6  -5   1 88.1291 7.69344   1
   7  -5   1 40.9207 2.98067   1
   8  -5   1 4.67335 1.55926   1
   9   6   3 38.7651 5.34817  -2
   9  -5   1 38.7651 5.34817   1
  10   6   3 22.5062 4.36117  -2
  10  -5   1 22.5062 4.36117   1
 -10  -4   1 4.96288 2.38231   1
  -9  -4   1 16.9743 3.06181   1
  -8  -4   1 5.41980 2.07965   1
  -7  -4   1 31.6306 3.63249   1
  -6  -4   1 2.07627 1.84239   1
  -5  -4   1 431.411 15.4464   1
  -4  -4   1 237.938 7.92849   1
  -3  -4   1 134.759 3.55458   1
  -2  -4   1 41.1897 1.68146   1
  -1  -4   1 25.7353 1.07111   1
   0  -4   1 2.66862 0.81839   1
   1  -4   1 42.9853 1.55788   1
   2   4   3 45.6389 7.44780  -2
   2  -4   1 45.6389 7.44780   1
   3   4   3 1030.97 34.3000  -2
   3  -4   1 1030.97 34.3000   1
   4   4   3 175.707 6.44184  -2
   4  -4   1 175.707 6.44184   1
   5   4   3 192.763 7.65688  -2
   5  -4   1 192.763 7.65688   1
   6  -4   1 22.2722 1.52357   1
   7  -4   1 209.228 6.10098   1
   8  -4   1 17.1879 2.37790   1
   9   5   3 48.2192 5.37534  -2
   9  -4   1 48.2192 5.37534   1
  10   5   3 69.6365 6.07041  -2
  10  -4   1 69.6365 6.07041   1
  11   5   3 -1.2065 4.20838  -2
  11  -4   1 -1.2065 4.20838   1
 -10  -3   1 13.6493 3.16885   1
  -9   2   2 -5.4603 8.06361  -2
  -9  -3   1 -5.4603 8.06361   1
  -8   2   2 72.1341 7.09453  -2
  -8  -3   1 72.1341 7.09453   1
  -7   2   2 7.36719 2.93343  -2
  -7  -3   1 7.36719 2.93343   1
  -6   2   2 7.52617 3.01094  -2
  -6  -3   1 7.52617 3.01094   1
  -5   2   2 36.3683 3.33472  -2
  -5  -3   1 36.3683 3.33472   1
  -4   2   2 222.308 5.97604  -2
  -4  -3   1 222.308 5.97604   1
  -3   2   2 36.7222 6.04630  -2
  -3  -3   1 36.7222 6.04630   1
  -2  -3   1 107.426 2.69711   1
  -1  -3   1 25.9728 1.00390   1
   0  -3   1 3.51561 0.71042   1
   1  -3   1 3.90800 0.71249   1
   2  -3   1 208.539 4.50097   1
   3   3   2 481.379 20.0355  -2
   3  -3   1 481.379 20.0355   1
   4   3   2 961.284 35.0774  -2
   4  -3   1 961.284 35.0774   1
   5   3   2 141.116 24.5922  -2
   5  -3   1 141.116 24.5922   1
   6   3   2 466.295 29.9007  -2
   6  -3   1 466.295 29.9007   1
   7  -3   1 4.40816 1.58877   1
   8  -3   1 114.348 4.74687   1
   9  -3   1 6.90692 2.41107   1
  10   4   2 5.79753 9.91161  -2
  10  -3   1 5.79753 9.91161   1
 -10  -2   1 36.2213 3.57103   1
  -9  -2   1 137.366 6.15826   1
  -8  -2   1 11.7399 2.31070   1
  -7   1   2 122.193 12.5741  -2
  -7  -2   1 122.193 12.5741   1
  -6  -2   1 5.94753 1.71846   1
  -5   1   2 116.287 5.99365  -2
  -5  -2   1 116.287 5.99365   1
  -4   1   2 623.278 36.6203  -2
  -4  -2   1 623.278 36.6203   1
  -3  -2   1 276.974 5.80743   1
  -2  -2   1 2139.58 79.9872   1
  -1  -2   1 87.3571 2.30368   1
   0   2   2 1495.83 106.117  -2
   0  -2   1 1495.83 106.117   1
   1  -2   1 2168.07 120.912   1
   2   2   2 4417.69 122.986  -2
   2  -2   1 4417.69 122.986   1
   3   2   2 241.653 5.37359  -2
   3  -2   1 241.653 5.37359   1
   4   2   2 105.816 3.16807  -2
   4  -2   1 105.816 3.16807   1
   5   2   2 154.153 7.96419  -2
   5  -2   1 154.153 7.96419   1
   6  -2   1 211.081 6.23578   1
   7  -2   1 13.8024 1.85406   1
   8   3   2 34.6863 6.10750  -2
   8  -2   1 34.6863 6.10750   1
   9   3   2 230.863 14.2422  -2
   9  -2   1 230.863 14.2422   1
  10   3   2 29.3773 3.62726  -2
  10  -2   1 29.3773 3.62726   1
  11   3   2 30.1371 3.63310  -2
  11  -2   1 30.1371 3.63310   1
 -10  -1   1 16.5328 3.34979   1
  -9  -1   1 3.41771 3.21013   1
  -8   0   1 304.867 22.2573  -2
  -8  -1   1 304.867 22.2573   1
  -7   0   1 6.95166 3.41648  -2
  -7  -1   1 6.95166 3.41648   1
  -6   0   1 35.2481 3.86321  -2
  -6  -1   1 35.2481 3.86321   1
  -5   0   1 28.8772 2.71221  -2
  -5  -1   1 28.8772 2.71221   1
  -4   0   1 336.361 15.3358  -2
  -4  -1   1 336.361 15.3358   1
  -3  -1   1 439.261 7.66863   1
  -2  -1   1 101.017 2.33338   1
  -1  -1   1 30.0043 1.07917   1
   0  -1   1 49.6640 1.25866   1
   1  -1   1 -0.3037 0.26432   1
   2  -1   1 123.355 2.77023   1
   3  -1   1 19.8601 1.11046   1
   4  -1   1 8.24348 0.98707   1
   5  -1   1 76.8237 2.51641   1
   6  -1   1 3.17887 1.01286   1
   7  -1   1 32.7245 2.40051   1
   8  -1   1 43.3183 3.01867   1
   9   2   2 154.543 11.9912  -2
   9  -1   1 154.543 11.9912   1
  10   2   2 39.1160 7.67985  -2
  10  -1   1 39.1160 7.67985   1
 -10   0   1 19.6349 3.61537   1
  -9  -1   1 27.4312 11.4936  -2
  -9   0   1 27.4312 11.4936   1
  -8  -1   1 325.264 16.8030  -2
  -8   0   1 325.264 16.8030   1
  -7  -1   1 0.50009 4.05642  -2
  -7   0   1 0.50009 4.05642   1
  -6  -1   1 50.9101 3.85311  -2
  -6   0   1 50.9101 3.85311   1
  -5  -1   1 29.5360 3.53943  -2
  -5   0   1 29.5360 3.53943   1
  -4  -1   1 593.269 34.9968  -2
  -4   0   1 593.269 34.9968   1
  -3   0   1 157.100 2.96057   1
  -2   0   1 1273.86 19.9716   1
  -1   0   1 59.7060 1.46486   1
   0   0   1 19.1988 1.65857   1
   1   0   1 11.3603 0.71497  -2
   1   0   1 11.3603 0.71497   1
   2   0   1 969.843 22.6139  -2
   2   0   1 969.843 22.6139   1
   3   0   1 262.112 8.56790  -2
   3   0   1 262.112 8.56790   1
   4   0   1 98.5342 4.49407  -2
   4   0   1 98.5342 4.49407   1
   5   0   1 3.34783 0.85031   1
   6   0   1 68.5675 2.27634   1
   7   1   1 57.6029 10.3222  -2
   7   0   1 57.6029 10.3222   1
   8   1   1 276.753 9.75557  -2
   8   0   1 276.753 9.75557   1
   9   1   1 11.3833 4.10257  -2
   9   0   1 11.3833 4.10257   1
  10   1   1 145.013 8.18362  -2
  10   0   1 145.013 8.18362   1
  11   1   1 56.9176 8.99343  -2
  11   0   1 56.9176 8.99343   1
  10   2   0 97.9761 16.2280  -2
 -10   1   1 97.9761 16.2280   1
   9   2   0 -2.5804 5.36421  -2
  -9   1   1 -2.5804 5.36421   1
   8   2   0 197.137 9.99482  -2
  -8   1   1 197.137 9.99482   1
   7   2   0 187.546 6.80783  -2
  -7   1   1 187.546 6.80783   1
   6   2   0 12.0774 4.76430  -2
  -6   1   1 12.0774 4.76430   1
  -5   1   1 183.893 3.97504   1
  -4   1   1 7.03174 0.73083   1
  -3   1   1 1713.24 26.8116   1
  -2   1   1 82.0419 1.98464   1
  -1   1   1 71.5442 1.55660   1
   0   1   1 0.56170 0.24790   1
   1   1   1 17.6089 1.02053   1
   2   1   1 54.3365 2.92315   1
   3   1   1 93.6562 3.15153   1
   4   1   1 395.246 8.66020   1
   5   1   1 11.4890 2.39965   1
   6   1   1 600.094 13.0236   1
   7   0   1 44.8867 10.0638  -2
   7   1   1 44.8867 10.0638   1
   8   0   1 226.406 18.0545  -2
   8   1   1 226.406 18.0545   1
   9   0   1 8.86369 4.70548  -2
   9   1   1 8.86369 4.70548   1
  10   0   1 162.689 8.65122  -2
  10   1   1 162.689 8.65122   1
  11   0   1 50.6232 12.9228  -2
  11   1   1 50.6232 12.9228   1
  10   3   0 52.0197 17.8116  -2
 -10   2   1 52.0197 17.8116   1
   9   3   0 108.247 5.39574  -2
  -9   2   1 108.247 5.39574   1
   8   3   0 115.663 8.32084  -2
  -8   2   1 115.663 8.32084   1
   7   3   0 291.214 8.91368  -2
  -7   2   1 291.214 8.91368   1
   6   3   0 217.032 6.26820  -2
  -6   2   1 217.032 6.26820   1
   5   3   0 55.3572 4.34510  -2
  -5   2   1 55.3572 4.34510   1
  -4   2   1 49.0062 1.45410   1
  -3   2   1 38.0545 1.18305   1
  -2   2   1 251.144 4.65448   1
   1   2   0 3608.96 249.928  -2
  -1   2   1 3608.96 249.928   1
  -2   2   0 277.904 10.1233  -2
   2   2   1 277.904 10.1233   1
   3   2   1 103.879 3.17223   1
   4   2   1 302.908 8.11873   1
   5   2   1 35.8500 2.10319   1
   6   2   1 62.9941 2.52229   1
   7   2   1 46.7961 3.46892   1
  -8   1   0 54.8935 5.06298  -2
   8   2   1 54.8935 5.06298   1
  -9   1   0 92.5123 11.2655  -2
   9   2   1 92.5123 11.2655   1
  10   2   1 10.0525 4.57163   1
  11   2   1 43.6600 6.98319   1
  10   4   0 -21.770 9.05660  -2
 -10   3   1 -21.770 9.05660   1
   9   4   0 70.6236 9.89280  -2
  -9   3   1 70.6236 9.89280   1
   8   4   1 12.5059 5.27282  -2
  -8   3   1 12.5059 5.27282   1
   8   4   0 24.7688 8.85756  -2
  -8   3   1 24.7688 8.85756   1
   7   4   0 365.365 18.6350  -2
  -7   3   1 365.365 18.6350   1
  -6   3   1 81.4501 3.18209   1
  -5   3   1 216.423 5.14488   1
  -4   3   1 697.765 12.1131   1
  -3   3   1 7.84308 0.93353   1
  -2   3   1 288.312 5.68187   1
  -1   3   1 474.108 8.95784   1
   0   3   1 95.1747 2.43241   1
   1   3   1 3.28977 0.52758   1
   2   3   1 214.921 5.00762   1
   3   3   1 3.90594 0.92902   1
   4   3   1 169.630 4.81888   1
   5   3   1 38.6156 2.13521   1
   6   3   1 3.88222 1.29930   1
  -7   2   0 91.1317 5.43200  -2
   7   3   1 91.1317 5.43200   1
  -8   2   0 3.68425 4.69033  -2
   8   3   1 3.68425 4.69033   1
  -9   2   0 24.4439 4.11905  -2
   9   3   1 24.4439 4.11905   1
 -10   2   0 32.2483 4.33620  -2
  10   3   1 32.2483 4.33620   1
 -11   2   0 39.4468 7.54912  -2
  11   3   1 39.4468 7.54912   1
  10   5   1 23.5650 16.2696  -2
 -10   4   1 23.5650 16.2696   1
   9   5   1 14.1386 3.35182  -2
  -9   4   1 14.1386 3.35182   1
   8   5   1 7.62825 2.67288  -2
  -8   4   1 7.62825 2.67288   1
   7   5   1 167.321 5.63319  -2
  -7   4   1 167.321 5.63319   1
   6   5   1 81.2364 3.99411  -2
  -6   4   1 81.2364 3.99411   1
   5   5   1 201.214 18.1719  -2
  -5   4   1 201.214 18.1719   1
  -4   4   1 71.0161 2.59682   1
  -3   4   1 62.8181 2.01567   1
  -2   4   1 27.0238 1.24453   1
  -1   4   1 11.4829 0.84417   1
   0   4   1 16.3138 0.94976   1
   1   4   1 232.100 5.24510   1
   2   4   1 58.9217 2.11464   1
   3   4   1 1745.86 48.3383   1
   4   4   1 158.195 4.85231   1
   5   4   1 54.3103 2.47784   1
   6   4   1 64.6531 3.76599   1
   7   4   1 236.432 9.40251   1
   8   4   1 19.4179 4.29683   1
   9   4   1 18.2476 3.43125   1
  10   4   1 7.17588 3.16657   1
 -10   5   1 0.58498 2.90785   1
   9   6   1 -3.2895 6.92525  -2
  -9   5   1 -3.2895 6.92525   1
   8   6   1 21.6910 3.81943  -2
  -8   5   1 21.6910 3.81943   1
   7   6   1 372.519 14.8990  -2
  -7   5   1 372.519 14.8990   1
   6   6   1 34.9303 8.11524  -2
  -6   5   1 34.9303 8.11524   1
  -5   5   1 131.814 5.03777   1
  -4   5   1 3.38960 1.39923   1
  -3   5   1 46.1469 1.82672   1
   2   5   1 461.570 12.6926  -2
  -2   5   1 461.570 12.6926   1
   1   5   1 570.318 13.0621  -2
  -1   5   1 570.318 13.0621   1
   0   5   1 156.151 4.98414  -2
   0   5   1 156.151 4.98414   1
  -1   5   1 1020.70 24.1498  -2
   1   5   1 1020.70 24.1498   1
  -2   5   1 711.608 34.0141  -2
   2   5   1 711.608 34.0141   1
   3   5   1 103.464 2.84341   1
   4   5   1 35.0553 2.60795   1
   5   5   1 13.8627 1.95561   1
  -6   4   1 41.4799 4.22902  -2
   6   5   1 41.4799 4.22902   1
  -7   4   1 232.784 9.30041  -2
   7   5   1 232.784 9.30041   1
  -8   4   1 22.4497 4.64514  -2
   8   5   1 22.4497 4.64514   1
  -9   4   1 29.6960 3.91734  -2
   9   5   1 29.6960 3.91734   1
 -10   4   1 15.2163 5.97501  -2
  10   5   1 15.2163 5.97501   1
   9   7   2 4.24499 4.84354  -2
  -9   6   1 4.24499 4.84354   1
   8   7   2 -0.1370 5.65215  -2
  -8   6   1 -0.1370 5.65215   1
   7   7   2 0.25058 4.76835  -2
  -7   6   1 0.25058 4.76835   1
  -6   6   1 4.63199 2.00202   1
  -5   6   1 198.767 6.91006   1
  -4   6   1 21.1795 2.06225   1
  -3   6   1 5.17976 1.17558   1
  -2   6   1 14.1600 1.52045   1
  -1   6   1 328.179 8.09769   1
   0   6   1 78.5017 2.49317   1
   1   6   1 694.061 16.8362   1
   2   6   1 433.408 13.1990   1
   3   6   1 260.204 8.26698   1
   4   6   1 -0.0773 0.83511   1
   5   6   1 370.682 10.9697   1
   6   6   1 52.8556 3.66307   1
  -7   5   1 283.141 15.2370  -2
   7   6   1 283.141 15.2370   1
   8   6   1 12.7055 3.82935   1
   9   6   1 1.73841 3.25722   1
 -10   5   1 29.2505 10.7642  -2
  10   6   1 29.2505 10.7642   1
   9   8   2 -13.497 7.69451  -2
  -9   7   1 -13.497 7.69451   1
   8   8   2 1.60562 5.66751  -2
  -8   7   1 1.60562 5.66751   1
   7   8   2 44.6326 6.30083  -2
  -7   7   1 44.6326 6.30083   1
  -6   7   1 157.491 6.93435   1
  -5   7   1 60.0304 3.45172   1
  -4   7   1 252.403 8.14530   1
   3   7   2 14.2827 3.37369  -2
  -3   7   1 14.2827 3.37369   1
   2   7   2 365.580 10.5609  -2
  -2   7   1 365.580 10.5609   1
   1   7   2 90.4072 3.66107  -2
  -1   7   1 90.4072 3.66107   1
   0   7   2 9.64127 4.93661  -2
   0   7   1 9.64127 4.93661   1
  -1   7   2 132.107 11.0337  -2
   1   7   1 132.107 11.0337   1
   2   7   1 4.64054 1.56262   1
   3   7   1 51.0653 2.64019   1
   4   7   1 32.8253 1.89682   1
  -5   6   2 23.1903 4.47068  -2
   5   7   1 23.1903 4.47068   1
  -6   6   2 138.766 5.56442  -2
   6   7   1 138.766 5.56442   1
  -8   6   2 11.2121 4.22838  -2
   8   7   1 11.2121 4.22838   1
  -9   6   2 8.58321 4.01276  -2
   9   7   1 8.58321 4.01276   1
  -8   8   1 1.25756 5.37691   1
  -7   8   1 -0.6735 1.91613   1
  -6   8   1 42.9824 3.70738   1
  -5   8   1 162.296 6.28046   1
  -4   8   1 472.404 13.9300   1
  -3   8   1 260.806 8.15071   1
   2   8   2 129.128 9.17261  -2
  -2   8   1 129.128 9.17261   1
   1   8   2 80.9174 5.26728  -2
  -1   8   1 80.9174 5.26728   1
   0   8   2 686.783 41.1772  -2
   0   8   1 686.783 41.1772   1
   1   8   1 172.575 7.43004   1
   2   8   1 316.814 10.1413   1
   3   8   1 1.05860 1.18283   1
   4   8   1 4.73251 1.36557   1
  -5   7   2 17.0554 3.86254  -2
   5   8   1 17.0554 3.86254   1
  -6   7   2 186.395 7.80868  -2
   6   8   1 186.395 7.80868   1
  -7   7   2 58.4372 4.68621  -2
   7   8   1 58.4372 4.68621   1
  -8   7   2 41.5827 3.83223  -2
   8   8   1 41.5827 3.83223   1
  -9   7   2 1.55424 4.57624  -2
   9   8   1 1.55424 4.57624   1
   8  10   3 2.78641 6.35516  -2
  -8   9   1 2.78641 6.35516   1
   7  10   3 29.3842 11.0818  -2
  -7   9   1 29.3842 11.0818   1
  -6   9   1 42.7880 3.28940   1
  -5   9   1 17.2038 2.40648   1
   4   9   3 46.2752 6.79726  -2
  -4   9   1 46.2752 6.79726   1
   3   9   3 115.645 7.47188  -2
  -3   9   1 115.645 7.47188   1
   2   9   3 97.0877 5.34381  -2
  -2   9   1 97.0877 5.34381   1
   1   9   3 374.882 15.2350  -2
  -1   9   1 374.882 15.2350   1
   0   9   3 91.1590 6.06207  -2
   0   9   1 91.1590 6.06207   1
   1   9   1 97.2043 5.03249   1
   2   9   1 -0.4562 1.44592   1
   3   9   1 1.03261 1.21913   1
  -4   8   3 79.9096 6.63248  -2
   4   9   1 79.9096 6.63248   1
  -5   8   3 6.50525 3.59720  -2
   5   9   1 6.50525 3.59720   1
  -6   8   3 8.50884 4.03172  -2
   6   9   1 8.50884 4.03172   1
  -7   8   3 2.65129 5.42320  -2
   7   9   1 2.65129 5.42320   1
   8   9   1 62.9880 3.75976   1
  -7  10   1 2.64475 2.16285   1
  -6  10   1 14.1718 2.38520   1
  -5  10   1 13.9149 2.28992   1
   4  10   3 160.379 12.8110  -2
  -4  10   1 160.379 12.8110   1
   3  10   3 3.02359 4.83750  -2
  -3  10   1 3.02359 4.83750   1
   2  10   3 74.4397 7.58753  -2
  -2  10   1 74.4397 7.58753   1
   1  10   3 63.3177 6.05064  -2
  -1  10   1 63.3177 6.05064   1
   0  10   3 43.2479 6.50290  -2
   0  10   1 43.2479 6.50290   1
   1  10   1 28.4167 3.66976   1
   2  10   1 218.752 9.40166   1
   3  10   1 224.149 9.62074   1
   4  10   1 82.9900 4.64093   1
  -5   9   3 25.2622 4.82791  -2
   5  10   1 25.2622 4.82791   1
  -6   9   3 20.3085 3.42221  -2
   6  10   1 20.3085 3.42221   1
  -7   9   3 17.5730 3.54066  -2
   7  10   1 17.5730 3.54066   1
  -6  11   1 15.2845 3.32948   1
   5  11   4 10.5196 6.30427  -2
  -5  11   1 10.5196 6.30427   1
   4  11   4 8.43287 4.93693  -2
  -4  11   1 8.43287 4.93693   1
   3  11   4 17.6699 5.21358  -2
  -3  11   1 17.6699 5.21358   1
   2  11   4 12.1092 5.86778  -2
  -2  11   1 12.1092 5.86778   1
   1  11   4 28.0540 7.33056  -2
  -1  11   1 28.0540 7.33056   1
   0  11   1 34.7005 3.42574   1
   1  11   1 4.69872 1.89890   1
   2  11   1 6.52772 2.08020   1
   3  11   1 11.4208 2.19538   1
  -4  10   4 45.2550 6.55392  -2
   4  11   1 45.2550 6.55392   1
   5  11   1 2.75431 1.55414   1
   6  11   1 2.61330 1.60537   1
   4  12   4 61.7567 14.3114  -2
  -4  12   1 61.7567 14.3114   1
   3  12   4 71.5264 5.69457  -2
  -3  12   1 71.5264 5.69457   1
   2  12   4 68.4538 5.93866  -2
  -2  12   1 68.4538 5.93866   1
   1  12   4 64.7726 5.35034  -2
  -1  12   1 64.7726 5.35034   1
   0  12   4 27.1480 4.92128  -2
   0  12   1 27.1480 4.92128   1
   1  12   1 35.6378 3.51470   1
   2  12   1 -0.1315 1.61367   1
  -3  11   4 150.740 8.15936  -2
   3  12   1 150.740 8.15936   1
  -4  11   4 61.9084 5.23810  -2
   4  12   1 61.9084 5.23810   1
  -2  13   1 16.5194 3.93458   1
   0  13   1 45.6577 5.33698   1
   1  13   1 0.51381 2.01365   1
   2  13   1 3.55400 2.06163   1
  -1  11   7 1.72262 4.32321  -2
  -1 -12   2 1.72262 4.32321   1
   0  11   7 13.5356 3.98812  -2
   0 -12   2 13.5356 3.98812   1
   1  11   7 33.3957 4.22350  -2
   1 -12   2 33.3957 4.22350   1
   2  11   7 40.6351 5.51540  -2
   2 -12   2 40.6351 5.51540   1
   3  11   7 69.9831 7.54295  -2
   3 -12   2 69.9831 7.54295   1
   5 -12   2 1.58887 2.23700   1
  -4 -11   2 -0.4911 2.18204   1
  -3 -11   2 -0.8852 1.91581   1
  -2 -11   2 21.5861 3.16246   1
  -1 -11   2 1.18233 2.07583   1
   0 -11   2 0.54640 1.85696   1
   1 -11   2 -0.6599 1.53861   1
   2  10   7 -0.3988 7.50843  -2
   2 -11   2 -0.3988 7.50843   1
   3  10   7 33.6743 8.31721  -2
   3 -11   2 33.6743 8.31721   1
   4 -11   2 8.93145 2.36081   1
   5 -11   2 14.0021 2.93625   1
   6 -11   2 10.6514 4.42738   1
   7 -11   2 7.61565 3.47510   1
  -5 -10   2 0.82153 1.52829   1
  -4   9   6 75.3868 6.27672  -2
  -4 -10   2 75.3868 6.27672   1
  -3   9   6 44.0822 5.17239  -2
  -3 -10   2 44.0822 5.17239   1
  -2   9   6 113.789 6.71324  -2
  -2 -10   2 113.789 6.71324   1
  -1   9   6 9.79003 3.45405  -2
  -1 -10   2 9.79003 3.45405   1
   0   9   6 78.2908 5.47199  -2
   0 -10   2 78.2908 5.47199   1
   1   9   6 100.417 7.68162  -2
   1 -10   2 100.417 7.68162   1
   2   9   6 319.172 22.7006  -2
   2 -10   2 319.172 22.7006   1
   3 -10   2 44.2980 3.48095   1
   4 -10   2 197.393 9.08540   1
   5  10   6 9.21736 5.03487  -2
   5 -10   2 9.21736 5.03487   1
   6  10   6 15.9548 4.97733  -2
   6 -10   2 15.9548 4.97733   1
   7  10   6 19.1723 5.80381  -2
   7 -10   2 19.1723 5.80381   1
   8  10   6 57.8237 5.76453  -2
   8 -10   2 57.8237 5.76453   1
  -6  -9   2 8.65002 2.12171   1
  -5  -9   2 37.1699 2.89344   1
  -4  -9   2 -0.9263 1.57607   1
  -3  -9   2 4.21191 2.64935   1
  -2  -9   2 67.1677 4.78202   1
   0   8   6 18.9211 5.07920  -2
   0  -9   2 18.9211 5.07920   1
   1   8   6 21.0526 6.97926  -2
   1  -9   2 21.0526 6.97926   1
   2   8   6 0.13341 6.46173  -2
   2  -9   2 0.13341 6.46173   1
   3  -9   2 20.7913 2.44719   1
   4  -9   2 94.0535 4.87307   1
   5  -9   2 44.0252 3.47527   1
   6   9   6 21.4049 3.94069  -2
   6  -9   2 21.4049 3.94069   1
   7   9   6 25.2938 4.44618  -2
   7  -9   2 25.2938 4.44618   1
   8   9   6 5.24145 4.43427  -2
   8  -9   2 5.24145 4.43427   1
   9   9   6 1.34652 8.02787  -2
   9  -9   2 1.34652 8.02787   1
  -7   6   5 4.05642 4.46568  -2
  -7  -8   2 4.05642 4.46568   1
  -6   6   5 49.6214 8.00027  -2
  -6  -8   2 49.6214 8.00027   1
  -5   7   5 -0.5318 6.12375  -2
  -5  -8   2 -0.5318 6.12375   1
  -4   7   5 99.3411 9.12595  -2
  -4  -8   2 99.3411 9.12595   1
  -3   7   5 74.9591 5.21673  -2
  -3  -8   2 74.9591 5.21673   1
  -2   7   5 585.255 29.2074  -2
  -2  -8   2 585.255 29.2074   1
  -1   7   5 43.0589 5.45652  -2
  -1  -8   2 43.0589 5.45652   1
   0   7   5 149.644 9.50367  -2
   0  -8   2 149.644 9.50367   1
   1  -8   2 -0.8049 1.34654   1
   2  -8   2 49.8822 3.16871   1
   3  -8   2 162.556 6.43920   1
   4   8   5 108.267 8.17512  -2
   4  -8   2 108.267 8.17512   1
   5   8   5 18.7859 4.97532  -2
   5  -8   2 18.7859 4.97532   1
   6   8   5 121.347 8.38802  -2
   6  -8   2 121.347 8.38802   1
   7   8   5 26.3132 8.89517  -2
   7  -8   2 26.3132 8.89517   1
   8   8   5 50.1746 7.17119  -2
   8  -8   2 50.1746 7.17119   1
   9   8   6 62.7648 13.0026  -2
   9  -8   2 62.7648 13.0026   1
  -8  -7   2 66.7713 5.42436   1
  -7  -7   2 28.4932 3.66538   1
  -6  -7   2 9.03590 2.42781   1
  -5  -7   2 -0.8681 1.68632   1
  -4  -7   2 214.664 7.01309   1
  -3   6   5 47.2004 3.58388  -2
  -3  -7   2 47.2004 3.58388   1
  -2   6   5 161.912 10.0289  -2
  -2  -7   2 161.912 10.0289   1
  -1   6   5 193.360 8.58292  -2
  -1  -7   2 193.360 8.58292   1
   0   6   5 24.1035 3.38227  -2
   0  -7   2 24.1035 3.38227   1
   1   6   5 19.5836 5.56958  -2
   1  -7   2 19.5836 5.56958   1
   2  -7   2 24.7221 2.28324   1
   3  -7   2 32.2627 2.56431   1
   4   7   5 28.5213 6.76216  -2
   4  -7   2 28.5213 6.76216   1
   5   7   5 96.6833 5.20402  -2
   5  -7   2 96.6833 5.20402   1
   6   7   5 227.416 9.23627  -2
   6  -7   2 227.416 9.23627   1
   7   7   5 79.2391 5.65672  -2
   7  -7   2 79.2391 5.65672   1
   8   7   5 58.5631 5.27138  -2
   8  -7   2 58.5631 5.27138   1
   9   7   5 32.6611 6.73927  -2
   9  -7   2 32.6611 6.73927   1
  10  -7   2 31.1721 4.43403   1
  -8   4   4 21.4400 9.34444  -2
  -8  -6   2 21.4400 9.34444   1
  -7  -6   2 128.388 6.40782   1
  -6  -6   2 33.2539 3.24075   1
  -5  -6   2 65.7738 4.15755   1
  -4  -6   2 16.7604 2.26190   1
  -3   5   4 330.168 17.7579  -2
  -3  -6   2 330.168 17.7579   1
  -2  -6   2 83.7113 2.56598   1
  -1   5   4 206.855 17.6309  -2
  -1  -6   2 206.855 17.6309   1
   0   5   4 101.856 21.0434  -2
   0  -6   2 101.856 21.0434   1
   1  -6   2 28.1601 1.71842   1
   2  -6   2 106.970 3.70599   1
   3  -6   2 156.635 5.25586   1
   4  -6   2 118.597 4.07912   1
   5  -6   2 470.707 13.6785   1
   6   6   5 54.1050 7.84039  -2
   6  -6   2 54.1050 7.84039   1
   7   6   5 89.9774 7.54207  -2
   7  -6   2 89.9774 7.54207   1
   8   6   5 66.5762 11.3671  -2
   8  -6   2 66.5762 11.3671   1
   9   6   5 29.3550 10.0365  -2
   9  -6   2 29.3550 10.0365   1
  10  -6   2 -2.2141 1.54958   1
  -9   3   4 109.016 13.3505  -2
  -9  -5   2 109.016 13.3505   1
  -8  -5   2 64.1340 6.57380   1
  -7  -5   2 59.7853 3.77743   1
  -6   4   4 26.9181 5.92548  -2
  -6  -5   2 26.9181 5.92548   1
  -5   4   4 75.7207 6.94669  -2
  -5  -5   2 75.7207 6.94669   1
  -4   4   4 195.191 8.46810  -2
  -4  -5   2 195.191 8.46810   1
  -3   4   4 9.56151 2.13704  -2
  -3  -5   2 9.56151 2.13704   1
  -2   4   4 133.009 3.12497  -2
  -2  -5   2 133.009 3.12497   1
  -1   4   4 224.420 5.01333  -2
  -1  -5   2 224.420 5.01333   1
   0   4   4 64.7899 5.81032  -2
   0  -5   2 64.7899 5.81032   1
   1  -5   2 5.53746 0.99064   1
   2  -5   2 29.1413 2.04736   1
   3  -5   2 2.30787 1.04607   1
   4   5   4 201.955 7.22254  -2
   4  -5   2 201.955 7.22254   1
   5   5   4 205.571 6.96344  -2
   5  -5   2 205.571 6.96344   1
   6   5   4 191.144 6.92179  -2
   6  -5   2 191.144 6.92179   1
   7   5   4 92.8035 5.08878  -2
   7  -5   2 92.8035 5.08878   1
   8   5   4 180.900 14.3337  -2
   8  -5   2 180.900 14.3337   1
   9   5   4 -15.616 16.5830  -2
   9  -5   2 -15.616 16.5830   1
  10   6   4 48.5802 12.6486  -2
  10  -5   2 48.5802 12.6486   1
  11   6   4 34.4432 5.54641  -2
  11  -5   2 34.4432 5.54641   1
  -9   2   3 41.3159 6.75085  -2
  -9  -4   2 41.3159 6.75085   1
  -8  -4   2 48.6915 3.60912   1
  -7  -4   2 210.643 7.63326   1
  -6  -4   2 54.1301 3.35161   1
  -5  -4   2 112.923 4.35712   1
  -4  -4   2 50.8763 2.75248   1
  -3  -4   2 46.6523 2.41351   1
  -2  -4   2 250.243 6.85844   1
  -1  -4   2 643.109 14.2216   1
   0  -4   2 18.2868 1.14143   1
   1  -4   2 1180.01 23.3493   1
   2  -4   2 513.451 10.3539   1
   3  -4   2 27.7472 1.45042   1
   4   4   4 74.7068 24.7183  -2
   4  -4   2 74.7068 24.7183   1
   5   4   4 500.653 11.9496  -2
   5  -4   2 500.653 11.9496   1
   6   4   4 31.9726 4.39584  -2
   6  -4   2 31.9726 4.39584   1
   7   4   4 238.596 7.65997  -2
   7  -4   2 238.596 7.65997   1
   8   4   4 104.096 10.1894  -2
   8  -4   2 104.096 10.1894   1
   9  -4   2 11.4669 2.10360   1
  10   5   4 82.3863 20.2559  -2
  10  -4   2 82.3863 20.2559   1
  11   5   4 64.5936 8.93351  -2
  11  -4   2 64.5936 8.93351   1
  -9   1   3 1.06001 6.84232  -2
  -9  -3   2 1.06001 6.84232   1
  -8  -3   2 31.7612 3.03133   1
  -7   2   3 283.920 16.8238  -2
  -7  -3   2 283.920 16.8238   1
  -6   2   3 192.600 9.58161  -2
  -6  -3   2 192.600 9.58161   1
  -5   2   3 405.916 15.9036  -2
  -5  -3   2 405.916 15.9036   1
  -4   2   3 559.518 14.9583  -2
  -4  -3   2 559.518 14.9583   1
  -3   2   3 107.243 3.43179  -2
  -3  -3   2 107.243 3.43179   1
  -2   2   3 397.549 8.17029  -2
  -2  -3   2 397.549 8.17029   1
  -1   2   3 63.6918 18.7609  -2
  -1  -3   2 63.6918 18.7609   1
   0  -3   2 59.8389 1.60664   1
   1  -3   2 124.896 2.84509   1
   2  -3   2 86.6815 2.03308   1
   3   3   3 311.561 13.7554  -2
   3  -3   2 311.561 13.7554   1
   4   3   3 6.05624 4.79086  -2
   4  -3   2 6.05624 4.79086   1
   5   3   3 514.341 17.9610  -2
   5  -3   2 514.341 17.9610   1
   6   3   3 111.242 5.98668  -2
   6  -3   2 111.242 5.98668   1
   7   3   3 8.04110 10.5388  -2
   7  -3   2 8.04110 10.5388   1
   8   3   3 50.9316 14.4838  -2
   8  -3   2 50.9316 14.4838   1
   9  -3   2 76.2640 3.89852   1
  10   4   3 38.7144 11.1756  -2
  10  -3   2 38.7144 11.1756   1
  11  -3   2 6.85149 4.54437   1
 -10   0   2 37.0995 12.5605  -2
 -10  -2   2 37.0995 12.5605   1
  -9  -2   2 76.4000 4.72403   1
  -8  -2   2 10.6250 2.37577   1
  -7  -2   2 -0.4988 2.01280   1
  -6  -2   2 48.9311 2.46364   1
  -5  -2   2 76.2878 2.97945   1
  -4  -2   2 1.10898 0.97476   1
  -3  -2   2 -0.0146 0.78039   1
  -2  -2   2 2.58868 0.73523   1
  -1  -2   2 1261.91 23.2848   1
   0  -2   2 324.396 5.84137   1
   1  -2   2 2.90038 0.49555   1
   2   2   3 668.481 39.1873  -2
   2  -2   2 668.481 39.1873   1
   3   2   3 228.007 4.78518  -2
   3  -2   2 228.007 4.78518   1
   4   2   3 348.173 8.01209  -2
   4  -2   2 348.173 8.01209   1
   5   2   3 167.270 6.63510  -2
   5  -2   2 167.270 6.63510   1
   6   2   3 119.749 5.31276  -2
   6  -2   2 119.749 5.31276   1
   7   2   3 217.411 9.11522  -2
   7  -2   2 217.411 9.11522   1
   8  -2   2 212.456 6.93753   1
   9   3   3 39.8145 16.2144  -2
   9  -2   2 39.8145 16.2144   1
  10   3   3 3.59050 6.93331  -2
  10  -2   2 3.59050 6.93331   1
  11   3   3 84.4508 5.49090  -2
  11  -2   2 84.4508 5.49090   1
 -10  -1   2 80.5977 9.56650  -2
 -10  -1   2 80.5977 9.56650   1
  -9  -1   2 9.73481 9.49874  -2
  -9  -1   2 9.73481 9.49874   1
  -8  -1   2 10.5019 2.89772   1
  -7   0   2 100.378 12.9686  -2
  -7  -1   2 100.378 12.9686   1
  -6   0   2 24.2904 4.51796  -2
  -6  -1   2 24.2904 4.51796   1
  -5   0   2 15.2982 3.26036  -2
  -5  -1   2 15.2982 3.26036   1
  -4   0   2 107.318 4.05406  -2
  -4  -1   2 107.318 4.05406   1
  -3   0   2 65.6749 3.68070  -2
  -3  -1   2 65.6749 3.68070   1
  -2   0   2 2926.07 204.343  -2
  -2  -1   2 2926.07 204.343   1
  -1  -1   2 35.0748 1.47834   1
   0  -1   2 37.6280 1.29787   1
   1  -1   2 25.1860 1.01053   1
   2  -1   2 1.98822 0.41137   1
   3  -1   2 520.240 10.8371   1
   4  -1   2 62.5963 2.09325   1
   5  -1   2 22.4388 1.51458   1
   6  -1   2 20.6630 1.72099   1
   7  -1   2 6.25596 1.58499   1
   8  -1   2 5.62974 1.74366   1
   9  -1   2 29.4768 2.74635   1
  10  -1   2 13.3598 3.35928   1
  -9   0   2 0.54250 2.74243   1
  -8   0   2 57.2364 4.54203   1
  -7  -1   2 92.2288 12.9345  -2
  -7   0   2 92.2288 12.9345   1
  -6  -1   2 14.4317 6.56236  -2
  -6   0   2 14.4317 6.56236   1
  -5  -1   2 7.64262 3.06167  -2
  -5   0   2 7.64262 3.06167   1
  -4  -1   2 88.9292 3.45420  -2
  -4   0   2 88.9292 3.45420   1
  -3  -1   2 123.847 4.83060  -2
  -3   0   2 123.847 4.83060   1
  -2  -1   2 3581.81 200.145  -2
  -2   0   2 3581.81 200.145   1
  -1   0   2 17.9432 1.20366   1
   0   0   2 741.887 15.8899   1
   1   0   2 7.95996 0.59036   1
   2   0   2 9999.99 686.581  -2
   2   0   2 9999.99 686.581   1
   3   0   2 8.29701 1.85628  -2
   3   0   2 8.29701 1.85628   1
   4   0   2 764.410 15.3944  -2
   4   0   2 764.410 15.3944   1
   5   0   2 117.314 3.60682  -2
   5   0   2 117.314 3.60682   1
   6   0   2 387.552 13.0635  -2
   6   0   2 387.552 13.0635   1
   7   0   2 32.0052 2.52275   1
   8   1   2 652.944 41.2218  -2
   8   0   2 652.944 41.2218   1
   9   1   2 -0.0054 8.55895  -2
   9   0   2 -0.0054 8.55895   1
  10   1   2 126.625 8.04723  -2
  10   0   2 126.625 8.04723   1
  11   1   2 8.15978 4.93113  -2
  11   0   2 8.15978 4.93113   1
 -10  -3   1 153.459 19.4031  -2
 -10   1   2 153.459 19.4031   1
  -9   1   2 12.2555 2.74348   1
  -8   1   2 24.1848 2.64610   1
  -7  -2   1 80.7159 5.69797  -2
  -7   1   2 80.7159 5.69797   1
  -6  -2   1 94.1242 4.75860  -2
  -6   1   2 94.1242 4.75860   1
  -5  -2   1 105.839 10.1814  -2
  -5   1   2 105.839 10.1814   1
  -4   1   2 149.183 3.01117   1
  -3   1   2 6.36271 0.76649   1
  -2   1   2 180.596 3.27972   1
  -1   1   2 2.55977 0.49402   1
   0   1   2 145.601 2.54444   1
   1   1   2 33.2350 0.83551   1
   2   1   2 48.3441 1.98131   1
   3   1   2 112.566 3.84060   1
   4   1   2 25.0307 1.33880   1
   5   1   2 916.481 22.4689   1
   6   1   2 7.97268 1.17764   1
   7   1   2 12.3012 1.45536   1
   8   1   2 3.10461 1.81743   1
   9   0   2 9.23508 12.5026  -2
   9   1   2 9.23508 12.5026   1
  10   1   2 98.4538 7.55397   1
  11   0   2 19.6387 12.1002  -2
  11   1   2 19.6387 12.1002   1
 -10   2   2 37.2865 10.7441   1
  -9   2   2 7.28703 3.00037   1
  -8  -3   1 57.6098 7.09621  -2
  -8   2   2 57.6098 7.09621   1
  -7  -3   1 12.9965 3.27494  -2
  -7   2   2 12.9965 3.27494   1
  -6  -3   1 10.6586 2.53760  -2
  -6   2   2 10.6586 2.53760   1
  -5  -3   1 50.0621 2.70770  -2
  -5   2   2 50.0621 2.70770   1
  -4  -3   1 290.738 12.6284  -2
  -4   2   2 290.738 12.6284   1
  -3  -3   1 27.8156 5.67399  -2
  -3   2   2 27.8156 5.67399   1
  -2   2   2 115.057 2.33933   1
  -1   2   2 144.077 3.09753   1
   0   2   2 1404.59 36.9520   1
   1  -2   1 3004.64 147.355  -2
   1   2   2 3004.64 147.355   1
   3  -2   1 197.212 6.06130  -2
   3   2   2 197.212 6.06130   1
   4  -2   1 170.879 6.86338  -2
   4   2   2 170.879 6.86338   1
   5  -2   1 137.191 10.4768  -2
   5   2   2 137.191 10.4768   1
   6   2   2 5.65382 1.09348   1
   7   2   2 116.680 3.84526   1
   8   2   2 68.2335 3.88407   1
   9  -1   1 229.823 11.1182  -2
   9   2   2 229.823 11.1182   1
  10   2   2 7.63281 4.34856   1
  11   2   2 5.45013 4.26190   1
 -10   3   2 110.013 5.95753   1
  -9   3   2 173.439 6.77486   1
  -8   3   2 79.3616 3.86509   1
  -7   3   2 2.57366 1.57614   1
  -6   3   2 130.027 4.41293   1
  -5   3   2 0.94559 1.16729   1
  -4   3   2 357.876 7.72572   1
  -3   3   2 63.7807 1.75989   1
  -2   3   2 37.1627 1.59772   1
  -1   3   2 10.3131 0.72256   1
   0   3   2 44.0588 1.36966   1
   1   3   2 6.16117 0.74625   1
   2   3   2 31.8368 2.94847   1
   3  -3   1 640.884 32.1611  -2
   3   3   2 640.884 32.1611   1
   4  -3   1 1079.34 51.1341  -2
   4   3   2 1079.34 51.1341   1
   5   3   2 164.627 4.78986   1
   6   3   2 560.627 19.7415   1
   7   3   2 1.17346 1.62044   1
   8  -2   1 13.3650 5.66835  -2
   8   3   2 13.3650 5.66835   1
   9  -2   1 203.908 10.1016  -2
   9   3   2 203.908 10.1016   1
  10  -2   1 24.0095 3.79482  -2
  10   3   2 24.0095 3.79482   1
  11  -2   1 41.0830 5.62364  -2
  11   3   2 41.0830 5.62364   1
 -10   4   2 3.93212 2.57798   1
   9   5   0 78.7648 6.65370  -2
  -9   4   2 78.7648 6.65370   1
   8   5   0 53.6367 4.24071  -2
  -8   4   2 53.6367 4.24071   1
   7   5   0 61.3019 4.85896  -2
  -7   4   2 61.3019 4.85896   1
   6   5   0 17.8161 2.56831  -2
  -6   4   2 17.8161 2.56831   1
   5   5   0 358.896 11.1401  -2
  -5   4   2 358.896 11.1401   1
   4   5   0 94.9275 7.72484  -2
  -4   4   2 94.9275 7.72484   1
  -3   4   2 628.867 11.7969   1
  -2   4   2 25.6695 1.28368   1
  -1   4   2 594.295 11.2788   1
   0   4   2 32.7649 1.19317   1
   1   4   2 292.598 5.94872   1
   2   4   2 11.0931 0.93326   1
   3   4   2 1373.57 32.8931   1
   4   4   2 -0.0440 0.98999   1
   5   4   2 560.083 14.1627   1
   6   4   2 86.2927 3.45542   1
   7   4   2 16.3915 2.27935   1
   8   4   2 0.30143 1.89346   1
   9   4   2 138.793 10.1507   1
  10   4   2 4.66974 3.17124   1
  11  -3   1 103.190 12.9453  -2
  11   4   2 103.190 12.9453   1
   9   6   0 121.569 8.12453  -2
  -9   5   2 121.569 8.12453   1
   8   6   0 0.43986 7.21065  -2
  -8   5   2 0.43986 7.21065   1
   7   6   0 188.681 7.88005  -2
  -7   5   2 188.681 7.88005   1
   6   6   0 189.347 8.34723  -2
  -6   5   2 189.347 8.34723   1
   5   6   0 367.324 13.5843  -2
  -5   5   2 367.324 13.5843   1
  -4   5   2 49.4508 2.90851   1
  -3   5   2 224.986 6.84684   1
  -2   5   2 388.626 7.54700   1
   1   5   0 53.1928 21.2785  -2
  -1   5   2 53.1928 21.2785   1
   0   5   0 466.057 13.1058  -2
   0   5   2 466.057 13.1058   1
  -1   5   0 320.084 7.18470  -2
   1   5   2 320.084 7.18470   1
  -2   5   0 51.1759 2.09031  -2
   2   5   2 51.1759 2.09031   1
  -3   5   0 184.549 5.66787  -2
   3   5   2 184.549 5.66787   1
  -4   5   0 103.324 6.01115  -2
   4   5   2 103.324 6.01115   1
   5   5   2 31.0126 2.51171   1
   6   5   2 0.57730 1.22311   1
   7   5   2 10.2445 3.26381   1
  -9   4   0 26.0274 3.86889  -2
   9   5   2 26.0274 3.86889   1
 -10   4   0 39.7801 3.57847  -2
  10   5   2 39.7801 3.57847   1
   9   7   1 0.10740 5.37551  -2
  -9   6   2 0.10740 5.37551   1
   8   7   1 14.1010 3.42227  -2
  -8   6   2 14.1010 3.42227   1
   7   7   1 47.1056 5.79624  -2
  -7   6   2 47.1056 5.79624   1
   6   7   1 65.7966 10.6155  -2
  -6   6   2 65.7966 10.6155   1
   5   7   1 13.8533 3.97656  -2
  -5   6   2 13.8533 3.97656   1
  -4   6   2 9.85233 1.80465   1
  -3   6   2 479.950 12.4929   1
  -2   6   2 455.906 10.3955   1
  -1   6   2 671.707 18.4966   1
   0   6   2 13.9058 1.16132   1
   1   6   2 10.3442 0.92252   1
   2   6   2 93.1235 2.97872   1
   3   6   2 14.8750 1.51521   1
   4   6   2 3.45119 0.87961   1
   5   6   2 224.529 7.24751   1
   6   6   2 3.86295 1.68168   1
   7   6   2 39.0913 3.27472   1
   8   6   2 40.2035 5.24308   1
   9   6   2 55.5760 6.52199   1
 -10   5   0 53.0664 9.04828  -2
  10   6   2 53.0664 9.04828   1
   9   8   1 32.2786 6.17881  -2
  -9   7   2 32.2786 6.17881   1
   8   8   1 36.8809 5.01901  -2
  -8   7   2 36.8809 5.01901   1
   7   8   1 79.8895 5.58735  -2
  -7   7   2 79.8895 5.58735   1
   6   8   1 191.960 11.1811  -2
  -6   7   2 191.960 11.1811   1
   5   8   1 26.1833 6.74196  -2
  -5   7   2 26.1833 6.74196   1
  -4   7   2 14.1866 2.03600   1
  -3   7   2 4.02974 1.37919   1
  -2   7   2 10.2958 1.70484   1
   1   7   1 196.428 6.60746  -2
  -1   7   2 196.428 6.60746   1
   0   7   1 1.61233 2.10786  -2
   0   7   2 1.61233 2.10786   1
  -1   7   1 139.832 6.07218  -2
   1   7   2 139.832 6.07218   1
  -2   7   1 235.707 7.83620  -2
   2   7   2 235.707 7.83620   1
  -3   7   1 10.6786 5.15110  -2
   3   7   2 10.6786 5.15110   1
   4   7   2 116.622 3.69787   1
   5   7   2 17.1951 1.70912   1
   6   7   2 33.2070 2.30969   1
  -7   6   1 4.81976 3.44317  -2
   7   7   2 4.81976 3.44317   1
  -8   6   1 -4.0368 3.91382  -2
   8   7   2 -4.0368 3.91382   1
  -9   6   1 2.30777 3.25749  -2
   9   7   2 2.30777 3.25749   1
  10   7   2 13.0741 4.65964   1
   8   9   2 20.2600 12.3744  -2
  -8   8   2 20.2600 12.3744   1
   7   9   2 9.69249 6.85476  -2
  -7   8   2 9.69249 6.85476   1
   6   9   2 3.22424 16.3328  -2
  -6   8   2 3.22424 16.3328   1
  -5   8   2 0.78164 1.86989   1
  -4   8   2 2.82014 1.63004   1
  -3   8   2 7.51808 1.57498   1
  -2   8   2 391.523 13.1564   1
  -1   8   2 16.3751 1.95984   1
   0   8   1 937.821 55.4033  -2
   0   8   2 937.821 55.4033   1
   1   8   2 7.46463 1.54657   1
   2   8   2 192.730 6.61853   1
   3   8   2 82.5471 3.61098   1
   4   8   2 354.614 11.2287   1
   5   8   2 29.4679 2.08014   1
   6   8   2 333.030 12.0545   1
  -7   7   1 54.7862 4.98342  -2
   7   8   2 54.7862 4.98342   1
  -8   7   1 1.47566 2.95973  -2
   8   8   2 1.47566 2.95973   1
  -9   7   1 -4.4035 2.91140  -2
   9   8   2 -4.4035 2.91140   1
   7  10   2 4.23622 5.98392  -2
  -7   9   2 4.23622 5.98392   1
   6  10   2 73.0564 5.89626  -2
  -6   9   2 73.0564 5.89626   1
   5  10   2 23.0774 9.13232  -2
  -5   9   2 23.0774 9.13232   1
  -4   9   2 48.0213 3.35199   1
  -3   9   2 -1.1057 1.81561   1
   2   9   2 27.6926 4.52033  -2
  -2   9   2 27.6926 4.52033   1
   1   9   2 210.672 8.18171  -2
  -1   9   2 210.672 8.18171   1
   0   9   2 141.626 7.24013  -2
   0   9   2 141.626 7.24013   1
  -1   9   2 144.326 7.59103  -2
   1   9   2 144.326 7.59103   1
  -2   9   2 30.2383 7.42754  -2
   2   9   2 30.2383 7.42754   1
   3   9   2 36.6404 2.47164   1
   4   9   2 47.9361 2.81527   1
   5   9   2 27.2042 2.24311   1
  -6   8   2 19.7618 3.49177  -2
   6   9   2 19.7618 3.49177   1
  -7   8   2 24.5477 4.34770  -2
   7   9   2 24.5477 4.34770   1
  -8   8   2 5.77033 3.84711  -2
   8   9   2 5.77033 3.84711   1
  -7  10   2 11.5436 3.25345   1
  -6  10   2 10.6698 2.53796   1
  -5  10   2 3.45001 2.05609   1
  -4  10   2 12.7010 2.65536   1
  -3  10   2 65.4867 4.23265   1
  -2  10   2 40.4392 4.07396   1
   1  10   2 71.7327 6.27533  -2
  -1  10   2 71.7327 6.27533   1
   0  10   2 950.965 46.4227  -2
   0  10   2 950.965 46.4227   1
  -1  10   2 61.8375 6.84431  -2
   1  10   2 61.8375 6.84431   1
  -2  10   2 102.552 6.13481  -2
   2  10   2 102.552 6.13481   1
   3  10   2 1.31786 1.54468   1
   4  10   2 8.40629 1.62219   1
   5  10   2 37.1820 2.58774   1
  -6   9   2 103.018 4.72798  -2
   6  10   2 103.018 4.72798   1
  -7   9   2 4.22599 3.79343  -2
   7  10   2 4.22599 3.79343   1
  -6  11   2 47.3363 6.39836   1
  -5  11   2 2.61179 2.54335   1
   4  11   3 16.2460 8.07451  -2
  -4  11   2 16.2460 8.07451   1
   3  11   3 25.5205 6.60053  -2
  -3  11   2 25.5205 6.60053   1
   2  11   3 38.4072 4.81140  -2
  -2  11   2 38.4072 4.81140   1
   1  11   3 52.3151 5.30811  -2
  -1  11   2 52.3151 5.30811   1
   0  11   3 72.9329 7.50655  -2
   0  11   2 72.9329 7.50655   1
   1  11   2 7.43419 2.12430   1
   2  11   2 2.02155 1.62605   1
   3  11   2 47.0978 3.63863   1
   4  11   2 4.75835 1.67813   1
   5  11   2 8.73657 1.78902   1
   6  11   2 8.33919 1.94457   1
  -4  12   2 4.20901 2.54642   1
   3  12   3 19.8297 7.16705  -2
  -3  12   2 19.8297 7.16705   1
   2  12   3 -8.3847 5.22856  -2
  -2  12   2 -8.3847 5.22856   1
   1  12   3 83.4455 5.70972  -2
  -1  12   2 83.4455 5.70972   1
   0  12   3 34.0137 4.33886  -2
   0  12   2 34.0137 4.33886   1
  -1  12   3 107.135 6.05513  -2
   1  12   2 107.135 6.05513   1
  -2  12   3 27.7267 9.53319  -2
   2  12   2 27.7267 9.53319   1
   3  12   2 69.1402 4.66865   1
   4  12   2 2.94701 1.93598   1
  -5  11   3 12.3796 4.21598  -2
   5  12   2 12.3796 4.21598   1
  -1  13   2 26.0823 7.13562   1
   2  13   2 1.36778 1.95469   1
   2  11   8 40.2228 9.85148  -2
   2 -12   3 40.2228 9.85148   1
   3  11   8 10.7055 10.3571  -2
   3 -12   3 10.7055 10.3571   1
   4  11   8 36.2351 12.7197  -2
   4 -12   3 36.2351 12.7197   1
   5  11   8 70.2401 16.2501  -2
   5 -12   3 70.2401 16.2501   1
  -3 -11   3 4.18029 2.46715   1
  -2 -11   3 4.89547 2.40199   1
  -1 -11   3 65.5147 5.02955   1
   0 -11   3 90.1025 5.63661   1
   1 -11   3 -1.8014 1.60895   1
   2 -11   3 46.7932 3.49851   1
   3 -11   3 61.5813 4.63667   1
   4  10   8 44.0673 7.75020  -2
   4 -11   3 44.0673 7.75020   1
   5  10   8 13.3130 7.11612  -2
   5 -11   3 13.3130 7.11612   1
   6 -11   3 9.58202 2.90092   1
  -5   8   7 9.67024 6.76263  -2
  -5 -10   3 9.67024 6.76263   1
  -4   8   7 32.7409 8.54120  -2
  -4 -10   3 32.7409 8.54120   1
  -3   9   7 -2.3265 6.87257  -2
  -3 -10   3 -2.3265 6.87257   1
  -2   9   7 -1.8451 3.93260  -2
  -2 -10   3 -1.8451 3.93260   1
  -1   9   7 5.92274 4.50619  -2
  -1 -10   3 5.92274 4.50619   1
   0   9   7 242.475 9.21548  -2
   0 -10   3 242.475 9.21548   1
   1   9   7 11.2902 3.30162  -2
   1 -10   3 11.2902 3.30162   1
   2   9   7 183.764 7.73860  -2
   2 -10   3 183.764 7.73860   1
   3   9   7 55.4695 5.08595  -2
   3 -10   3 55.4695 5.08595   1
   4   9   7 33.4142 7.50413  -2
   4 -10   3 33.4142 7.50413   1
   5  10   7 21.2522 14.3924  -2
   5 -10   3 21.2522 14.3924   1
   6  10   7 54.7266 8.56194  -2
   6 -10   3 54.7266 8.56194   1
   7  10   7 10.6796 6.01662  -2
   7 -10   3 10.6796 6.01662   1
   8  10   7 94.8066 6.73808  -2
   8 -10   3 94.8066 6.73808   1
  -6  -9   3 34.1537 3.19662   1
  -5  -9   3 39.9073 3.05856   1
  -4  -9   3 65.4946 3.78922   1
  -3  -9   3 54.3785 3.89233   1
  -2  -9   3 14.8723 3.38925   1
  -1  -9   3 61.3102 5.69800   1
   1   8   7 43.6746 8.64582  -2
   1  -9   3 43.6746 8.64582   1
   2   8   7 147.082 12.6703  -2
   2  -9   3 147.082 12.6703   1
   3   8   7 426.021 27.6135  -2
   3  -9   3 426.021 27.6135   1
   4   8   7 31.9989 11.0272  -2
   4  -9   3 31.9989 11.0272   1
   5  -9   3 216.208 7.43410   1
   6  -9   3 21.8056 2.52058   1
   7   9   7 16.8790 4.91457  -2
   7  -9   3 16.8790 4.91457   1
   8   9   7 41.8780 4.99422  -2
   8  -9   3 41.8780 4.99422   1
   9   9   7 69.5161 8.71989  -2
   9  -9   3 69.5161 8.71989   1
  -6   6   6 60.7376 4.61484  -2
  -6  -8   3 60.7376 4.61484   1
  -5   6   6 72.6780 8.55964  -2
  -5  -8   3 72.6780 8.55964   1
  -4  -8   3 81.8043 3.90996   1
  -3  -8   3 3.43184 1.89486   1
  -2   7   6 24.5075 6.06550  -2
  -2  -8   3 24.5075 6.06550   1
  -1   7   6 40.8168 5.93401  -2
  -1  -8   3 40.8168 5.93401   1
   0   7   6 26.6972 5.22170  -2
   0  -8   3 26.6972 5.22170   1
   1   7   6 261.858 11.3393  -2
   1  -8   3 261.858 11.3393   1
   2  -8   3 72.5154 3.83909   1
   3  -8   3 166.988 6.59763   1
   4  -8   3 82.0796 3.93651   1
   5  -8   3 1.73429 1.65066   1
   6   8   6 5.36918 8.56525  -2
   6  -8   3 5.36918 8.56525   1
   7   8   6 -0.5057 7.60972  -2
   7  -8   3 -0.5057 7.60972   1
   8   8   6 98.1497 6.97692  -2
   8  -8   3 98.1497 6.97692   1
   9   8   6 56.3277 7.32508  -2
   9  -8   3 56.3277 7.32508   1
  -7  -7   3 5.87077 3.51213   1
  -6  -7   3 -2.8507 2.01825   1
  -5  -7   3 2.21348 1.82188   1
  -4  -7   3 23.6645 2.57384   1
  -3  -7   3 141.878 5.08477   1
  -2   6   6 32.9821 6.02506  -2
  -2  -7   3 32.9821 6.02506   1
  -1   6   6 212.754 8.62233  -2
  -1  -7   3 212.754 8.62233   1
   0   6   6 143.317 5.28722  -2
   0  -7   3 143.317 5.28722   1
   1   6   6 39.6996 3.60545  -2
   1  -7   3 39.6996 3.60545   1
   2   6   6 116.350 6.34644  -2
   2  -7   3 116.350 6.34644   1
   3   6   6 216.121 16.0063  -2
   3  -7   3 216.121 16.0063   1
   4  -7   3 119.291 4.67425   1
   5  -7   3 112.406 4.75236   1
   6   7   6 132.517 9.17172  -2
   6  -7   3 132.517 9.17172   1
   7   7   6 124.355 6.88455  -2
   7  -7   3 124.355 6.88455   1
   8   7   6 59.5217 4.25763  -2
   8  -7   3 59.5217 4.25763   1
   9   7   6 19.7263 5.13066  -2
   9  -7   3 19.7263 5.13066   1
  -8   4   5 23.6854 6.91883  -2
  -8  -6   3 23.6854 6.91883   1
  -7   4   5 91.5538 5.54524  -2
  -7  -6   3 91.5538 5.54524   1
  -6   4   5 -11.430 4.53068  -2
  -6  -6   3 -11.430 4.53068   1
  -5  -6   3 43.8505 3.48590   1
  -4  -6   3 99.1120 4.91813   1
  -3  -6   3 71.6622 3.32048   1
  -2   5   5 283.778 15.5610  -2
  -2  -6   3 283.778 15.5610   1
  -1  -6   3 3.60119 0.99727   1
   0  -6   3 6.33390 0.91882   1
   1   5   5 229.924 29.6825  -2
   1  -6   3 229.924 29.6825   1
   2  -6   3 187.122 6.79855   1
   3  -6   3 6.60533 1.29552   1
   4  -6   3 20.3241 1.93665   1
   5  -6   3 27.4430 3.52558   1
   6  -6   3 81.8226 4.27423   1
   7  -6   3 45.9665 3.48872   1
   9   6   6 101.733 6.48179  -2
   9  -6   3 101.733 6.48179   1
  10   6   6 17.5886 11.4899  -2
  10  -6   3 17.5886 11.4899   1
  11   6   6 65.4873 13.5286  -2
  11  -6   3 65.4873 13.5286   1
  -8   3   5 -0.0404 9.02249  -2
  -8  -5   3 -0.0404 9.02249   1
  -7   3   5 184.637 9.90885  -2
  -7  -5   3 184.637 9.90885   1
  -6  -5   3 56.0735 3.48591   1
  -5  -5   3 74.6997 3.83585   1
  -4  -5   3 3.12167 1.79797   1
  -3   4   5 433.760 15.5299  -2
  -3  -5   3 433.760 15.5299   1
  -2   4   5 187.287 5.24444  -2
  -2  -5   3 187.287 5.24444   1
  -1   4   5 250.203 5.71239  -2
  -1  -5   3 250.203 5.71239   1
   0   4   5 55.4312 2.16793  -2
   0  -5   3 55.4312 2.16793   1
   1   4   5 268.715 8.34874  -2
   1  -5   3 268.715 8.34874   1
   2   4   5 252.193 16.6512  -2
   2  -5   3 252.193 16.6512   1
   3  -5   3 38.3120 1.95888   1
   4  -5   3 81.7530 3.14116   1
   5   5   5 35.0054 4.69436  -2
   5  -5   3 35.0054 4.69436   1
   6   5   5 234.779 8.07095  -2
   6  -5   3 234.779 8.07095   1
   7   5   5 54.1044 4.06983  -2
   7  -5   3 54.1044 4.06983   1
   8   5   5 424.873 13.4458  -2
   8  -5   3 424.873 13.4458   1
   9   5   5 71.7483 3.71914  -2
   9  -5   3 71.7483 3.71914   1
  10   5   5 0.78787 7.70028  -2
  10  -5   3 0.78787 7.70028   1
  11   5   5 39.8778 19.9670  -2
  11  -5   3 39.8778 19.9670   1
  -9   2   4 7.74054 6.05560  -2
  -9  -4   3 7.74054 6.05560   1
  -8   2   4 -2.6896 5.12316  -2
  -8  -4   3 -2.6896 5.12316   1
  -7  -4   3 1.79693 2.26223   1
  -6  -4   3 2.12567 1.85191   1
  -5  -4   3 45.4930 3.16048   1
  -4  -4   3 70.6218 3.46878   1
  -3  -4   3 240.460 7.04222   1
  -2  -4   3 132.788 3.50813   1
  -1  -4   3 207.621 4.33944   1
   0  -4   3 208.740 4.50022   1
   1  -4   3 29.2406 1.21687   1
   2  -4   3 202.353 3.89623   1
   3  -4   3 370.651 7.79731   1
   4  -4   3 69.8799 2.04649   1
   5   4   5 887.154 79.6547  -2
   5  -4   3 887.154 79.6547   1
   6   4   5 162.852 6.85467  -2
   6  -4   3 162.852 6.85467   1
   7   4   5 406.791 14.5695  -2
   7  -4   3 406.791 14.5695   1
   8   4   5 41.3476 5.54778  -2
   8  -4   3 41.3476 5.54778   1
   9   4   5 511.010 20.5215  -2
   9  -4   3 511.010 20.5215   1
  10   4   5 47.3633 5.83332  -2
  10  -4   3 47.3633 5.83332   1
  11  -4   3 4.42785 2.38893   1
  -9   1   4 90.7055 6.91916  -2
  -9  -3   3 90.7055 6.91916   1
  -8   1   4 82.9070 5.49037  -2
  -8  -3   3 82.9070 5.49037   1
  -7   1   4 116.711 8.12082  -2
  -7  -3   3 116.711 8.12082   1
  -6  -3   3 77.8299 4.11684   1
  -5  -3   3 13.5429 1.85002   1
  -4   2   4 28.7244 4.34330  -2
  -4  -3   3 28.7244 4.34330   1
  -3   2   4 149.535 3.86333  -2
  -3  -3   3 149.535 3.86333   1
  -2   2   4 106.213 3.59912  -2
  -2  -3   3 106.213 3.59912   1
  -1   2   4 39.2291 2.39217  -2
  -1  -3   3 39.2291 2.39217   1
   0   2   4 273.513 5.62342  -2
   0  -3   3 273.513 5.62342   1
   1   2   4 4.85093 18.7164  -2
   1  -3   3 4.85093 18.7164   1
   2  -3   3 239.998 4.32408   1
   3  -3   3 97.5283 2.20567   1
   4  -3   3 450.730 8.01423   1
   5   3   4 358.669 10.6755  -2
   5  -3   3 358.669 10.6755   1
   6   3   4 45.2425 3.55391  -2
   6  -3   3 45.2425 3.55391   1
   7   3   4 393.476 11.9418  -2
   7  -3   3 393.476 11.9418   1
   8   3   4 434.061 12.6748  -2
   8  -3   3 434.061 12.6748   1
   9   3   4 26.7613 6.93695  -2
   9  -3   3 26.7613 6.93695   1
  10  -3   3 15.8716 2.44750   1
  11   4   4 33.8877 12.1324  -2
  11  -3   3 33.8877 12.1324   1
  -9  -2   3 62.7253 5.13619   1
  -8  -2   3 5.33047 2.33047   1
  -7  -2   3 12.5136 2.16992   1
  -6  -2   3 -0.3460 1.64186   1
  -5  -2   3 5.94023 1.68985   1
  -4  -2   3 14.1213 1.50288   1
  -3  -2   3 208.500 4.39695   1
  -2  -2   3 1548.27 25.9421   1
  -1  -2   3 3606.03 88.3451   1
   0  -2   3 3077.59 75.2166   1
   1  -2   3 1562.96 31.9594   1
   2  -2   3 68.3129 1.53871   1
   3   2   4 1058.86 85.3236  -2
   3  -2   3 1058.86 85.3236   1
   4   2   4 1576.25 121.334  -2
   4  -2   3 1576.25 121.334   1
   5   2   4 374.304 9.25181  -2
   5  -2   3 374.304 9.25181   1
   6   2   4 367.126 9.82801  -2
   6  -2   3 367.126 9.82801   1
   7   2   4 592.209 16.5323  -2
   7  -2   3 592.209 16.5323   1
   8   2   4 135.419 6.62655  -2
   8  -2   3 135.419 6.62655   1
   9   2   4 6.26548 6.61603  -2
   9  -2   3 6.26548 6.61603   1
  10  -2   3 133.598 6.04607   1
  11   3   4 48.8638 17.5207  -2
  11  -2   3 48.8638 17.5207   1
  12   3   4 13.2861 9.03266  -2
  12  -2   3 13.2861 9.03266   1
  -9  -1   3 21.3619 4.75595  -2
  -9  -1   3 21.3619 4.75595   1
  -8  -1   3 122.999 8.47055  -2
  -8  -1   3 122.999 8.47055   1
  -7  -1   3 80.6962 13.0524  -2
  -7  -1   3 80.6962 13.0524   1
  -6  -1   3 247.724 9.21043   1
  -5  -1   3 82.8965 4.35281   1
  -4   0   3 52.7670 5.02089  -2
  -4  -1   3 52.7670 5.02089   1
  -3   0   3 273.538 6.33608  -2
  -3  -1   3 273.538 6.33608   1
  -2   0   3 754.775 14.8932  -2
  -2  -1   3 754.775 14.8932   1
  -1   0   3 1328.63 46.5752  -2
  -1  -1   3 1328.63 46.5752   1
   0  -1   3 536.783 9.85744   1
   1  -1   3 159.540 3.30293   1
   2  -1   3 100.352 1.94251   1
   3  -1   3 185.314 3.43373   1
   4  -1   3 165.470 3.52986   1
   5  -1   3 5.91080 0.90695   1
   6  -1   3 9.23715 1.44555   1
   7  -1   3 182.133 5.61004   1
   8  -1   3 22.9862 2.02471   1
   9  -1   3 57.8462 3.13917   1
  10  -1   3 12.1697 2.16480   1
  11   2   4 30.7835 8.57103  -2
  11  -1   3 30.7835 8.57103   1
  12   2   4 13.3303 9.39701  -2
  12  -1   3 13.3303 9.39701   1
  -9  -2   3 26.9667 8.15863  -2
  -9   0   3 26.9667 8.15863   1
  -8  -2   3 33.9186 12.0406  -2
  -8   0   3 33.9186 12.0406   1
  -7   0   3 9.00579 2.91774   1
  -6   0   3 98.1570 4.99689   1
  -5  -1   3 70.0214 10.4517  -2
  -5   0   3 70.0214 10.4517   1
  -4  -1   3 48.8588 3.47119  -2
  -4   0   3 48.8588 3.47119   1
  -3  -1   3 210.965 5.69494  -2
  -3   0   3 210.965 5.69494   1
  -2  -1   3 1186.96 23.1672  -2
  -2   0   3 1186.96 23.1672   1
  -1  -1   3 901.836 52.0654  -2
  -1   0   3 901.836 52.0654   1
   0   0   3 466.181 10.2129   1
   1   0   3 1.87354 0.66951   1
   2   0   3 799.602 14.3734   1
   3   0   3 45.8509 6.22059  -2
   3   0   3 45.8509 6.22059   1
   4   0   3 1034.27 22.7739  -2
   4   0   3 1034.27 22.7739   1
   5   0   3 238.154 5.53875  -2
   5   0   3 238.154 5.53875   1
   6   0   3 1036.84 24.0636  -2
   6   0   3 1036.84 24.0636   1
   7   0   3 18.9197 3.74340  -2
   7   0   3 18.9197 3.74340   1
   8   0   3 392.507 16.4480  -2
   8   0   3 392.507 16.4480   1
   9   0   3 -10.672 11.2978  -2
   9   0   3 -10.672 11.2978   1
  10   1   3 59.5862 16.7219  -2
  10   0   3 59.5862 16.7219   1
  11   1   3 30.9578 12.6142  -2
  11   0   3 30.9578 12.6142   1
  -9  -3   2 30.0105 9.63734  -2
  -9   1   3 30.0105 9.63734   1
  -8  -3   2 101.838 13.7948  -2
  -8   1   3 101.838 13.7948   1
  -7   1   3 -4.1635 1.96972   1
  -6   1   3 64.6822 3.36416   1
  -5  -2   2 203.938 19.4893  -2
  -5   1   3 203.938 19.4893   1
  -4  -2   2 36.3418 6.41422  -2
  -4   1   3 36.3418 6.41422   1
  -3   1   3 258.148 5.27541   1
  -2   1   3 8.25590 0.86377   1
  -1   1   3 774.831 12.3575   1
   0   1   3 226.858 3.68556   1
   1   1   3 257.100 5.08538   1
   2   1   3 0.77316 0.50755   1
   3   1   3 139.696 3.49768   1
   4   1   3 266.834 7.16231   1
   5   1   3 25.0826 1.49422   1
   6   1   3 254.753 6.04402   1
   7   1   3 276.882 8.47356   1
   8   1   3 167.735 5.43998   1
   9   1   3 74.4525 3.73994   1
  10   1   3 34.5113 3.27131   1
  11   0   3 47.7082 15.5405  -2
  11   1   3 47.7082 15.5405   1
  12   0   3 93.2612 16.8592  -2
  12   1   3 93.2612 16.8592   1
  -9  -4   2 74.8360 17.8508  -2
  -9   2   3 74.8360 17.8508   1
  -8   2   3 72.9836 4.06519   1
  -7  -3   2 258.763 14.6970  -2
  -7   2   3 258.763 14.6970   1
  -6  -3   2 162.000 6.89950  -2
  -6   2   3 162.000 6.89950   1
  -5  -3   2 302.552 8.96381  -2
  -5   2   3 302.552 8.96381   1
  -4  -3   2 487.225 12.0169  -2
  -4   2   3 487.225 12.0169   1
  -3  -3   2 125.804 3.72194  -2
  -3   2   3 125.804 3.72194   1
  -2  -3   2 622.324 11.6290  -2
  -2   2   3 622.324 11.6290   1
  -1  -3   2 11.4024 4.79083  -2
  -1   2   3 11.4024 4.79083   1
   0   2   3 924.580 13.8687   1
   1   2   3 20.3941 0.83767   1
   2   2   3 343.514 8.15525   1
   3  -2   2 363.325 31.9832  -2
   3   2   3 363.325 31.9832   1
   4  -2   2 232.907 14.3014  -2
   4   2   3 232.907 14.3014   1
   5  -2   2 168.561 4.36985  -2
   5   2   3 168.561 4.36985   1
   6  -2   2 112.703 5.70532  -2
   6   2   3 112.703 5.70532   1
   7  -2   2 192.985 14.5681  -2
   7   2   3 192.985 14.5681   1
   8   2   3 56.0447 3.07204   1
   9   2   3 95.6453 4.71840   1
  10  -1   2 8.60889 9.95455  -2
  10   2   3 8.60889 9.95455   1
  11   2   3 0.08788 4.07173   1
  12   2   3 8.46430 2.96774   1
  -9  -5   1 98.0212 18.5740  -2
  -9   3   3 98.0212 18.5740   1
  -8   3   3 62.7292 3.51342   1
  -7   3   3 25.6960 2.47142   1
  -6   3   3 68.3455 3.33092   1
  -5   3   3 231.520 6.57367   1
  -4   3   3 6.68589 1.27436   1
  -3   3   3 6.05257 0.81281   1
  -2   3   3 153.668 3.22625   1
  -1   3   3 153.437 3.41551   1
   0   3   3 877.413 15.2190   1
   1   3   3 116.920 3.10007   1
   2   3   3 17.2976 0.95092   1
   3   3   3 97.7559 4.32779   1
   4  -3   2 32.1319 3.69355  -2
   4   3   3 32.1319 3.69355   1
   5  -3   2 627.272 50.7414  -2
   5   3   3 627.272 50.7414   1
   6  -3   2 95.3956 8.09998  -2
   6   3   3 95.3956 8.09998   1
   7   3   3 6.48791 1.38335   1
   8   3   3 2.86120 1.77179   1
   9   3   3 28.9891 2.94158   1
  10  -2   2 8.19327 6.78290  -2
  10   3   3 8.19327 6.78290   1
  11  -2   2 64.5585 5.21697  -2
  11   3   3 64.5585 5.21697   1
  -9   4   3 10.6268 3.28225   1
  -8  -5   1 39.0213 18.7466  -2
  -8   4   3 39.0213 18.7466   1
  -7  -5   1 41.8928 4.65753  -2
  -7   4   3 41.8928 4.65753   1
  -6  -5   1 7.98857 3.16847  -2
  -6   4   3 7.98857 3.16847   1
  -5  -5   1 579.160 14.4581  -2
  -5   4   3 579.160 14.4581   1
  -4  -5   1 45.0691 2.48870  -2
  -4   4   3 45.0691 2.48870   1
  -3  -5   1 74.5525 2.86313  -2
  -3   4   3 74.5525 2.86313   1
  -2  -5   1 8.26723 2.41640  -2
  -2   4   3 8.26723 2.41640   1
  -1   4   3 1492.97 26.7769   1
   0   4   3 298.384 6.11054   1
   1   4   3 124.724 2.91453   1
   2   4   3 64.2508 2.25164   1
   3  -4   1 969.814 68.9283  -2
   3   4   3 969.814 68.9283   1
   4  -4   1 163.828 16.5676  -2
   4   4   3 163.828 16.5676   1
   5  -4   1 202.984 21.9524  -2
   5   4   3 202.984 21.9524   1
   6   4   3 51.1159 3.35783   1
   7   4   3 167.481 5.66787   1
   8   4   3 0.06383 1.88808   1
   9   4   3 38.4597 3.65912   1
  10   4   3 10.4684 2.42056   1
  11   4   3 9.12497 4.56689   1
  -9   5   3 33.2120 2.99935   1
  -8  -6   1 54.1617 17.5774  -2
  -8   5   3 54.1617 17.5774   1
  -7  -6   1 27.0684 15.8983  -2
  -7   5   3 27.0684 15.8983   1
  -6  -6   1 26.1681 8.74542  -2
  -6   5   3 26.1681 8.74542   1
  -5  -6   1 469.662 14.4307  -2
  -5   5   3 469.662 14.4307   1
  -4  -6   1 130.921 7.10683  -2
  -4   5   3 130.921 7.10683   1
  -3   5   3 10.7944 1.67521   1
  -2   5   3 5.03054 0.96111   1
  -1   5   3 44.2428 1.63703   1
   0   5   3 287.425 5.83446   1
   1   5   3 73.3110 2.19355   1
   2  -5   1 209.587 5.42200  -2
   2   5   3 209.587 5.42200   1
   3  -5   1 256.555 6.86065  -2
   3   5   3 256.555 6.86065   1
   4  -5   1 386.576 11.7796  -2
   4   5   3 386.576 11.7796   1
   5  -5   1 160.129 6.39787  -2
   5   5   3 160.129 6.39787   1
   6  -5   1 115.501 8.77022  -2
   6   5   3 115.501 8.77022   1
   7   5   3 11.3835 1.71649   1
   8   5   3 42.5911 3.89525   1
   9  -4   1 35.8877 7.80000  -2
   9   5   3 35.8877 7.80000   1
  10  -4   1 42.5167 4.61864  -2
  10   5   3 42.5167 4.61864   1
   8   7   0 78.8202 6.10875  -2
  -8   6   3 78.8202 6.10875   1
   7   7   0 27.3658 6.35210  -2
  -7   6   3 27.3658 6.35210   1
   6   7   0 21.1506 6.77492  -2
  -6   6   3 21.1506 6.77492   1
   5   7   0 7.74011 4.05422  -2
  -5   6   3 7.74011 4.05422   1
   4   7   0 175.884 6.98431  -2
  -4   6   3 175.884 6.98431   1
   3   7   0 402.829 28.0953  -2
  -3   6   3 402.829 28.0953   1
  -2   6   3 6.58417 1.44244   1
  -1   6   3 44.3972 1.84219   1
   0   6   3 5.97923 1.06162   1
   1   6   3 109.020 3.09426   1
   2   6   3 316.507 7.03494   1
   3   6   3 1045.03 30.7915   1
   4   6   3 284.758 7.55483   1
   5   6   3 3.38139 1.55816   1
   6   6   3 111.301 3.52761   1
   7   6   3 442.045 16.1664   1
   8   6   3 85.8985 5.49741   1
   9   6   3 44.1076 3.89892   1
  10   6   3 30.7051 5.46407   1
   8   8   0 14.3468 10.9716  -2
  -8   7   3 14.3468 10.9716   1
   7   8   0 1.84929 4.36143  -2
  -7   7   3 1.84929 4.36143   1
   6   8   0 15.4863 4.20176  -2
  -6   7   3 15.4863 4.20176   1
   5   8   0 158.195 14.2065  -2
  -5   7   3 158.195 14.2065   1
   4   8   0 440.438 13.7685  -2
  -4   7   3 440.438 13.7685   1
  -3   7   3 209.302 7.04332   1
  -2   7   3 1.97993 1.23431   1
  -1   7   3 26.7600 2.30102   1
   0   7   3 72.9104 2.77851   1
  -1   7   0 821.591 25.6338  -2
   1   7   3 821.591 25.6338   1
  -2   7   0 458.037 14.1363  -2
   2   7   3 458.037 14.1363   1
  -3   7   0 106.874 4.79482  -2
   3   7   3 106.874 4.79482   1
  -4   7   0 384.366 14.0381  -2
   4   7   3 384.366 14.0381   1
  -5   7   0 42.9983 6.62822  -2
   5   7   3 42.9983 6.62822   1
   6   7   3 74.3229 3.45023   1
   7   7   3 0.78456 1.37060   1
  -8   6   0 8.38518 3.76677  -2
   8   7   3 8.38518 3.76677   1
  -9   6   0 -0.9926 6.64293  -2
   9   7   3 -0.9926 6.64293   1
   7   9   1 32.9393 6.06379  -2
  -7   8   3 32.9393 6.06379   1
   6   9   1 13.2470 5.29772  -2
  -6   8   3 13.2470 5.29772   1
   5   9   1 4.90430 5.72472  -2
  -5   8   3 4.90430 5.72472   1
  -4   8   3 113.088 5.54830   1
  -3   8   3 134.893 5.31285   1
  -2   8   3 417.278 14.0796   1
  -1   8   3 200.729 7.51140   1
   0   8   3 6.23332 1.50957   1
   1   8   3 104.335 5.07439   1
   2   8   3 149.381 5.38559   1
   3   8   3 239.839 8.12625   1
   4   8   3 135.090 5.47443   1
   5   8   3 185.860 6.03436   1
   6   8   3 45.8761 2.62219   1
   7   8   3 30.5669 2.35674   1
   8   8   3 93.9529 4.16024   1
  -9   7   0 37.5745 3.76912  -2
   9   8   3 37.5745 3.76912   1
   7  10   1 2.53218 5.55189  -2
  -7   9   3 2.53218 5.55189   1
   6  10   1 14.5539 3.83493  -2
  -6   9   3 14.5539 3.83493   1
   5  10   1 49.1108 5.57458  -2
  -5   9   3 49.1108 5.57458   1
   4  10   1 106.942 7.69608  -2
  -4   9   3 106.942 7.69608   1
   3  10   1 387.591 24.5424  -2
  -3   9   3 387.591 24.5424   1
  -2   9   3 134.599 7.06062   1
   1   9   1 69.1327 12.4992  -2
  -1   9   3 69.1327 12.4992   1
   0   9   1 133.250 7.15396  -2
   0   9   3 133.250 7.15396   1
  -1   9   1 257.686 9.30679  -2
   1   9   3 257.686 9.30679   1
  -2   9   1 76.8942 4.79721  -2
   2   9   3 76.8942 4.79721   1
  -3   9   1 78.4276 4.24247  -2
   3   9   3 78.4276 4.24247   1
  -4   9   1 72.2019 8.68066  -2
   4   9   3 72.2019 8.68066   1
   5   9   3 160.498 5.91409   1
   6   9   3 2.49570 1.24548   1
   7   9   3 32.5558 2.48803   1
  -8   8   1 1.43589 4.23791  -2
   8   9   3 1.43589 4.23791   1
   6  11   1 16.2839 11.8697  -2
  -6  10   3 16.2839 11.8697   1
  -5  10   3 3.39844 2.71018   1
  -4  10   3 116.035 5.95100   1
  -3  10   3 2.32256 2.14728   1
  -2  10   3 87.3859 6.88985   1
  -1  10   3 0.55859 1.78955   1
   0  10   1 73.6035 6.47715  -2
   0  10   3 73.6035 6.47715   1
  -1  10   1 106.974 8.01623  -2
   1  10   3 106.974 8.01623   1
  -2  10   1 84.7707 5.96844  -2
   2  10   3 84.7707 5.96844   1
  -3  10   1 -0.0672 6.90298  -2
   3  10   3 -0.0672 6.90298   1
  -4  10   1 177.741 8.24891  -2
   4  10   3 177.741 8.24891   1
   5  10   3 5.15591 1.48280   1
   6  10   3 64.4989 4.00008   1
  -7   9   1 4.00936 7.97905  -2
   7  10   3 4.00936 7.97905   1
  -8   9   1 -3.5089 5.33975  -2
   8  10   3 -3.5089 5.33975   1
  -4  11   3 18.8404 3.01430   1
  -3  11   3 1.36769 2.08812   1
  -2  11   3 36.5582 3.76006   1
   1  11   2 117.935 9.62065  -2
  -1  11   3 117.935 9.62065   1
   0  11   2 27.8027 6.15556  -2
   0  11   3 27.8027 6.15556   1
  -1  11   2 83.5816 5.89356  -2
   1  11   3 83.5816 5.89356   1
  -2  11   2 44.5994 5.10076  -2
   2  11   3 44.5994 5.10076   1
   3  11   3 35.3591 3.14268   1
   4  11   3 9.47951 1.68587   1
   5  11   3 5.33594 1.67609   1
   6  11   3 7.27928 2.01934   1
  -4  12   3 4.52680 3.64902   1
  -3  12   3 18.9988 3.43025   1
   2  12   2 22.4510 15.5420  -2
  -2  12   3 22.4510 15.5420   1
   1  12   2 104.201 7.86783  -2
  -1  12   3 104.201 7.86783   1
   0  12   2 22.1601 5.29447  -2
   0  12   3 22.1601 5.29447   1
  -1  12   2 100.136 6.60508  -2
   1  12   3 100.136 6.60508   1
  -2  12   2 11.4460 4.71410  -2
   2  12   3 11.4460 4.71410   1
  -3  12   2 10.6396 4.64401  -2
   3  12   3 10.6396 4.64401   1
  -4  12   2 55.7242 9.65165  -2
   4  12   3 55.7242 9.65165   1
   5  12   3 10.1880 2.07994   1
   1  13   3 46.4344 7.86230  -2
  -1  13   3 46.4344 7.86230   1
   0  13   3 22.5830 11.8666  -2
   0  13   3 22.5830 11.8666   1
   1  13   3 -4.3694 3.11028   1
   2  13   3 7.24376 2.39450   1
   0 -12   4 2.39959 1.97625   1
   1 -12   4 1.75562 1.93934   1
   2  11   9 10.3406 6.66531  -2
   2 -12   4 10.3406 6.66531   1
   3  11   9 54.2529 5.05450  -2
   3 -12   4 54.2529 5.05450   1
   4  11   9 3.94480 3.73851  -2
   4 -12   4 3.94480 3.73851   1
  -2 -11   4 1.29604 3.52366   1
  -1  10   8 2.57248 8.40068  -2
  -1 -11   4 2.57248 8.40068   1
   0 -11   4 52.4900 3.87771   1
   1 -11   4 80.1777 4.67729   1
   2 -11   4 1.32819 1.79874   1
   3 -11   4 44.4904 3.66179   1
   4 -11   4 3.80460 2.00417   1
   5 -11   4 22.3849 2.99526   1
   6  10   9 14.9017 14.6156  -2
   6 -11   4 14.9017 14.6156   1
  -4   8   8 36.0750 6.88407  -2
  -4 -10   4 36.0750 6.88407   1
  -3   8   8 6.40489 5.16879  -2
  -3 -10   4 6.40489 5.16879   1
  -2   8   8 35.3742 7.33616  -2
  -2 -10   4 35.3742 7.33616   1
  -1 -10   4 3.71621 2.98198   1
   0   9   8 65.5736 5.36141  -2
   0 -10   4 65.5736 5.36141   1
   1   9   8 13.0274 4.19892  -2
   1 -10   4 13.0274 4.19892   1
   2   9   8 26.7744 3.69707  -2
   2 -10   4 26.7744 3.69707   1
   3   9   8 52.4831 5.04602  -2
   3 -10   4 52.4831 5.04602   1
   4   9   8 249.979 9.87605  -2
   4 -10   4 249.979 9.87605   1
   5   9   8 54.6750 4.80181  -2
   5 -10   4 54.6750 4.80181   1
   6   9   8 36.3658 15.7835  -2
   6 -10   4 36.3658 15.7835   1
   7 -10   4 1.52272 1.84751   1
   8 -10   4 4.93218 2.16677   1
  -5  -9   4 0.77084 2.15920   1
  -4  -9   4 4.92097 2.60796   1
  -3  -9   4 75.3208 6.93703   1
  -2  -9   4 63.3987 4.23426   1
  -1  -9   4 7.04240 3.19132   1
   0  -9   4 65.7301 5.89916   1
   1  -9   4 297.435 10.6055   1
   2  -9   4 51.6522 3.50783   1
   3   8   8 313.465 13.6446  -2
   3  -9   4 313.465 13.6446   1
   4   8   8 46.4189 4.84563  -2
   4  -9   4 46.4189 4.84563   1
   5   8   8 54.4523 6.14973  -2
   5  -9   4 54.4523 6.14973   1
   6   8   8 38.9198 14.1069  -2
   6  -9   4 38.9198 14.1069   1
   7  -9   4 72.4173 4.14829   1
   8  -9   4 4.17942 2.02397   1
   9  -9   4 25.7852 2.90177   1
  -6   6   7 43.3518 4.00005  -2
  -6  -8   4 43.3518 4.00005   1
  -5   6   7 6.99378 3.30527  -2
  -5  -8   4 6.99378 3.30527   1
  -4   6   7 96.3011 4.53287  -2
  -4  -8   4 96.3011 4.53287   1
  -3   6   7 45.6204 9.09219  -2
  -3  -8   4 45.6204 9.09219   1
  -2  -8   4 20.0076 2.72308   1
  -1   7   7 84.9153 8.89014  -2
  -1  -8   4 84.9153 8.89014   1
   0   7   7 141.492 7.57753  -2
   0  -8   4 141.492 7.57753   1
   1   7   7 -0.3739 4.10966  -2
   1  -8   4 -0.3739 4.10966   1
   2   7   7 106.792 6.35643  -2
   2  -8   4 106.792 6.35643   1
   3   7   7 152.936 5.76645  -2
   3  -8   4 152.936 5.76645   1
   4   7   7 43.8168 9.52190  -2
   4  -8   4 43.8168 9.52190   1
   5  -8   4 1.18339 1.64159   1
   6  -8   4 27.5980 3.15472   1
   7  -8   4 1.28296 1.74572   1
   8   8   7 21.5393 6.47108  -2
   8  -8   4 21.5393 6.47108   1
   9   8   7 42.9550 5.97350  -2
   9  -8   4 42.9550 5.97350   1
  -6   5   7 3.74929 7.54133  -2
  -6  -7   4 3.74929 7.54133   1
  -5  -7   4 61.5521 3.65924   1
  -4  -7   4 -0.3606 1.66417   1
  -3  -7   4 2.96603 2.12370   1
  -2  -7   4 78.4609 3.54459   1
  -1  -7   4 46.9841 2.43329   1
   0   6   7 21.4273 6.01643  -2
   0  -7   4 21.4273 6.01643   1
   1   6   7 14.6358 2.60732  -2
   1  -7   4 14.6358 2.60732   1
   2   6   7 113.499 6.54570  -2
   2  -7   4 113.499 6.54570   1
   3   6   7 174.890 7.00422  -2
   3  -7   4 174.890 7.00422   1
   4   6   7 314.723 10.0210  -2
   4  -7   4 314.723 10.0210   1
   5   6   7 177.644 10.8636  -2
   5  -7   4 177.644 10.8636   1
   6  -7   4 93.2852 4.36671   1
   7  -7   4 6.00652 2.14440   1
   8   7   7 70.3122 6.82744  -2
   8  -7   4 70.3122 6.82744   1
   9   7   7 38.3151 5.90926  -2
   9  -7   4 38.3151 5.90926   1
  10   7   7 68.5080 5.17892  -2
  10  -7   4 68.5080 5.17892   1
  -7   4   6 95.2183 8.50936  -2
  -7  -6   4 95.2183 8.50936   1
  -6   4   6 3.20410 3.71936  -2
  -6  -6   4 3.20410 3.71936   1
  -5   4   6 76.6827 5.39615  -2
  -5  -6   4 76.6827 5.39615   1
  -4  -6   4 13.0980 2.80448   1
  -3  -6   4 9.34811 1.66885   1
  -2  -6   4 44.5229 2.58217   1
  -1  -6   4 2.75149 1.15815   1
   0  -6   4 3.24354 1.00119   1
   1   5   6 245.105 10.2806  -2
   1  -6   4 245.105 10.2806   1
   2  -6   4 70.7027 2.91004   1
   3  -6   4 52.6437 3.04911   1
   4  -6   4 39.1374 2.55375   1
   5  -6   4 23.6742 2.23881   1
   6  -6   4 31.4155 2.52081   1
   7  -6   4 39.8990 3.04736   1
   8  -6   4 69.9927 4.76080   1
   9   6   7 26.4477 9.85448  -2
   9  -6   4 26.4477 9.85448   1
  10   6   7 25.5815 9.57235  -2
  10  -6   4 25.5815 9.57235   1
  11   6   7 27.1044 5.75038  -2
  11  -6   4 27.1044 5.75038   1
  -7   3   6 27.0069 4.97065  -2
  -7  -5   4 27.0069 4.97065   1
  -6   3   6 5.16562 5.85237  -2
  -6  -5   4 5.16562 5.85237   1
  -5  -5   4 13.9132 2.21012   1
  -4  -5   4 240.161 13.1015   1
  -3  -5   4 1.13235 1.60153   1
  -2  -5   4 236.622 8.81675   1
  -1   4   6 118.678 4.11840  -2
  -1  -5   4 118.678 4.11840   1
   0   4   6 27.9091 1.90536  -2
   0  -5   4 27.9091 1.90536   1
   1   4   6 41.9840 1.76708  -2
   1  -5   4 41.9840 1.76708   1
   2   4   6 19.9490 1.63250  -2
   2  -5   4 19.9490 1.63250   1
   3   4   6 126.787 3.56951  -2
   3  -5   4 126.787 3.56951   1
   4  -5   4 29.1344 1.92351   1
   5  -5   4 2.30161 0.93077   1
   6  -5   4 139.648 4.33869   1
   7   5   6 94.9736 5.53689  -2
   7  -5   4 94.9736 5.53689   1
   8   5   6 49.6969 5.48097  -2
   8  -5   4 49.6969 5.48097   1
   9   5   6 78.7259 6.05842  -2
   9  -5   4 78.7259 6.05842   1
  10   5   6 53.0161 3.97827  -2
  10  -5   4 53.0161 3.97827   1
  11   5   6 2.26645 3.66184  -2
  11  -5   4 2.26645 3.66184   1
  -8   2   5 90.7163 7.49881  -2
  -8  -4   4 90.7163 7.49881   1
  -7   2   5 4.95648 4.64302  -2
  -7  -4   4 4.95648 4.64302   1
  -6   2   5 4.30860 5.45842  -2
  -6  -4   4 4.30860 5.45842   1
  -5   2   5 79.5623 11.1423  -2
  -5  -4   4 79.5623 11.1423   1
  -4  -4   4 48.6090 2.95880   1
  -3  -4   4 205.835 7.89007   1
  -2  -4   4 30.2135 2.62159   1
  -1  -4   4 -0.6615 1.32547   1
   0  -4   4 105.500 3.05956   1
   1  -4   4 623.457 10.1069   1
   2  -4   4 7.13758 0.77732   1
   3  -4   4 9.68195 0.87411   1
   4  -4   4 16.7602 1.12017   1
   5  -4   4 712.159 15.7433   1
   6  -4   4 44.2853 1.95755   1
   7  -4   4 243.880 8.01984   1
   8   4   6 130.197 7.32837  -2
   8  -4   4 130.197 7.32837   1
   9   4   6 74.3507 5.40473  -2
   9  -4   4 74.3507 5.40473   1
  10   4   6 10.6781 3.94092  -2
  10  -4   4 10.6781 3.94092   1
  11   4   6 18.8796 5.45593  -2
  11  -4   4 18.8796 5.45593   1
  -8   1   5 37.4735 9.59576  -2
  -8  -3   4 37.4735 9.59576   1
  -7   1   5 1.18620 4.29570  -2
  -7  -3   4 1.18620 4.29570   1
  -6   1   5 146.825 6.42794  -2
  -6  -3   4 146.825 6.42794   1
  -5   1   5 177.177 15.5082  -2
  -5  -3   4 177.177 15.5082   1
  -4  -3   4 103.700 4.01339   1
  -3   2   5 11.0538 5.87858  -2
  -3  -3   4 11.0538 5.87858   1
  -2   2   5 312.390 11.7551  -2
  -2  -3   4 312.390 11.7551   1
  -1   2   5 179.305 5.32295  -2
  -1  -3   4 179.305 5.32295   1
   0   2   5 38.5929 2.29706  -2
   0  -3   4 38.5929 2.29706   1
   1   2   5 247.581 5.24950  -2
   1  -3   4 247.581 5.24950   1
   2   2   5 30.4042 1.56155  -2
   2  -3   4 30.4042 1.56155   1
   3   2   5 148.577 28.9654  -2
   3  -3   4 148.577 28.9654   1
   4  -3   4 51.7762 1.76561   1
   5  -3   4 27.4458 1.27085   1
   6   3   5 225.953 11.7166  -2
   6  -3   4 225.953 11.7166   1
   7   3   5 29.8680 3.47219  -2
   7  -3   4 29.8680 3.47219   1
   8   3   5 141.615 6.15859  -2
   8  -3   4 141.615 6.15859   1
   9   3   5 140.418 7.00776  -2
   9  -3   4 140.418 7.00776   1
  10   3   5 10.3691 9.41407  -2
  10  -3   4 10.3691 9.41407   1
  11   3   5 12.9318 7.47510  -2
  11  -3   4 12.9318 7.47510   1
  12   3   5 48.1794 8.45796  -2
  12  -3   4 48.1794 8.45796   1
  -8   0   4 0.84675 5.96751  -2
  -8  -2   4 0.84675 5.96751   1
  -7  -2   4 19.1639 2.65044   1
  -6  -2   4 48.5770 3.12621   1
  -5  -2   4 254.496 7.14190   1
  -4  -2   4 81.5296 3.43045   1
  -3  -2   4 388.496 9.21914   1
  -2  -2   4 5.04887 1.15656   1
  -1  -2   4 949.158 17.3088   1
   0   1   5 570.568 53.3203  -2
   0  -2   4 570.568 53.3203   1
   1  -2   4 753.546 13.4956   1
   2  -2   4 239.873 4.50070   1
   3  -2   4 150.322 2.89782   1
   4  -2   4 12.5442 0.91479   1
   5   2   5 94.1849 27.6779  -2
   5  -2   4 94.1849 27.6779   1
   6   2   5 284.021 10.8729  -2
   6  -2   4 284.021 10.8729   1
   7   2   5 116.782 6.24134  -2
   7  -2   4 116.782 6.24134   1
   8   2   5 1029.97 28.0022  -2
   8  -2   4 1029.97 28.0022   1
   9   2   5 145.302 6.20504  -2
   9  -2   4 145.302 6.20504   1
  10   2   5 166.623 7.06996  -2
  10  -2   4 166.623 7.06996   1
  11   2   5 89.7688 15.5757  -2
  11  -2   4 89.7688 15.5757   1
  12   2   5 38.9941 19.0539  -2
  12  -2   4 38.9941 19.0539   1
  -9  -1   4 13.6666 3.35289  -2
  -9  -1   4 13.6666 3.35289   1
  -8  -1   4 65.0583 4.48617  -2
  -8  -1   4 65.0583 4.48617   1
  -7  -1   4 7.22463 3.64546  -2
  -7  -1   4 7.22463 3.64546   1
  -6  -1   4 -2.6327 6.26276  -2
  -6  -1   4 -2.6327 6.26276   1
  -5  -1   4 257.515 8.55863   1
  -4  -1   4 102.216 4.00849   1
  -3  -1   4 54.0925 2.51869   1
  -2   0   4 706.287 17.6272  -2
  -2  -1   4 706.287 17.6272   1
  -1   0   4 592.961 15.0388  -2
  -1  -1   4 592.961 15.0388   1
   0   0   4 3299.29 66.4083  -2
   0  -1   4 3299.29 66.4083   1
   1   0   4 2990.49 92.6413  -2
   1  -1   4 2990.49 92.6413   1
   2  -1   4 195.303 3.81168   1
   3  -1   4 68.6770 1.63735   1
   4  -1   4 522.744 9.02271   1
   5  -1   4 2001.35 37.3534   1
   6  -1   4 110.988 2.99554   1
   7   1   4 433.431 15.0783  -2
   7  -1   4 433.431 15.0783   1
   8   1   4 233.255 11.1286  -2
   8  -1   4 233.255 11.1286   1
   9   1   4 5.26750 6.62797  -2
   9  -1   4 5.26750 6.62797   1
  10   1   4 51.7512 8.28765  -2
  10  -1   4 51.7512 8.28765   1
  11  -1   4 28.0261 3.14567   1
  12  -1   4 -0.5736 2.36664   1
  -9   0   4 10.1936 5.35982   1
  -8  -2   4 -7.4131 6.97060  -2
  -8   0   4 -7.4131 6.97060   1
  -7  -2   4 75.0793 13.1869  -2
  -7   0   4 75.0793 13.1869   1
  -6   0   4 73.9624 4.20620   1
  -5   0   4 146.433 5.70006   1
  -4   0   4 290.513 9.02549   1
  -3  -1   4 45.6859 7.60803  -2
  -3   0   4 45.6859 7.60803   1
  -2  -1   4 929.498 21.9491  -2
  -2   0   4 929.498 21.9491   1
  -1  -1   4 418.626 9.77464  -2
  -1   0   4 418.626 9.77464   1
   0  -1   4 5003.93 155.021  -2
   0   0   4 5003.93 155.021   1
   1  -1   4 2528.20 141.000  -2
   1   0   4 2528.20 141.000   1
   2   0   4 49.6651 1.80539   1
   3   0   4 20.8556 1.02292   1
   4   0   4 237.368 35.8126  -2
   4   0   4 237.368 35.8126   1
   5   0   4 30.0902 2.72373  -2
   5   0   4 30.0902 2.72373   1
   6   0   4 130.891 4.35361  -2
   6   0   4 130.891 4.35361   1
   7   0   4 11.3162 2.53778  -2
   7   0   4 11.3162 2.53778   1
   8   0   4 -2.3263 7.48473  -2
   8   0   4 -2.3263 7.48473   1
   9   0   4 -2.1731 4.57130  -2
   9   0   4 -2.1731 4.57130   1
  10   0   4 402.955 16.9692  -2
  10   0   4 402.955 16.9692   1
  11   0   4 89.3932 13.8767  -2
  11   0   4 89.3932 13.8767   1
  12   1   4 15.3088 14.1201  -2
  12   0   4 15.3088 14.1201   1
  -9  -3   3 97.5947 15.9142  -2
  -9   1   4 97.5947 15.9142   1
  -8  -3   3 120.318 7.65185  -2
  -8   1   4 120.318 7.65185   1
  -7  -3   3 99.1374 9.98785  -2
  -7   1   4 99.1374 9.98785   1
  -6  -3   3 54.2360 13.8573  -2
  -6   1   4 54.2360 13.8573   1
  -5   1   4 93.1425 3.85271   1
  -4   1   4 48.5499 2.56914   1
  -3   1   4 56.6262 2.02278   1
  -2   1   4 267.676 4.96578   1
  -1   1   4 288.235 5.02544   1
   0   1   4 142.187 2.81635   1
   1   1   4 506.782 7.80138   1
   2   1   4 317.847 5.34833   1
   3   1   4 876.822 16.8068   1
   4   1   4 48.4622 1.75538   1
   5   1   4 223.412 7.03400   1
   6   1   4 41.0114 2.81382   1
   7   1   4 237.208 7.31021   1
   8   1   4 171.114 5.27040   1
   9   1   4 0.79768 1.63412   1
  10   1   4 4.31898 1.92428   1
  11   1   4 7.29028 2.59044   1
  12   1   4 16.7610 4.04698   1
  -8  -4   3 0.99839 5.91175  -2
  -8   2   4 0.99839 5.91175   1
  -7  -4   3 49.9094 18.3750  -2
  -7   2   4 49.9094 18.3750   1
  -6   2   4 76.4183 4.02488   1
  -5  -3   3 157.387 10.3504  -2
  -5   2   4 157.387 10.3504   1
  -4  -3   3 40.9029 4.34940  -2
  -4   2   4 40.9029 4.34940   1
  -3  -3   3 113.402 3.87141  -2
  -3   2   4 113.402 3.87141   1
  -2  -3   3 71.8263 2.70447  -2
  -2   2   4 71.8263 2.70447   1
  -1  -3   3 21.9385 1.69793  -2
  -1   2   4 21.9385 1.69793   1
   0  -3   3 285.483 5.69440  -2
   0   2   4 285.483 5.69440   1
   1  -3   3 22.2502 4.96110  -2
   1   2   4 22.2502 4.96110   1
   2   2   4 187.656 3.59679   1
   3   2   4 89.7395 2.55718   1
   4  -2   3 1130.35 63.7188  -2
   4   2   4 1130.35 63.7188   1
   5  -2   3 287.178 9.76281  -2
   5   2   4 287.178 9.76281   1
   6  -2   3 246.089 9.67991  -2
   6   2   4 246.089 9.67991   1
   7  -2   3 590.544 18.1017  -2
   7   2   4 590.544 18.1017   1
   8  -2   3 121.874 5.42400  -2
   8   2   4 121.874 5.42400   1
   9  -2   3 12.7091 12.0157  -2
   9   2   4 12.7091 12.0157   1
  10   2   4 119.934 4.86807   1
  11  -1   3 48.3343 14.2434  -2
  11   2   4 48.3343 14.2434   1
  12  -1   3 39.3168 13.6961  -2
  12   2   4 39.3168 13.6961   1
  -9  -5   2 64.9844 9.38578  -2
  -9   3   4 64.9844 9.38578   1
  -8  -5   2 67.7363 8.29075  -2
  -8   3   4 67.7363 8.29075   1
  -7  -5   2 221.993 23.2381  -2
  -7   3   4 221.993 23.2381   1
  -6   3   4 5.69238 1.91448   1
  -5   3   4 1.66695 1.57435   1
  -4   3   4 65.0408 2.94067   1
  -3   3   4 8.02543 1.06326   1
  -2   3   4 2.04435 0.72825   1
  -1   3   4 64.8763 1.67142   1
   0   3   4 268.979 4.40186   1
   1   3   4 24.6800 1.05668   1
   2   3   4 236.227 4.46748   1
   3   3   4 61.7855 2.31954   1
   4  -3   3 624.191 36.3718  -2
   4   3   4 624.191 36.3718   1
   5   3   4 38.9433 4.33856   1
   6  -3   3 58.6863 7.95166  -2
   6   3   4 58.6863 7.95166   1
   7  -3   3 298.735 11.4938  -2
   7   3   4 298.735 11.4938   1
   8  -3   3 370.065 14.3540  -2
   8   3   4 370.065 14.3540   1
   9  -3   3 26.5988 10.8848  -2
   9   3   4 26.5988 10.8848   1
  10   3   4 22.1750 2.87861   1
  11  -2   3 5.26344 8.76532  -2
  11   3   4 5.26344 8.76532   1
  12  -2   3 38.0103 8.01059  -2
  12   3   4 38.0103 8.01059   1
  -8  -6   2 27.4158 17.9394  -2
  -8   4   4 27.4158 17.9394   1
  -7  -6   2 108.937 15.5849  -2
  -7   4   4 108.937 15.5849   1
  -6   4   4 47.2744 2.89228   1
  -5  -5   2 43.5963 3.73699  -2
  -5   4   4 43.5963 3.73699   1
  -4  -5   2 154.476 6.41196  -2
  -4   4   4 154.476 6.41196   1
  -3  -5   2 4.41412 2.03357  -2
  -3   4   4 4.41412 2.03357   1
  -2  -5   2 109.987 4.50477  -2
  -2   4   4 109.987 4.50477   1
  -1  -5   2 362.510 12.0302  -2
  -1   4   4 362.510 12.0302   1
   0  -5   2 75.0000 4.85179  -2
   0   4   4 75.0000 4.85179   1
   1   4   4 991.822 17.2932   1
   2   4   4 6.56802 1.15267   1
   3   4   4 22.2809 7.06447   1
   4  -4   2 38.2031 9.49417  -2
   4   4   4 38.2031 9.49417   1
   5  -4   2 664.597 51.7282  -2
   5   4   4 664.597 51.7282   1
   6  -4   2 28.5534 2.43809  -2
   6   4   4 28.5534 2.43809   1
   7  -4   2 181.705 6.99441  -2
   7   4   4 181.705 6.99441   1
   8   4   4 42.2951 3.66875   1
   9   4   4 54.3434 4.36269   1
  10   4   4 3.94404 2.27008   1
  11   4   4 44.1680 3.86187   1
  -8  -7   1 38.3270 18.2151  -2
  -8   5   4 38.3270 18.2151   1
  -7   5   4 198.707 6.40163   1
  -6  -6   2 19.1242 15.5242  -2
  -6   5   4 19.1242 15.5242   1
  -5   5   4 257.990 9.68778   1
  -4  -6   2 286.619 9.73944  -2
  -4   5   4 286.619 9.73944   1
  -3  -6   2 195.280 7.29626  -2
  -3   5   4 195.280 7.29626   1
  -2  -6   2 52.9734 11.8178  -2
  -2   5   4 52.9734 11.8178   1
  -1   5   4 187.629 4.16482   1
   0   5   4 172.841 4.08468   1
   1   5   4 34.0049 1.28168   1
   2  -5   2 57.9932 20.0439  -2
   2   5   4 57.9932 20.0439   1
   3  -5   2 59.3430 9.51696  -2
   3   5   4 59.3430 9.51696   1
   4  -5   2 224.523 7.30567  -2
   4   5   4 224.523 7.30567   1
   5  -5   2 179.313 10.7913  -2
   5   5   4 179.313 10.7913   1
   6  -5   2 127.233 8.77917  -2
   6   5   4 127.233 8.77917   1
   7  -5   2 39.1596 4.17556  -2
   7   5   4 39.1596 4.17556   1
   8  -5   2 137.683 12.5051  -2
   8   5   4 137.683 12.5051   1
   9  -5   2 7.06491 7.17169  -2
   9   5   4 7.06491 7.17169   1
  10  -4   2 67.4615 9.63649  -2
  10   5   4 67.4615 9.63649   1
  11   5   4 11.1390 6.87461   1
  -8   6   4 11.7510 3.80165   1
  -7   6   4 24.8524 3.25761   1
  -6  -7   1 25.7046 9.56505  -2
  -6   6   4 25.7046 9.56505   1
  -5  -7   1 184.893 10.5239  -2
  -5   6   4 184.893 10.5239   1
  -4  -7   1 7.08046 4.09422  -2
  -4   6   4 7.08046 4.09422   1
  -3  -7   1 51.3643 4.26140  -2
  -3   6   4 51.3643 4.26140   1
  -2  -7   1 560.247 16.2447  -2
  -2   6   4 560.247 16.2447   1
  -1   6   4 938.275 29.2140   1
   0   6   4 282.134 6.91363   1
   1   6   4 609.120 15.8347   1
   2   6   4 29.1642 1.87069   1
   3   6   4 5.60766 1.17792   1
   4   6   4 80.6847 4.34453   1
   5   6   4 150.689 9.50084   1
   6  -6   1 213.961 11.6742  -2
   6   6   4 213.961 11.6742   1
   7   6   4 108.052 5.39566   1
   8   6   4 3.21543 2.09111   1
   9   6   4 15.0151 2.63784   1
  10   6   4 6.81917 2.50284   1
  11   6   4 32.5026 3.92926   1
  -7   7   4 55.0388 4.52583   1
  -6  -8   1 72.2978 6.98175  -2
  -6   7   4 72.2978 6.98175   1
  -5  -8   1 63.4682 5.96179  -2
  -5   7   4 63.4682 5.96179   1
  -4  -8   1 251.579 11.5942  -2
  -4   7   4 251.579 11.5942   1
  -3  -8   1 4.89665 3.89349  -2
  -3   7   4 4.89665 3.89349   1
  -2  -8   1 109.259 5.57424  -2
  -2   7   4 109.259 5.57424   1
  -1   7   4 137.431 5.72046   1
   0   7   4 5.49035 1.14663   1
   1   7   4 -0.0713 0.85931   1
   2   7   4 205.628 5.71521   1
   3  -7   1 275.677 15.6765  -2
   3   7   4 275.677 15.6765   1
   4  -7   1 56.3809 5.67096  -2
   4   7   4 56.3809 5.67096   1
   5  -7   1 18.5066 2.43646  -2
   5   7   4 18.5066 2.43646   1
   6  -7   1 23.7409 3.52388  -2
   6   7   4 23.7409 3.52388   1
   7  -7   1 55.3847 7.80983  -2
   7   7   4 55.3847 7.80983   1
   8  -7   1 68.0871 8.87972  -2
   8   7   4 68.0871 8.87972   1
   9  -7   1 59.5463 8.67568  -2
   9   7   4 59.5463 8.67568   1
  10   7   4 7.87425 3.46902   1
   7   9   0 22.4286 11.3143  -2
  -7   8   4 22.4286 11.3143   1
   6   9   0 6.41489 5.85491  -2
  -6   8   4 6.41489 5.85491   1
   5   9   0 29.4080 6.30306  -2
  -5   8   4 29.4080 6.30306   1
   4   9   0 34.3313 6.83155  -2
  -4   8   4 34.3313 6.83155   1
   3   9   0 27.0410 5.30235  -2
  -3   8   4 27.0410 5.30235   1
  -2   8   4 62.3980 3.88763   1
  -1   8   4 34.1701 2.95688   1
   0   8   4 358.430 14.1858   1
   1   8   4 10.4151 1.84053   1
   2   8   4 287.441 9.09825   1
   3   8   4 3.67672 1.16487   1
   4   8   4 39.4371 3.39413   1
   5  -8   1 27.9204 4.09669  -2
   5   8   4 27.9204 4.09669   1
   6   8   4 338.680 12.7323   1
   7   8   4 7.50282 2.04439   1
   8   8   4 91.0720 5.28786   1
   9   8   4 -0.3544 2.09709   1
   6  10   0 87.1079 7.83532  -2
  -6   9   4 87.1079 7.83532   1
   5  10   0 0.37357 3.28571  -2
  -5   9   4 0.37357 3.28571   1
   4  10   0 179.832 7.27367  -2
  -4   9   4 179.832 7.27367   1
   3  10   0 -7.1350 8.36542  -2
  -3   9   4 -7.1350 8.36542   1
   2  10   0 110.100 16.7265  -2
  -2   9   4 110.100 16.7265   1
  -1   9   4 25.1555 2.74376   1
   0   9   4 71.7882 4.42897   1
  -1   9   0 -3.7179 7.95337  -2
   1   9   4 -3.7179 7.95337   1
  -2   9   0 22.4592 4.20419  -2
   2   9   4 22.4592 4.20419   1
  -3   9   0 584.806 22.2825  -2
   3   9   4 584.806 22.2825   1
  -4   9   0 30.0614 3.30011  -2
   4   9   4 30.0614 3.30011   1
  -5   9   0 136.196 6.43965  -2
   5   9   4 136.196 6.43965   1
  -6   9   0 4.15704 2.72706  -2
   6   9   4 4.15704 2.72706   1
   7   9   4 -0.7274 1.61499   1
   8   9   4 8.15423 2.35369   1
   9   9   4 16.4204 2.88726   1
  -5  10   4 -1.6671 4.92202   1
  -4  10   4 16.4121 3.33627   1
  -3  10   4 2.57120 2.14893   1
  -2  10   4 47.6112 4.06555   1
  -1  10   4 101.487 5.12251   1
   0  10   4 7.76051 1.99751   1
   1  10   4 28.6917 3.61562   1
  -2  10   0 523.206 20.8408  -2
   2  10   4 523.206 20.8408   1
  -3  10   0 -6.1469 3.63909  -2
   3  10   4 -6.1469 3.63909   1
  -4  10   0 24.8521 3.51127  -2
   4  10   4 24.8521 3.51127   1
  -5  10   0 19.6930 3.08039  -2
   5  10   4 19.6930 3.08039   1
   6  10   4 0.20683 2.88882   1
   7  10   4 18.6914 4.57621   1
   8  10   4 56.3916 4.38001   1
   4  12   1 86.7676 8.55835  -2
  -4  11   4 86.7676 8.55835   1
   3  12   1 129.925 10.1724  -2
  -3  11   4 129.925 10.1724   1
  -2  11   4 80.5160 4.92091   1
  -1  11   4 4.89957 1.94405   1
   0  11   1 31.4455 12.2891  -2
   0  11   4 31.4455 12.2891   1
  -1  11   1 23.5216 4.31583  -2
   1  11   4 23.5216 4.31583   1
  -2  11   1 23.1473 4.51981  -2
   2  11   4 23.1473 4.51981   1
  -3  11   1 10.9507 4.28445  -2
   3  11   4 10.9507 4.28445   1
  -4  11   1 21.7777 4.98443  -2
   4  11   4 21.7777 4.98443   1
   5  11   4 24.2759 2.56678   1
   6  11   4 2.35830 1.38281   1
   7  11   4 0.56532 3.25478   1
  -3  12   4 3.20016 2.33759   1
  -2  12   4 18.4347 3.82792   1
  -1  12   4 3.89005 2.19550   1
   0  12   4 1.59808 2.14413   1
  -1  12   1 29.3855 10.5341  -2
   1  12   4 29.3855 10.5341   1
  -2  12   1 63.0439 10.4847  -2
   2  12   4 63.0439 10.4847   1
  -3  12   1 56.9032 9.47357  -2
   3  12   4 56.9032 9.47357   1
  -4  12   1 48.1219 9.18967  -2
   4  12   4 48.1219 9.18967   1
   5  12   4 10.0497 2.72595   1
   0  13   2 14.8704 7.30502  -2
   0  13   4 14.8704 7.30502   1
  -2  13   2 19.2661 6.65076  -2
   2  13   4 19.2661 6.65076   1
  -1 -11   5 22.9288 3.86854   1
   0 -11   5 1.23091 4.57170   1
   1 -11   5 26.8077 3.09132   1
   2 -11   5 0.49826 1.97631   1
   3 -11   5 105.467 5.56700   1
   4 -11   5 14.2778 2.71157   1
   5 -11   5 153.073 8.64967   1
   6 -11   5 46.8334 4.26681   1
  -3   8   9 58.6317 5.30301  -2
  -3 -10   5 58.6317 5.30301   1
  -2   8   9 -11.436 5.87062  -2
  -2 -10   5 -11.436 5.87062   1
  -1   8   9 134.844 8.26408  -2
  -1 -10   5 134.844 8.26408   1
   0   8   9 26.9931 9.10287  -2
   0 -10   5 26.9931 9.10287   1
   1   9   9 5.26870 8.55259  -2
   1 -10   5 5.26870 8.55259   1
   2   9   9 46.6831 5.87703  -2
   2 -10   5 46.6831 5.87703   1
   3   9   9 11.5834 4.17775  -2
   3 -10   5 11.5834 4.17775   1
   4   9   9 3.71546 3.11057  -2
   4 -10   5 3.71546 3.11057   1
   5   9   9 24.5818 4.17849  -2
   5 -10   5 24.5818 4.17849   1
   6   9   9 24.7379 4.81621  -2
   6 -10   5 24.7379 4.81621   1
   7   9   9 14.8225 7.02807  -2
   7 -10   5 14.8225 7.02807   1
  -4  -9   5 12.2780 2.98635   1
  -3  -9   5 48.3173 4.06834   1
  -2  -9   5 1.40824 2.55393   1
  -1  -9   5 12.9754 2.19428   1
   0  -9   5 29.1265 2.59157   1
   1  -9   5 263.757 11.4278   1
   2  -9   5 12.8402 2.74215   1
   3  -9   5 1.77299 1.73586   1
   4  -9   5 1.40377 1.82816   1
   5   8   9 277.142 9.72637  -2
   5  -9   5 277.142 9.72637   1
   6   8   9 60.4822 8.20027  -2
   6  -9   5 60.4822 8.20027   1
   7   8   9 130.887 8.50188  -2
   7  -9   5 130.887 8.50188   1
   8   8   9 24.0504 9.93363  -2
   8  -9   5 24.0504 9.93363   1
   9  -9   5 1.70560 1.93491   1
  -5   6   8 47.9896 4.67601  -2
  -5  -8   5 47.9896 4.67601   1
  -4   6   8 31.1483 3.50059  -2
  -4  -8   5 31.1483 3.50059   1
  -3   6   8 -0.6978 3.60981  -2
  -3  -8   5 -0.6978 3.60981   1
  -2   6   8 22.8702 3.39819  -2
  -2  -8   5 22.8702 3.39819   1
  -1   6   8 94.5933 10.1240  -2
  -1  -8   5 94.5933 10.1240   1
   0  -8   5 8.61201 1.50400   1
   1   7   8 118.845 12.0887  -2
   1  -8   5 118.845 12.0887   1
   2   7   8 81.9079 10.3998  -2
   2  -8   5 81.9079 10.3998   1
   3   7   8 83.7379 7.01695  -2
   3  -8   5 83.7379 7.01695   1
   4   7   8 56.6136 7.09732  -2
   4  -8   5 56.6136 7.09732   1
   5   7   8 31.2367 9.68189  -2
   5  -8   5 31.2367 9.68189   1
   6   7   8 109.767 16.0085  -2
   6  -8   5 109.767 16.0085   1
   7  -8   5 3.53171 1.88954   1
   8  -8   5 21.8968 2.71204   1
   9   8   8 27.3173 11.2479  -2
   9  -8   5 27.3173 11.2479   1
  -6  -7   5 0.77828 2.60098   1
  -5  -7   5 21.8683 2.42360   1
  -4  -7   5 5.13715 1.77834   1
  -3  -7   5 0.75450 2.46510   1
  -2  -7   5 65.3079 3.79568   1
  -1  -7   5 18.7579 2.11794   1
   0  -7   5 19.5770 1.71807   1
   1  -7   5 29.5992 1.77591   1
   2   6   8 36.2465 4.51684  -2
   2  -7   5 36.2465 4.51684   1
   3   6   8 20.3582 4.06329  -2
   3  -7   5 20.3582 4.06329   1
   4   6   8 52.6967 4.71870  -2
   4  -7   5 52.6967 4.71870   1
   5   6   8 151.475 6.26178  -2
   5  -7   5 151.475 6.26178   1
   6   6   8 90.5650 7.78624  -2
   6  -7   5 90.5650 7.78624   1
   7  -7   5 59.8876 3.98145   1
   8  -7   5 128.133 5.57774   1
   9   7   8 35.3840 10.0913  -2
   9  -7   5 35.3840 10.0913   1
  10   7   8 0.18295 8.21109  -2
  10  -7   5 0.18295 8.21109   1
  -6   4   7 94.6246 5.99832  -2
  -6  -6   5 94.6246 5.99832   1
  -5   4   7 59.9840 4.68826  -2
  -5  -6   5 59.9840 4.68826   1
  -4   4   7 99.3127 8.63316  -2
  -4  -6   5 99.3127 8.63316   1
  -3   4   7 28.6728 5.49853  -2
  -3  -6   5 28.6728 5.49853   1
  -2  -6   5 59.6826 3.62214   1
  -1  -6   5 114.768 4.73545   1
   0  -6   5 414.822 9.81577   1
   1  -6   5 156.497 4.24311   1
   2   5   7 217.700 12.6529  -2
   2  -6   5 217.700 12.6529   1
   3   5   7 280.330 12.3640  -2
   3  -6   5 280.330 12.3640   1
   4  -6   5 5.63716 1.87354   1
   5  -6   5 72.3511 3.67762   1
   6  -6   5 40.4192 2.94204   1
   7  -6   5 29.4933 2.76067   1
   8  -6   5 8.12961 1.89165   1
   9   6   7 43.5733 12.1908  -2
   9  -6   5 43.5733 12.1908   1
  10  -6   5 1.33613 3.19069   1
  11  -6   5 52.6768 4.10381   1
  -7  -5   5 76.5412 4.64592   1
  -6   3   7 -1.4903 4.16899  -2
  -6  -5   5 -1.4903 4.16899   1
  -5   3   7 145.875 11.0879  -2
  -5  -5   5 145.875 11.0879   1
  -3  -5   5 139.761 8.81165   1
  -2  -5   5 17.1415 2.81515   1
  -1  -5   5 67.5135 3.54855   1
   0  -5   5 15.9494 1.91478   1
   1   4   7 39.3174 2.47064  -2
   1  -5   5 39.3174 2.47064   1
   2   4   7 18.1895 1.83886  -2
   2  -5   5 18.1895 1.83886   1
   3   4   7 298.456 7.58825  -2
   3  -5   5 298.456 7.58825   1
   4   4   7 113.718 3.73693  -2
   4  -5   5 113.718 3.73693   1
   5   4   7 377.928 13.1652  -2
   5  -5   5 377.928 13.1652   1
   6   4   7 55.9313 12.0999  -2
   6  -5   5 55.9313 12.0999   1
   7  -5   5 1.39383 1.44665   1
   8   5   7 124.984 15.0571  -2
   8  -5   5 124.984 15.0571   1
   9   5   7 75.4805 9.43648  -2
   9  -5   5 75.4805 9.43648   1
  10   5   7 29.4490 5.44915  -2
  10  -5   5 29.4490 5.44915   1
  11   5   7 9.19355 3.66582  -2
  11  -5   5 9.19355 3.66582   1
  -7   2   6 5.80776 5.19366  -2
  -7  -4   5 5.80776 5.19366   1
  -6   2   6 21.2599 4.32715  -2
  -6  -4   5 21.2599 4.32715   1
  -5   2   6 65.4982 6.25846  -2
  -5  -4   5 65.4982 6.25846   1
  -4  -4   5 65.0392 6.12258   1
  -3  -4   5 2.21202 2.85368   1
  -2  -4   5 82.9549 5.10705   1
  -1  -4   5 75.2438 4.39746   1
   0  -4   5 24.5447 1.87950   1
   1  -4   5 68.4522 2.41009   1
   2  -4   5 95.4569 2.51080   1
   3  -4   5 2.05849 0.75065   1
   4  -4   5 7.83964 1.03070   1
   5  -4   5 242.798 6.41023   1
   6  -4   5 244.423 7.81242   1
   7  -4   5 167.364 6.05752   1
   8  -4   5 0.32192 2.00825   1
   9   4   7 140.336 7.23279  -2
   9  -4   5 140.336 7.23279   1
  10   4   7 11.0741 9.35423  -2
  10  -4   5 11.0741 9.35423   1
  11   4   7 69.6048 5.31214  -2
  11  -4   5 69.6048 5.31214   1
  -8  -3   5 -2.6244 2.35015   1
  -7   1   6 24.1694 4.18396  -2
  -7  -3   5 24.1694 4.18396   1
  -6   1   6 25.0770 3.43316  -2
  -6  -3   5 25.0770 3.43316   1
  -5   1   6 15.9299 5.10340  -2
  -5  -3   5 15.9299 5.10340   1
  -4   1   6 134.597 5.70408  -2
  -4  -3   5 134.597 5.70408   1
  -3  -3   5 130.103 8.15223   1
  -2  -3   5 9.63552 1.65585   1
  -1   2   6 95.3533 28.5999  -2
  -1  -3   5 95.3533 28.5999   1
   0   2   6 409.094 17.9820  -2
   0  -3   5 409.094 17.9820   1
   1   2   6 142.393 4.82573  -2
   1  -3   5 142.393 4.82573   1
   2   2   6 523.413 10.8398  -2
   2  -3   5 523.413 10.8398   1
   3   2   6 240.214 4.96718  -2
   3  -3   5 240.214 4.96718   1
   4   2   6 58.8161 2.81092  -2
   4  -3   5 58.8161 2.81092   1
   5   2   6 92.2428 29.2763  -2
   5  -3   5 92.2428 29.2763   1
   6  -3   5 19.4126 1.47018   1
   7   3   6 52.0402 10.7627  -2
   7  -3   5 52.0402 10.7627   1
   8   3   6 260.187 8.86070  -2
   8  -3   5 260.187 8.86070   1
   9   3   6 10.4373 6.01025  -2
   9  -3   5 10.4373 6.01025   1
  10   3   6 454.862 16.5314  -2
  10  -3   5 454.862 16.5314   1
  11   3   6 31.7476 4.81135  -2
  11  -3   5 31.7476 4.81135   1
  12   3   6 -0.6959 7.33074  -2
  12  -3   5 -0.6959 7.33074   1
  -8   0   5 32.4432 12.2408  -2
  -8  -2   5 32.4432 12.2408   1
  -7   0   5 4.56787 5.44302  -2
  -7  -2   5 4.56787 5.44302   1
  -6  -2   5 10.2735 2.04216   1
  -5  -2   5 52.4924 3.08462   1
  -4  -2   5 -0.8592 1.50875   1
  -3  -2   5 93.2105 4.00469   1
  -2  -2   5 3.41138 1.75072   1
  -1  -2   5 3.73304 1.35340   1
   0   1   6 312.173 38.4274  -2
   0  -2   5 312.173 38.4274   1
   1  -2   5 925.456 15.7665   1
   2   1   6 148.773 29.4869  -2
   2  -2   5 148.773 29.4869   1
   3  -2   5 16.8545 0.91752   1
   4  -2   5 238.814 4.40026   1
   5  -2   5 504.756 8.86182   1
   6  -2   5 659.289 15.6690   1
   7  -2   5 75.3192 3.42314   1
   8   2   6 178.955 8.28307  -2
   8  -2   5 178.955 8.28307   1
   9   2   6 11.7690 5.38274  -2
   9  -2   5 11.7690 5.38274   1
  10   2   6 26.6248 6.03666  -2
  10  -2   5 26.6248 6.03666   1
  11   2   6 116.544 7.29493  -2
  11  -2   5 116.544 7.29493   1
  12   2   6 29.6278 5.54156  -2
  12  -2   5 29.6278 5.54156   1
  -8  -1   5 19.5756 6.35330  -2
  -8  -1   5 19.5756 6.35330   1
  -7  -1   5 45.3880 4.14698  -2
  -7  -1   5 45.3880 4.14698   1
  -6  -1   5 54.2074 4.77375  -2
  -6  -1   5 54.2074 4.77375   1
  -5  -1   5 50.8275 6.68724  -2
  -5  -1   5 50.8275 6.68724   1
  -4  -1   5 175.324 9.35588  -2
  -4  -1   5 175.324 9.35588   1
  -3  -1   5 16.9132 2.22398   1
  -2  -1   5 20.1723 2.05058   1
  -1  -1   5 342.713 6.97511   1
   0   0   5 359.568 13.9827  -2
   0  -1   5 359.568 13.9827   1
   1   0   5 65.3091 3.39125  -2
   1  -1   5 65.3091 3.39125   1
   2   0   5 412.990 8.93965  -2
   2  -1   5 412.990 8.93965   1
   3   0   5 861.058 49.6673  -2
   3  -1   5 861.058 49.6673   1
   4  -1   5 64.9024 1.73183   1
   5  -1   5 9.03456 0.84115   1
   6  -1   5 22.2554 1.42751   1
   7  -1   5 199.862 5.46175   1
   8   1   5 52.4187 7.93441  -2
   8  -1   5 52.4187 7.93441   1
   9   1   5 427.187 15.3103  -2
   9  -1   5 427.187 15.3103   1
  10   1   5 78.9315 7.50757  -2
  10  -1   5 78.9315 7.50757   1
  11   1   5 47.3060 7.13323  -2
  11  -1   5 47.3060 7.13323   1
  12   1   5 -5.4266 7.96907  -2
  12  -1   5 -5.4266 7.96907   1
  -8  -2   5 15.4465 10.2851  -2
  -8   0   5 15.4465 10.2851   1
  -7  -2   5 2.48991 6.01515  -2
  -7   0   5 2.48991 6.01515   1
  -6  -2   5 22.7735 5.48633  -2
  -6   0   5 22.7735 5.48633   1
  -5   0   5 38.6307 3.26014   1
  -4   0   5 85.6833 4.35743   1
  -3   0   5 92.8641 4.26544   1
  -2  -1   5 71.3527 17.5256  -2
  -2   0   5 71.3527 17.5256   1
  -1  -1   5 342.171 16.2440  -2
  -1   0   5 342.171 16.2440   1
   0  -1   5 334.479 17.2395  -2
   0   0   5 334.479 17.2395   1
   1  -1   5 117.987 4.69619  -2
   1   0   5 117.987 4.69619   1
   2  -1   5 270.038 8.40960  -2
   2   0   5 270.038 8.40960   1
   3  -1   5 518.752 30.3188  -2
   3   0   5 518.752 30.3188   1
   4   0   5 275.120 6.47561   1
   5   0   5 3.61381 1.01716   1
   6   0   5 397.955 44.3516  -2
   6   0   5 397.955 44.3516   1
   7   0   5 125.398 4.08804  -2
   7   0   5 125.398 4.08804   1
   8   0   5 841.640 22.8048  -2
   8   0   5 841.640 22.8048   1
   9   0   5 138.263 6.34167  -2
   9   0   5 138.263 6.34167   1
  10   0   5 -6.2613 2.87505  -2
  10   0   5 -6.2613 2.87505   1
  11   0   5 173.259 7.55776  -2
  11   0   5 173.259 7.55776   1
  12   0   5 66.9307 6.70905   1
  -8  -3   4 6.63081 5.11869  -2
  -8   1   5 6.63081 5.11869   1
  -7  -3   4 3.07629 4.91322  -2
  -7   1   5 3.07629 4.91322   1
  -6  -3   4 182.838 11.9716  -2
  -6   1   5 182.838 11.9716   1
  -5  -3   4 123.711 10.3685  -2
  -5   1   5 123.711 10.3685   1
  -4   1   5 56.0796 3.44853   1
  -3   1   5 144.748 5.42565   1
  -2   1   5 10.8670 1.80427   1
  -1   1   5 227.968 4.69612   1
   0   1   5 136.286 3.03331   1
   1   1   5 41.0185 1.47541   1
   2   1   5 245.364 4.45077   1
   3   1   5 269.066 4.99968   1
   4   1   5 798.836 15.6949   1
   5   1   5 160.944 3.95794   1
   6   1   5 460.848 12.2282   1
   7   1   5 6.56566 1.94856   1
   8  -1   5 33.6848 5.57632  -2
   8   1   5 33.6848 5.57632   1
   9  -1   5 347.218 24.8230  -2
   9   1   5 347.218 24.8230   1
  10  -1   5 88.9351 14.5135  -2
  10   1   5 88.9351 14.5135   1
  11  -1   5 54.7340 13.9163  -2
  11   1   5 54.7340 13.9163   1
  12  -1   5 27.5224 14.4046  -2
  12   1   5 27.5224 14.4046   1
  -8  -4   4 49.7964 6.28785  -2
  -8   2   5 49.7964 6.28785   1
  -7  -4   4 21.9743 5.01269  -2
  -7   2   5 21.9743 5.01269   1
  -6  -4   4 13.0948 11.1105  -2
  -6   2   5 13.0948 11.1105   1
  -5   2   5 32.1375 2.50822   1
  -4  -3   4 124.440 17.1084  -2
  -4   2   5 124.440 17.1084   1
  -3  -3   4 23.2524 7.44616  -2
  -3   2   5 23.2524 7.44616   1
  -2  -3   4 326.124 14.3407  -2
  -2   2   5 326.124 14.3407   1
  -1  -3   4 109.783 3.34728  -2
  -1   2   5 109.783 3.34728   1
   0  -3   4 31.3511 1.68838  -2
   0   2   5 31.3511 1.68838   1
   1  -3   4 152.959 3.22291  -2
   1   2   5 152.959 3.22291   1
   2  -3   4 30.8888 1.94560  -2
   2   2   5 30.8888 1.94560   1
   3  -3   4 334.150 40.8730  -2
   3   2   5 334.150 40.8730   1
   4   2   5 17.4194 1.97106   1
   5  -2   4 239.110 33.5957  -2
   5   2   5 239.110 33.5957   1
   6  -2   4 237.849 8.70621  -2
   6   2   5 237.849 8.70621   1
   7  -2   4 142.096 9.89427  -2
   7   2   5 142.096 9.89427   1
   8  -2   4 806.053 23.4541  -2
   8   2   5 806.053 23.4541   1
   9  -2   4 149.716 5.98270  -2
   9   2   5 149.716 5.98270   1
  10  -2   4 144.632 6.00808  -2
  10   2   5 144.632 6.00808   1
  11  -2   4 70.1188 10.7526  -2
  11   2   5 70.1188 10.7526   1
  12   2   5 -2.9661 2.30722   1
  -8  -5   3 51.8004 16.8851  -2
  -8   3   5 51.8004 16.8851   1
  -7  -5   3 129.091 11.3913  -2
  -7   3   5 129.091 11.3913   1
  -6  -5   3 55.6370 15.5773  -2
  -6   3   5 55.6370 15.5773   1
  -5   3   5 51.2456 3.07449   1
  -4   3   5 134.610 4.71031   1
  -3   3   5 128.751 4.31797   1
  -2   3   5 7.04509 2.86023   1
  -1   3   5 24.6007 2.19596   1
   0   3   5 3.42831 0.66449   1
   1   3   5 370.708 6.94014   1
   2   3   5 1.53823 0.66339   1
   3   3   5 106.972 2.60069   1
   4   3   5 90.2877 2.59585   1
   5   3   5 51.9760 2.92294   1
   6  -3   4 260.669 18.5438  -2
   6   3   5 260.669 18.5438   1
   7  -3   4 23.1966 6.06468  -2
   7   3   5 23.1966 6.06468   1
   8  -3   4 74.4246 6.93688  -2
   8   3   5 74.4246 6.93688   1
   9  -3   4 190.120 16.8059  -2
   9   3   5 190.120 16.8059   1
  10  -3   4 6.90918 6.74753  -2
  10   3   5 6.90918 6.74753   1
  11  -3   4 14.3743 9.28477  -2
  11   3   5 14.3743 9.28477   1
  12   3   5 48.3436 4.31974   1
  -8  -6   3 -0.6479 5.41539  -2
  -8   4   5 -0.6479 5.41539   1
  -7  -6   3 62.6980 4.75157  -2
  -7   4   5 62.6980 4.75157   1
  -6  -6   3 12.5531 5.33909  -2
  -6   4   5 12.5531 5.33909   1
  -5   4   5 -0.1760 1.87369   1
  -4  -5   3 55.0822 16.8837  -2
  -4   4   5 55.0822 16.8837   1
  -3  -5   3 298.679 9.93854  -2
  -3   4   5 298.679 9.93854   1
  -2  -5   3 271.438 6.45539  -2
  -2   4   5 271.438 6.45539   1
  -1  -5   3 161.554 4.44973  -2
  -1   4   5 161.554 4.44973   1
   0  -5   3 49.8554 2.78432  -2
   0   4   5 49.8554 2.78432   1
   1  -5   3 309.503 8.07098  -2
   1   4   5 309.503 8.07098   1
   2   4   5 18.1135 1.00576   1
   3   4   5 35.5134 1.50346   1
   4   4   5 73.2536 2.66679   1
   5  -4   3 454.503 27.4355  -2
   5   4   5 454.503 27.4355   1
   6  -4   3 173.744 8.56267  -2
   6   4   5 173.744 8.56267   1
   7  -4   3 489.956 19.8016  -2
   7   4   5 489.956 19.8016   1
   8  -4   3 13.2452 4.62641  -2
   8   4   5 13.2452 4.62641   1
   9  -4   3 567.209 22.3376  -2
   9   4   5 567.209 22.3376   1
  10  -4   3 24.1825 12.8407  -2
  10   4   5 24.1825 12.8407   1
  11   4   5 37.0069 3.62289   1
  -8  -7   2 0.38301 7.88996  -2
  -8   5   5 0.38301 7.88996   1
  -7  -7   2 151.006 21.1058  -2
  -7   5   5 151.006 21.1058   1
  -6   5   5 8.14167 2.04834   1
  -5   5   5 12.3174 2.19107   1
  -4  -6   3 70.9319 15.3648  -2
  -4   5   5 70.9319 15.3648   1
  -3  -6   3 141.232 16.8519  -2
  -3   5   5 141.232 16.8519   1
  -2  -6   3 169.856 16.3637  -2
  -2   5   5 169.856 16.3637   1
  -1  -6   3 24.4132 11.1460  -2
  -1   5   5 24.4132 11.1460   1
   0   5   5 55.3484 1.73456   1
   1   5   5 107.627 2.68163   1
   2   5   5 348.403 9.06683   1
   3   5   5 19.4178 1.57330   1
   4  -5   3 99.0662 19.0339  -2
   4   5   5 99.0662 19.0339   1
   5   5   5 -1.1617 2.23544   1
   6  -5   3 239.307 14.1108  -2
   6   5   5 239.307 14.1108   1
   7  -5   3 56.3755 5.63728  -2
   7   5   5 56.3755 5.63728   1
   8  -5   3 342.653 18.2102  -2
   8   5   5 342.653 18.2102   1
   9  -5   3 46.6462 4.47512  -2
   9   5   5 46.6462 4.47512   1
  10  -5   3 0.19686 5.77229  -2
  10   5   5 0.19686 5.77229   1
  11   5   5 -3.7742 2.81602   1
  -7  -8   2 -11.480 11.4576  -2
  -7   6   5 -11.480 11.4576   1
  -6   6   5 6.46243 2.69543   1
  -5   6   5 6.81516 2.26327   1
  -4  -7   2 200.351 8.85420  -2
  -4   6   5 200.351 8.85420   1
  -3  -7   2 21.7414 4.43344  -2
  -3   6   5 21.7414 4.43344   1
  -2  -7   2 106.235 5.17843  -2
  -2   6   5 106.235 5.17843   1
  -1  -7   2 116.050 5.29404  -2
  -1   6   5 116.050 5.29404   1
   0  -7   2 44.1923 3.48694  -2
   0   6   5 44.1923 3.48694   1
   1  -7   2 32.7460 9.42501  -2
   1   6   5 32.7460 9.42501   1
   2   6   5 2.86880 1.58072   1
   3   6   5 103.792 4.34224   1
   4   6   5 205.715 7.33651   1
   5   6   5 663.293 33.9226   1
   6   6   5 10.1395 3.32073   1
   7  -6   2 44.4896 5.34770  -2
   7   6   5 44.4896 5.34770   1
   8   6   5 51.3576 5.96011   1
   9   6   5 61.9596 4.46944   1
  10   6   5 15.9048 2.96064   1
  11   6   5 2.38928 2.71714   1
  -7   7   5 7.69435 3.27401   1
  -6   7   5 78.8530 4.87188   1
  -5  -8   2 12.4910 17.8346  -2
  -5   7   5 12.4910 17.8346   1
  -4  -8   2 95.5267 9.84890  -2
  -4   7   5 95.5267 9.84890   1
  -3  -8   2 110.010 6.61606  -2
  -3   7   5 110.010 6.61606   1
  -2  -8   2 329.868 12.4334  -2
  -2   7   5 329.868 12.4334   1
  -1  -8   2 29.5137 3.97754  -2
  -1   7   5 29.5137 3.97754   1
   0  -8   2 93.2225 8.69201  -2
   0   7   5 93.2225 8.69201   1
   1   7   5 61.8253 2.57230   1
   2   7   5 76.8171 3.29732   1
   3   7   5 26.8929 2.86807   1
   4  -7   2 16.2405 6.13227  -2
   4   7   5 16.2405 6.13227   1
   5  -7   2 157.280 10.5749  -2
   5   7   5 157.280 10.5749   1
   6  -7   2 124.829 5.81617  -2
   6   7   5 124.829 5.81617   1
   7  -7   2 106.206 5.44714  -2
   7   7   5 106.206 5.44714   1
   8  -7   2 71.2338 8.10210  -2
   8   7   5 71.2338 8.10210   1
   9  -7   2 22.5225 6.96959  -2
   9   7   5 22.5225 6.96959   1
  10   7   5 -1.1635 2.77522   1
  -6   8   5 4.70265 2.80608   1
  -5   8   5 36.9904 3.64831   1
  -4  -9   1 0.03985 5.75972  -2
  -4   8   5 0.03985 5.75972   1
  -3  -9   1 170.946 9.90769  -2
  -3   8   5 170.946 9.90769   1
  -2  -9   1 215.888 10.9149  -2
  -2   8   5 215.888 10.9149   1
  -1  -9   1 123.942 9.94086  -2
  -1   8   5 123.942 9.94086   1
   0   8   5 0.60958 1.64367   1
   1   8   5 62.5200 3.93030   1
   2   8   5 45.2025 2.40956   1
   3   8   5 6.13528 2.05317   1
   4   8   5 51.4456 4.01648   1
   5   8   5 21.9136 5.17038   1
   6  -8   2 57.3619 5.45736  -2
   6   8   5 57.3619 5.45736   1
   7   8   5 17.4697 4.12682   1
   8   8   5 7.56589 2.25307   1
   9   8   5 16.1777 2.82533   1
  10   8   5 21.2321 3.36325   1
  -6   9   5 20.0193 3.42068   1
  -5 -10   1 9.77684 5.38853  -2
  -5   9   5 9.77684 5.38853   1
  -4 -10   1 7.26165 5.33347  -2
  -4   9   5 7.26165 5.33347   1
  -3 -10   1 120.745 6.44646  -2
  -3   9   5 120.745 6.44646   1
  -2 -10   1 112.774 7.73001  -2
  -2   9   5 112.774 7.73001   1
  -1 -10   1 316.499 12.0446  -2
  -1   9   5 316.499 12.0446   1
   0   9   5 4.43622 1.94133   1
   1   9   5 24.9157 2.75911   1
   2   9   5 8.01658 1.82231   1
   3   9   5 194.147 9.40779   1
   4  -9   1 95.2886 9.47582  -2
   4   9   5 95.2886 9.47582   1
   5  -9   1 4.78556 5.86641  -2
   5   9   5 4.78556 5.86641   1
   6  -9   1 76.7171 8.31173  -2
   6   9   5 76.7171 8.31173   1
   7  -9   1 0.74509 3.40682  -2
   7   9   5 0.74509 3.40682   1
   8  -9   1 42.5539 6.09673  -2
   8   9   5 42.5539 6.09673   1
   9   9   5 25.8544 3.41345   1
  -5  10   5 29.8744 7.22955   1
   3  11   0 32.7623 7.84750  -2
  -3  10   5 32.7623 7.84750   1
   2  11   0 72.9829 12.0496  -2
  -2  10   5 72.9829 12.0496   1
  -1  10   5 1.98335 2.06450   1
   0  10   5 16.8921 2.56001   1
   1  10   5 6.59869 2.12553   1
   2  10   5 19.3583 2.90487   1
   3  10   5 13.0830 2.10592   1
   4 -10   1 60.2160 5.81095  -2
   4  10   5 60.2160 5.81095   1
   5 -10   1 -0.6800 3.15802  -2
   5  10   5 -0.6800 3.15802   1
   6 -10   1 109.771 5.72366  -2
   6  10   5 109.771 5.72366   1
   8  10   5 22.6803 3.00854   1
   4  12   0 4.91031 5.48087  -2
  -4  11   5 4.91031 5.48087   1
   3  12   0 16.2746 6.43158  -2
  -3  11   5 16.2746 6.43158   1
   2  12   0 36.0424 5.64182  -2
  -2  11   5 36.0424 5.64182   1
  -1  11   5 -1.0073 2.05174   1
   0  11   5 85.0985 4.77163   1
   1  11   5 4.04937 2.02381   1
  -2  11   0 89.4847 8.47703  -2
   2  11   5 89.4847 8.47703   1
  -3  11   0 7.33569 4.21354  -2
   3  11   5 7.33569 4.21354   1
  -4  11   0 85.7918 5.24313  -2
   4  11   5 85.7918 5.24313   1
  -5  11   0 20.8884 4.56755  -2
   5  11   5 20.8884 4.56755   1
   6  11   5 32.1282 5.78945   1
   7  11   5 35.7079 5.75191   1
  -2  12   5 1.87926 2.32485   1
   1  13   0 37.0913 15.9985  -2
  -1  12   5 37.0913 15.9985   1
   0  12   5 33.4843 3.23841   1
   1  12   5 86.1539 5.41607   1
   2  12   5 43.2123 3.87793   1
  -3  12   0 4.91799 5.07276  -2
   3  12   5 4.91799 5.07276   1
  -4  12   0 21.4845 4.53945  -2
   4  12   5 21.4845 4.53945   1
  -5  12   0 48.1362 4.29000  -2
   5  12   5 48.1362 4.29000   1
   1 -11   6 27.2152 3.28444   1
   2 -11   6 38.6958 3.62077   1
   3 -11   6 139.816 6.67303   1
   4 -11   6 1.61824 2.08582   1
   5 -11   6 45.8838 3.97191   1
  -1   8  10 37.9672 5.31525  -2
  -1 -10   6 37.9672 5.31525   1
   0   8  10 23.6433 5.56319  -2
   0 -10   6 23.6433 5.56319   1
   1   8  10 31.8910 6.14938  -2
   1 -10   6 31.8910 6.14938   1
   2   8  10 68.3858 12.1536  -2
   2 -10   6 68.3858 12.1536   1
   3   9  10 18.5377 9.34207  -2
   3 -10   6 18.5377 9.34207   1
   4   9  10 0.72571 3.87983  -2
   4 -10   6 0.72571 3.87983   1
   5   9  10 3.56184 3.84931  -2
   5 -10   6 3.56184 3.84931   1
   6   9  10 38.6464 4.76243  -2
   6 -10   6 38.6464 4.76243   1
   7   9  10 15.2958 5.35435  -2
   7 -10   6 15.2958 5.35435   1
  -3  -9   6 24.8353 3.16069   1
  -2  -9   6 1.92348 2.15361   1
  -1  -9   6 97.2862 4.83267   1
   0  -9   6 88.4789 4.39823   1
   1  -9   6 30.6583 2.43836   1
   2  -9   6 14.8423 3.76862   1
   3  -9   6 134.351 7.23492   1
   4  -9   6 61.9015 4.06325   1
   5  -9   6 75.2223 4.08273   1
   6   8  10 -2.2336 8.20042  -2
   6  -9   6 -2.2336 8.20042   1
   7   8  10 3.67713 4.93940  -2
   7  -9   6 3.67713 4.93940   1
   8   8  10 13.7198 7.25162  -2
   8  -9   6 13.7198 7.25162   1
  -4   6   9 11.8850 5.12876  -2
  -4  -8   6 11.8850 5.12876   1
  -3   6   9 123.533 6.40110  -2
  -3  -8   6 123.533 6.40110   1
  -2   6   9 47.0414 3.28498  -2
  -2  -8   6 47.0414 3.28498   1
  -1   6   9 89.5502 5.33129  -2
  -1  -8   6 89.5502 5.33129   1
   0   6   9 28.6690 3.50838  -2
   0  -8   6 28.6690 3.50838   1
   1  -8   6 0.90882 1.19613   1
   2   7   9 23.2216 5.93533  -2
   2  -8   6 23.2216 5.93533   1
   3   7   9 97.2155 7.28842  -2
   3  -8   6 97.2155 7.28842   1
   4   7   9 10.5452 3.22951  -2
   4  -8   6 10.5452 3.22951   1
   5   7   9 150.505 6.50079  -2
   5  -8   6 150.505 6.50079   1
   6   7   9 90.1097 5.88850  -2
   6  -8   6 90.1097 5.88850   1
   7   7   9 31.6357 4.56496  -2
   7  -8   6 31.6357 4.56496   1
   8   7   9 54.5253 15.4458  -2
   8  -8   6 54.5253 15.4458   1
   9  -8   6 22.5617 3.16618   1
  -5  -7   6 7.34248 3.09880   1
  -4  -7   6 40.9520 3.63398   1
  -3  -7   6 -3.7775 2.07560   1
  -2  -7   6 40.3316 3.23377   1
  -1  -7   6 20.3551 2.22484   1
   0  -7   6 86.9038 3.67252   1
   1  -7   6 54.2846 3.05913   1
   2  -7   6 4.80703 1.19934   1
   3  -7   6 253.305 6.16081   1
   4   6   9 61.6356 12.4623  -2
   4  -7   6 61.6356 12.4623   1
   5   6   9 310.526 23.0033  -2
   5  -7   6 310.526 23.0033   1
   6   6   9 323.527 15.9746  -2
   6  -7   6 323.527 15.9746   1
   7   6   9 79.2524 6.13982  -2
   7  -7   6 79.2524 6.13982   1
   8   6   9 8.93279 8.33170  -2
   8  -7   6 8.93279 8.33170   1
   9   6   9 9.38127 11.0666  -2
   9  -7   6 9.38127 11.0666   1
  10  -7   6 34.1732 3.62544   1
  -5   4   8 22.6725 7.85797  -2
  -5  -6   6 22.6725 7.85797   1
  -4   4   8 32.4924 7.08515  -2
  -4  -6   6 32.4924 7.08515   1
  -3   4   8 23.1334 4.02248  -2
  -3  -6   6 23.1334 4.02248   1
  -2   4   8 316.892 13.7791  -2
  -2  -6   6 316.892 13.7791   1
  -1   4   8 117.297 12.4899  -2
  -1  -6   6 117.297 12.4899   1
   0  -6   6 15.9509 1.86535   1
   1  -6   6 59.8802 2.94243   1
   2  -6   6 67.1014 2.41674   1
   3   5   8 126.297 7.05991  -2
   3  -6   6 126.297 7.05991   1
   4   5   8 130.825 5.89004  -2
   4  -6   6 130.825 5.89004   1
   5   5   8 35.5927 10.0840  -2
   5  -6   6 35.5927 10.0840   1
   6  -6   6 3.13255 1.57810   1
   7  -6   6 80.5311 4.06472   1
   8  -6   6 12.7329 2.23496   1
   9  -6   6 46.3624 3.50628   1
  10   6   8 -9.7630 11.7051  -2
  10  -6   6 -9.7630 11.7051   1
  11   6   8 18.6362 14.2891  -2
  11  -6   6 18.6362 14.2891   1
  -5   3   8 -9.5017 7.56412  -2
  -5  -5   6 -9.5017 7.56412   1
  -4   3   8 5.32278 7.01367  -2
  -4  -5   6 5.32278 7.01367   1
  -3   3   8 29.3638 9.15501  -2
  -3  -5   6 29.3638 9.15501   1
  -2   3   8 72.9238 6.35606  -2
  -2  -5   6 72.9238 6.35606   1
  -1   3   8 21.5922 9.28698  -2
  -1  -5   6 21.5922 9.28698   1
   0  -5   6 20.6653 2.21994   1
   1  -5   6 1.13749 1.24268   1
   2   4   8 140.433 9.32352  -2
   2  -5   6 140.433 9.32352   1
   3   4   8 72.8970 3.34982  -2
   3  -5   6 72.8970 3.34982   1
   4   4   8 372.364 9.51425  -2
   4  -5   6 372.364 9.51425   1
   5   4   8 12.5814 2.95811  -2
   5  -5   6 12.5814 2.95811   1
   6   4   8 850.144 27.2449  -2
   6  -5   6 850.144 27.2449   1
   7   4   8 116.530 6.42583  -2
   7  -5   6 116.530 6.42583   1
   8  -5   6 125.544 5.28099   1
   9  -5   6 3.92921 4.17659   1
  10   5   8 96.8922 7.80432  -2
  10  -5   6 96.8922 7.80432   1
  11   5   8 16.1648 8.02024  -2
  11  -5   6 16.1648 8.02024   1
  -6  -4   6 171.684 11.3678   1
  -5   2   7 10.0980 7.45013  -2
  -5  -4   6 10.0980 7.45013   1
  -4   2   7 11.9426 6.66987  -2
  -4  -4   6 11.9426 6.66987   1
  -3  -4   6 52.0619 5.56445   1
  -2  -4   6 8.05967 2.67467   1
  -1  -4   6 489.773 15.9689   1
   0  -4   6 4.63249 1.44187   1
   1  -4   6 65.1580 2.99651   1
   2  -4   6 103.490 3.40768   1
   3  -4   6 334.325 8.43360   1
   4  -4   6 1.75849 1.13291   1
   5  -4   6 36.4751 2.14042   1
   7  -4   6 33.7870 2.54242   1
   8  -4   6 63.2922 4.68044   1
   9  -4   6 17.1218 2.95553   1
  10  -4   6 19.6899 3.40061   1
  11   4   8 48.1395 15.8762  -2
  11  -4   6 48.1395 15.8762   1
  -7   1   7 47.9315 5.42120  -2
  -7  -3   6 47.9315 5.42120   1
  -6   1   7 2.68138 5.34478  -2
  -6  -3   6 2.68138 5.34478   1
  -5   1   7 4.60776 5.52018  -2
  -5  -3   6 4.60776 5.52018   1
  -4   1   7 13.0438 5.90560  -2
  -4  -3   6 13.0438 5.90560   1
  -3   1   7 22.7359 5.43595  -2
  -3  -3   6 22.7359 5.43595   1
  -2   1   7 157.179 10.4929  -2
  -2  -3   6 157.179 10.4929   1
  -1  -3   6 9.25334 1.85523   1
   0  -3   6 70.6733 5.20074   1
   1   2   7 31.5958 4.02531  -2
   1  -3   6 31.5958 4.02531   1
   2   2   7 57.0183 3.76902  -2
   2  -3   6 57.0183 3.76902   1
   3   2   7 205.826 9.16822  -2
   3  -3   6 205.826 9.16822   1
   4   2   7 34.4714 2.10186  -2
   4  -3   6 34.4714 2.10186   1
   5   2   7 96.2217 4.05808  -2
   5  -3   6 96.2217 4.05808   1
   6   2   7 198.507 8.99269  -2
   6  -3   6 198.507 8.99269   1
   7  -3   6 18.6315 2.08810   1
   8  -3   6 36.5838 2.91107   1
   9   3   7 17.1930 6.35785  -2
   9  -3   6 17.1930 6.35785   1
  10   3   7 7.32375 5.84452  -2
  10  -3   6 7.32375 5.84452   1
  11   3   7 33.8040 6.36411  -2
  11  -3   6 33.8040 6.36411   1
  12   3   7 35.3031 5.21617  -2
  12  -3   6 35.3031 5.21617   1
  -7   0   6 2.76613 13.3823  -2
  -7  -2   6 2.76613 13.3823   1
  -6   0   6 13.2365 12.1301  -2
  -6  -2   6 13.2365 12.1301   1
  -5  -2   6 16.9865 4.04521   1
  -4  -2   6 67.6830 4.61494   1
  -3  -2   6 2.44289 2.49144   1
  -2  -2   6 106.148 4.78237   1
  -1  -2   6 276.221 8.65608   1
   0  -2   6 3.42369 1.45568   1
   1  -2   6 1.28784 1.37671   1
   2  -2   6 96.6101 2.66200   1
   3   1   7 116.332 20.4327  -2
   3  -2   6 116.332 20.4327   1
   4   1   7 24.6851 19.2382  -2
   4  -2   6 24.6851 19.2382   1
   5   1   7 150.174 13.4268  -2
   5  -2   6 150.174 13.4268   1
   6  -2   6 20.8726 1.49635   1
   7  -2   6 1.11332 1.05125   1
   8  -2   6 41.8950 3.01350   1
   9   2   7 33.6548 6.58476  -2
   9  -2   6 33.6548 6.58476   1
  10   2   7 102.683 6.53348  -2
  10  -2   6 102.683 6.53348   1
  11   2   7 76.8082 6.55005  -2
  11  -2   6 76.8082 6.55005   1
  12   2   7 18.8029 6.53501  -2
  12  -2   6 18.8029 6.53501   1
  -7  -1   6 67.6628 9.74342  -2
  -7  -1   6 67.6628 9.74342   1
  -6  -1   6 0.85030 3.63353  -2
  -6  -1   6 0.85030 3.63353   1
  -5  -1   6 5.23606 2.69590  -2
  -5  -1   6 5.23606 2.69590   1
  -4  -1   6 43.1763 5.85701  -2
  -4  -1   6 43.1763 5.85701   1
  -3  -1   6 239.414 13.9207  -2
  -3  -1   6 239.414 13.9207   1
  -2  -1   6 17.8353 11.7655  -2
  -2  -1   6 17.8353 11.7655   1
  -1  -1   6 6.42553 1.83096   1
   0  -1   6 152.376 4.66169   1
   1   0   6 529.637 36.0563  -2
   1  -1   6 529.637 36.0563   1
   2   0   6 284.342 8.21003  -2
   2  -1   6 284.342 8.21003   1
   3   0   6 745.282 17.7582  -2
   3  -1   6 745.282 17.7582   1
   4   0   6 391.157 10.4203  -2
   4  -1   6 391.157 10.4203   1
   5   0   6 208.610 14.4384  -2
   5  -1   6 208.610 14.4384   1
   6  -1   6 11.3794 1.13758   1
   7  -1   6 341.229 10.0923   1
   8  -1   6 88.3880 3.26027   1
   9   1   6 142.960 10.9303  -2
   9  -1   6 142.960 10.9303   1
  10   1   6 122.358 7.63938  -2
  10  -1   6 122.358 7.63938   1
  11   1   6 56.3729 8.93943  -2
  11  -1   6 56.3729 8.93943   1
  -7  -2   6 -5.2744 14.2713  -2
  -7   0   6 -5.2744 14.2713   1
  -6  -2   6 -4.7861 9.46742  -2
  -6   0   6 -4.7861 9.46742   1
  -5  -2   6 8.82586 11.9025  -2
  -5   0   6 8.82586 11.9025   1
  -4   0   6 90.3841 4.83406   1
  -3   0   6 6.28718 2.22561   1
  -2   0   6 38.7793 3.27877   1
  -1   0   6 2.51680 1.60466   1
   0  -1   6 137.192 28.2883  -2
   0   0   6 137.192 28.2883   1
   1  -1   6 527.800 36.1548  -2
   1   0   6 527.800 36.1548   1
   2  -1   6 165.712 5.85737  -2
   2   0   6 165.712 5.85737   1
   3  -1   6 744.160 15.9617  -2
   3   0   6 744.160 15.9617   1
   4  -1   6 404.731 10.2646  -2
   4   0   6 404.731 10.2646   1
   5   0   6 45.6395 3.74498   1
   6   0   6 15.4222 2.54340   1
   7   0   6 82.2075 5.64255   1
   8   0   6 129.787 10.6471  -2
   8   0   6 129.787 10.6471   1
   9   0   6 2.57703 5.06202  -2
   9   0   6 2.57703 5.06202   1
  10   0   6 95.5995 5.32916  -2
  10   0   6 95.5995 5.32916   1
  11   0   6 -12.497 9.01292  -2
  11   0   6 -12.497 9.01292   1
  12   0   6 189.403 19.2270  -2
  12   0   6 189.403 19.2270   1
  -7  -3   5 20.0298 4.88293  -2
  -7   1   6 20.0298 4.88293   1
  -6  -3   5 36.5913 4.94979  -2
  -6   1   6 36.5913 4.94979   1
  -5  -3   5 -2.2148 7.33300  -2
  -5   1   6 -2.2148 7.33300   1
  -4  -3   5 117.344 6.02879  -2
  -4   1   6 117.344 6.02879   1
  -3   1   6 52.3385 3.47348   1
  -2   1   6 61.0746 3.72046   1
  -1   1   6 159.655 4.43074   1
   0   1   6 69.5335 2.59914   1
   1  -2   5 899.110 52.7591  -2
   1   1   6 899.110 52.7591   1
   2   1   6 211.446 4.20299   1
   3  -2   5 296.427 41.3248  -2
   3   1   6 296.427 41.3248   1
   4   1   6 18.1179 1.04208   1
   5   1   6 262.753 6.44296   1
   6   1   6 119.461 4.79859   1
   7   1   6 218.920 10.0729   1
   8   1   6 1.06635 2.81834   1
   9   1   6 125.095 7.62970   1
  10  -1   6 88.4409 8.42226  -2
  10   1   6 88.4409 8.42226   1
  11  -1   6 71.8169 15.6906  -2
  11   1   6 71.8169 15.6906   1
  12  -1   6 47.1888 14.7907  -2
  12   1   6 47.1888 14.7907   1
  -7  -4   5 -2.2708 6.77275  -2
  -7   2   6 -2.2708 6.77275   1
  -6  -4   5 33.4574 9.55821  -2
  -6   2   6 33.4574 9.55821   1
  -5  -4   5 128.938 15.5712  -2
  -5   2   6 128.938 15.5712   1
  -4   2   6 22.5289 3.04359   1
  -3   2   6 433.159 13.0040   1
  -2   2   6 47.0273 3.30314   1
  -1  -3   5 124.025 8.11684  -2
  -1   2   6 124.025 8.11684   1
   0  -3   5 487.543 12.7384  -2
   0   2   6 487.543 12.7384   1
   1  -3   5 151.260 3.95445  -2
   1   2   6 151.260 3.95445   1
   2  -3   5 362.753 7.54994  -2
   2   2   6 362.753 7.54994   1
   3  -3   5 303.447 6.06463  -2
   3   2   6 303.447 6.06463   1
   4  -3   5 66.6115 2.90123  -2
   4   2   6 66.6115 2.90123   1
   5  -3   5 5.60198 8.24230  -2
   5   2   6 5.60198 8.24230   1
   6   2   6 85.3278 4.47066   1
   7  -2   5 58.4812 9.87579  -2
   7   2   6 58.4812 9.87579   1
   8  -2   5 161.163 9.20675  -2
   8   2   6 161.163 9.20675   1
   9  -2   5 14.9388 10.5293  -2
   9   2   6 14.9388 10.5293   1
  10  -2   5 23.4172 5.21390  -2
  10   2   6 23.4172 5.21390   1
  11  -2   5 97.4159 5.99480  -2
  11   2   6 97.4159 5.99480   1
  12  -2   5 15.1764 15.0506  -2
  12   2   6 15.1764 15.0506   1
  -7  -5   4 38.3787 7.99569  -2
  -7   3   6 38.3787 7.99569   1
  -6  -5   4 25.4955 7.75471  -2
  -6   3   6 25.4955 7.75471   1
  -5  -5   4 19.3267 9.43763  -2
  -5   3   6 19.3267 9.43763   1
  -4   3   6 23.1234 2.45155   1
  -3   3   6 -0.1705 2.27067   1
  -2   3   6 64.2235 3.26673   1
  -1   3   6 5.30677 0.96075   1
   0   3   6 12.6218 0.92118   1
   1   3   6 84.8456 1.90227   1
   2   3   6 10.3341 0.84301   1
   3   3   6 9.87839 0.96497   1
   4   3   6 490.471 11.0204   1
   5   3   6 49.9328 3.39263   1
   6   3   6 177.862 6.88924   1
   7   3   6 15.2568 3.01784   1
   8  -3   5 222.642 18.7382  -2
   8   3   6 222.642 18.7382   1
   9  -3   5 3.14965 5.96855  -2
   9   3   6 3.14965 5.96855   1
  10  -3   5 233.404 14.6399  -2
  10   3   6 233.404 14.6399   1
  11  -3   5 20.4430 5.55797  -2
  11   3   6 20.4430 5.55797   1
  12  -3   5 22.5059 8.13718  -2
  12   3   6 22.5059 8.13718   1
  -7  -6   4 35.0628 5.83119  -2
  -7   4   6 35.0628 5.83119   1
  -6  -6   4 5.82117 4.40368  -2
  -6   4   6 5.82117 4.40368   1
  -5  -6   4 40.6122 4.19885  -2
  -5   4   6 40.6122 4.19885   1
  -4   4   6 199.928 6.95888   1
  -3   4   6 4.76075 1.73529   1
  -2  -5   4 488.077 33.8317  -2
  -2   4   6 488.077 33.8317   1
  -1  -5   4 189.405 6.18678  -2
  -1   4   6 189.405 6.18678   1
   0  -5   4 23.7893 1.77761  -2
   0   4   6 23.7893 1.77761   1
   1  -5   4 71.6241 2.17047  -2
   1   4   6 71.6241 2.17047   1
   2  -5   4 24.3673 1.85035  -2
   2   4   6 24.3673 1.85035   1
   3  -5   4 221.593 11.1172  -2
   3   4   6 221.593 11.1172   1
   4   4   6 -3.5184 1.46603   1
   5   4   6 319.324 13.2024   1
   6   4   6 2.61836 2.35503   1
   7  -4   4 825.528 42.3385  -2
   7   4   6 825.528 42.3385   1
   8  -4   4 68.2270 8.31769  -2
   8   4   6 68.2270 8.31769   1
   9  -4   4 75.0214 7.26217  -2
   9   4   6 75.0214 7.26217   1
  10  -4   4 17.5089 5.54060  -2
  10   4   6 17.5089 5.54060   1
  11  -4   4 9.43561 7.11790  -2
  11   4   6 9.43561 7.11790   1
  -7   5   6 0.90517 3.43931   1
  -6  -7   3 5.58019 6.17078  -2
  -6   5   6 5.58019 6.17078   1
  -5   5   6 5.34498 1.95825   1
  -4   5   6 23.4613 2.36432   1
  -3   5   6 43.6719 2.61930   1
  -2   5   6 131.344 6.11094   1
  -1   5   6 70.4346 3.64542   1
   0   5   6 -0.1190 0.95546   1
   1   5   6 366.907 10.0170   1
   2   5   6 28.7513 2.50008   1
   3   5   6 87.3725 2.76869   1
   4   5   6 584.841 17.5435   1
   5   5   6 7.91384 2.73477   1
   6  -5   4 305.337 21.0792  -2
   6   5   6 305.337 21.0792   1
   7  -5   4 130.264 10.3051  -2
   7   5   6 130.264 10.3051   1
   9  -5   4 68.6591 7.26739  -2
   9   5   6 68.6591 7.26739   1
  10  -5   4 51.5229 4.79263  -2
  10   5   6 51.5229 4.79263   1
  11  -5   4 -0.8863 12.2706  -2
  11   5   6 -0.8863 12.2706   1
  -7   6   6 1.30114 3.55082   1
  -6  -8   3 42.7157 6.52868  -2
  -6   6   6 42.7157 6.52868   1
  -5  -8   3 61.2919 4.73956  -2
  -5   6   6 61.2919 4.73956   1
  -4   6   6 1.56681 2.23760   1
  -3   6   6 182.113 8.95962   1
  -2  -7   3 17.4802 6.37179  -2
  -2   6   6 17.4802 6.37179   1
  -1  -7   3 264.977 8.91636  -2
  -1   6   6 264.977 8.91636   1
   0  -7   3 123.624 5.64249  -2
   0   6   6 123.624 5.64249   1
   1  -7   3 46.0101 2.29708  -2
   1   6   6 46.0101 2.29708   1
   2  -7   3 88.8753 4.46652  -2
   2   6   6 88.8753 4.46652   1
   3  -7   3 197.286 16.0156  -2
   3   6   6 197.286 16.0156   1
   4   6   6 120.071 3.98009   1
   5   6   6 97.8449 7.17151   1
   6   6   6 194.262 11.9265   1
   7   6   6 36.2672 5.95717   1
   8   6   6 174.416 11.4011   1
   9  -6   3 66.8257 7.11425  -2
   9   6   6 66.8257 7.11425   1
  10  -6   3 19.2346 6.13516  -2
  10   6   6 19.2346 6.13516   1
  11   6   6 6.40568 4.08133   1
  -6   7   6 9.65930 3.14295   1
  -5   7   6 55.4789 4.68662   1
  -4   7   6 -0.7773 2.24449   1
  -3  -8   3 82.1557 18.9196  -2
  -3   7   6 82.1557 18.9196   1
  -2  -8   3 36.4406 15.0331  -2
  -2   7   6 36.4406 15.0331   1
  -1  -8   3 25.2566 3.81112  -2
  -1   7   6 25.2566 3.81112   1
   0  -8   3 27.1167 4.41408  -2
   0   7   6 27.1167 4.41408   1
   1  -8   3 276.559 14.2279  -2
   1   7   6 276.559 14.2279   1
   2   7   6 21.6408 4.33034   1
   3   7   6 8.28120 2.14935   1
   4   7   6 269.313 11.4311   1
   5   7   6 251.751 14.4819   1
   7  -7   3 137.927 10.2480  -2
   7   7   6 137.927 10.2480   1
   8  -7   3 42.7619 5.90362  -2
   8   7   6 42.7619 5.90362   1
   9  -7   3 18.1775 3.34752  -2
   9   7   6 18.1775 3.34752   1
  10  -7   3 42.0976 6.99534  -2
  10   7   6 42.0976 6.99534   1
  -6   8   6 23.5732 4.32320   1
  -5   8   6 14.5718 2.82110   1
  -4   8   6 55.2987 3.82635   1
  -3   8   6 14.4815 2.49829   1
  -2  -9   2 35.7550 6.34992  -2
  -2   8   6 35.7550 6.34992   1
  -1  -9   2 40.2044 5.91260  -2
  -1   8   6 40.2044 5.91260   1
   0  -9   2 46.7052 4.45516  -2
   0   8   6 46.7052 4.45516   1
   1  -9   2 43.3494 9.22626  -2
   1   8   6 43.3494 9.22626   1
   2   8   6 15.6355 3.98544   1
   3   8   6 24.0083 2.95243   1
   4   8   6 67.5686 4.59518   1
   5   8   6 53.8847 4.13227   1
   6   8   6 -1.2287 2.44225   1
   7   8   6 0.27246 1.82553   1
   8   8   6 48.4390 6.20269   1
   9   8   6 12.4947 2.71695   1
  10   8   6 28.6721 3.73633   1
  -5   9   6 51.1610 4.23780   1
  -4   9   6 15.0133 3.10761   1
  -3 -10   2 26.6016 6.14296  -2
  -3   9   6 26.6016 6.14296   1
  -2 -10   2 102.713 9.45000  -2
  -2   9   6 102.713 9.45000   1
  -1 -10   2 16.0995 4.02274  -2
  -1   9   6 16.0995 4.02274   1
   0 -10   2 54.0739 5.10926  -2
   0   9   6 54.0739 5.10926   1
   1 -10   2 168.827 9.02696  -2
   1   9   6 168.827 9.02696   1
   2   9   6 69.1484 4.29992   1
   3   9   6 5.25041 3.34094   1
   4   9   6 1.39095 1.98046   1
   5  -9   2 239.846 15.5218  -2
   5   9   6 239.846 15.5218   1
   6  -9   2 21.0373 7.09115  -2
   6   9   6 21.0373 7.09115   1
   7  -9   2 35.1468 3.39421  -2
   7   9   6 35.1468 3.39421   1
   8  -9   2 -3.3613 3.10790  -2
   8   9   6 -3.3613 3.10790   1
   9  -9   2 -5.4845 4.04083  -2
   9   9   6 -5.4845 4.04083   1
  -4  10   6 19.8777 3.28758   1
  -3  10   6 4.05695 2.97841   1
  -2 -11   1 32.7015 10.3764  -2
  -2  10   6 32.7015 10.3764   1
  -1 -11   1 9.26447 9.50026  -2
  -1  10   6 9.26447 9.50026   1
   0 -11   1 24.0025 10.0637  -2
   0  10   6 24.0025 10.0637   1
   1  10   6 71.6880 4.68235   1
   2  10   6 25.5087 2.85360   1
   4  10   6 11.2949 2.64946   1
   5  10   6 15.4530 2.73692   1
   6 -10   2 0.18282 3.18595  -2
   6  10   6 0.18282 3.18595   1
   7 -10   2 25.2769 4.61313  -2
   7  10   6 25.2769 4.61313   1
   8 -10   2 20.5814 8.27519  -2
   8  10   6 20.5814 8.27519   1
  -3 -12   1 62.8271 6.47627  -2
  -3  11   6 62.8271 6.47627   1
  -2 -12   1 38.6093 5.90353  -2
  -2  11   6 38.6093 5.90353   1
  -1 -12   1 78.1175 6.21801  -2
  -1  11   6 78.1175 6.21801   1
   0 -12   1 -2.7456 9.15763  -2
   0  11   6 -2.7456 9.15763   1
   1  11   6 3.20821 2.13491   1
   2  11   6 21.1803 2.83591   1
   3  11   6 3.10372 1.80650   1
   4  11   6 -1.4080 3.18999   1
   5 -11   1 47.2355 4.52106  -2
   5  11   6 47.2355 4.52106   1
   6  11   6 3.00255 3.89429   1
   7  11   6 34.2959 5.54721   1
  -1  12   6 2.32315 2.33212   1
   0 -13   1 70.4371 7.48145  -2
   0  12   6 70.4371 7.48145   1
   1  12   6 4.14861 2.45002   1
   2  12   6 1.89551 2.06087   1
   3  12   6 24.0087 2.90809   1
   4  12   6 8.75298 4.38389   1
   5 -12   1 36.1322 10.2109  -2
   5  12   6 36.1322 10.2109   1
   0 -10   7 1.24536 2.03673   1
   1   8  11 189.263 16.7714  -2
   1 -10   7 189.263 16.7714   1
   2   8  11 18.0441 10.7194  -2
   2 -10   7 18.0441 10.7194   1
   3   8  11 41.0183 12.4054  -2
   3 -10   7 41.0183 12.4054   1
   4 -10   7 3.69846 2.68642   1
   5 -10   7 8.52253 5.80818   1
   6   9  11 6.27024 9.11901  -2
   6 -10   7 6.27024 9.11901   1
  -2  -9   7 8.66272 2.50841   1
  -1  -9   7 0.77874 2.63166   1
   0  -9   7 12.7777 2.37219   1
   1  -9   7 88.0791 5.03090   1
   2  -9   7 20.1881 2.16395   1
   3  -9   7 68.3687 5.16298   1
   4  -9   7 2.76284 2.38678   1
   5  -9   7 7.23998 2.14754   1
   6  -9   7 5.41479 2.12393   1
   7  -9   7 76.6463 4.44672   1
   8  -9   7 6.02294 2.93601   1
  -3   6  10 36.8745 5.11226  -2
  -3  -8   7 36.8745 5.11226   1
  -2   6  10 2.00682 4.51751  -2
  -2  -8   7 2.00682 4.51751   1
  -1   6  10 1.03441 2.43101  -2
  -1  -8   7 1.03441 2.43101   1
   0   6  10 47.9655 4.78426  -2
   0  -8   7 47.9655 4.78426   1
   1   6  10 9.61472 3.45269  -2
   1  -8   7 9.61472 3.45269   1
   2   6  10 214.334 7.83501  -2
   2  -8   7 214.334 7.83501   1
   3  -8   7 0.66868 1.49232   1
   4  -8   7 2.74499 1.56834   1
   5   7  10 5.23184 4.89640  -2
   5  -8   7 5.23184 4.89640   1
   6   7  10 5.87559 4.02145  -2
   6  -8   7 5.87559 4.02145   1
   7   7  10 -3.0162 4.20266  -2
   7  -8   7 -3.0162 4.20266   1
   8   7  10 28.5598 4.91470  -2
   8  -8   7 28.5598 4.91470   1
   9   7  10 26.3857 5.94968  -2
   9  -8   7 26.3857 5.94968   1
  -4  -7   7 2.45315 2.84295   1
  -3  -7   7 34.5577 3.43324   1
  -2  -7   7 2.72191 2.32129   1
  -1  -7   7 10.0930 2.17649   1
   0  -7   7 19.3996 2.22771   1
   1  -7   7 219.214 6.78466   1
   2  -7   7 114.653 4.37399   1
   3  -7   7 241.653 6.00337   1
   4  -7   7 0.58253 1.54541   1
   5  -7   7 9.80544 1.81555   1
   6   6  10 31.2024 6.44086  -2
   6  -7   7 31.2024 6.44086   1
   7   6  10 16.2925 5.32630  -2
   7  -7   7 16.2925 5.32630   1
   8   6  10 85.2408 5.56760  -2
   8  -7   7 85.2408 5.56760   1
   9   6  10 36.4404 5.08022  -2
   9  -7   7 36.4404 5.08022   1
  10   6  10 9.68267 9.04636  -2
  10  -7   7 9.68267 9.04636   1
  -4   4   9 142.341 14.9265  -2
  -4  -6   7 142.341 14.9265   1
  -3   4   9 -3.9714 6.83773  -2
  -3  -6   7 -3.9714 6.83773   1
  -2   4   9 139.400 7.26350  -2
  -2  -6   7 139.400 7.26350   1
  -1   4   9 -1.5784 4.68758  -2
  -1  -6   7 -1.5784 4.68758   1
   0   4   9 51.1224 4.69629  -2
   0  -6   7 51.1224 4.69629   1
   1   4   9 28.3960 7.11422  -2
   1  -6   7 28.3960 7.11422   1
   2  -6   7 49.4028 2.73137   1
   3  -6   7 105.462 3.30652   1
   4   5   9 203.304 15.9755  -2
   4  -6   7 203.304 15.9755   1
   5   5   9 60.9451 7.82894  -2
   5  -6   7 60.9451 7.82894   1
   6   5   9 11.6173 6.81157  -2
   6  -6   7 11.6173 6.81157   1
   7   5   9 53.7222 7.47829  -2
   7  -6   7 53.7222 7.47829   1
   8  -6   7 2.99893 1.77783   1
   9  -6   7 2.31532 1.89066   1
  10  -6   7 3.04748 1.99764   1
  -5  -5   7 26.3644 5.72583   1
  -4  -5   7 2.01068 3.26466   1
  -3   3   9 49.3966 8.28718  -2
  -3  -5   7 49.3966 8.28718   1
  -2   3   9 5.51157 6.60838  -2
  -2  -5   7 5.51157 6.60838   1
  -1   3   9 35.8371 7.28396  -2
  -1  -5   7 35.8371 7.28396   1
   0   3   9 -3.4822 3.72255  -2
   0  -5   7 -3.4822 3.72255   1
   1   3   9 156.671 14.3978  -2
   1  -5   7 156.671 14.3978   1
   2  -5   7 197.206 5.69534   1
   3  -5   7 220.716 6.20958   1
   4   4   9 567.107 16.2947  -2
   4  -5   7 567.107 16.2947   1
   5   4   9 13.4777 2.90904  -2
   5  -5   7 13.4777 2.90904   1
   6   4   9 231.769 8.90137  -2
   6  -5   7 231.769 8.90137   1
   7   4   9 81.9791 6.59577  -2
   7  -5   7 81.9791 6.59577   1
   8   4   9 22.6874 4.04701  -2
   8  -5   7 22.6874 4.04701   1
   9   4   9 20.0749 5.85698  -2
   9  -5   7 20.0749 5.85698   1
  10  -5   7 58.0484 4.76416   1
  11  -5   7 0.40749 2.86004   1
  -5  -4   7 -0.7916 3.84114   1
  -4   2   8 84.0861 9.49208  -2
  -4  -4   7 84.0861 9.49208   1
  -3   2   8 4.25980 7.07138  -2
  -3  -4   7 4.25980 7.07138   1
  -2   2   8 288.566 15.2265  -2
  -2  -4   7 288.566 15.2265   1
  -1  -4   7 71.6649 4.36809   1
   0  -4   7 254.122 7.78443   1
   1  -4   7 6.46640 1.68263   1
   2  -4   7 114.223 3.89594   1
   3  -4   7 26.6397 2.38968   1
   4  -4   7 123.261 4.08444   1
   5  -4   7 21.1790 1.69547   1
   6  -4   7 169.116 6.11379   1
   7  -4   7 142.786 6.39081   1
   8  -4   7 91.6964 5.12219   1
   9   3   9 161.438 17.6857  -2
   9  -4   7 161.438 17.6857   1
  10  -4   7 14.7576 5.31319   1
  11  -4   7 37.4050 4.33733   1
  -6  -3   7 3.80600 4.27827   1
  -5   1   8 -4.3647 10.3768  -2
  -5  -3   7 -4.3647 10.3768   1
  -4   1   8 -7.7375 6.96585  -2
  -4  -3   7 -7.7375 6.96585   1
  -3   1   8 5.20031 5.25313  -2
  -3  -3   7 5.20031 5.25313   1
  -2   1   8 47.7548 7.38848  -2
  -2  -3   7 47.7548 7.38848   1
  -1   1   8 80.4141 5.55218  -2
  -1  -3   7 80.4141 5.55218   1
   0   1   8 84.8339 8.00364  -2
   0  -3   7 84.8339 8.00364   1
   1  -3   7 90.5309 3.77242   1
   2  -3   7 68.6581 3.15654   1
   3   2   8 174.283 7.20535  -2
   3  -3   7 174.283 7.20535   1
   4   2   8 570.052 15.1002  -2
   4  -3   7 570.052 15.1002   1
   5   2   8 1090.94 28.3899  -2
   5  -3   7 1090.94 28.3899   1
   6   2   8 208.032 8.27636  -2
   6  -3   7 208.032 8.27636   1
   7   2   8 209.586 8.64939  -2
   7  -3   7 209.586 8.64939   1
   8   2   8 58.1496 6.09556  -2
   8  -3   7 58.1496 6.09556   1
   9  -3   7 72.5239 4.67332   1
  10  -3   7 81.1221 5.17883   1
  11   3   8 81.2381 16.3786  -2
  11  -3   7 81.2381 16.3786   1
  12   3   8 108.548 8.05536  -2
  12  -3   7 108.548 8.05536   1
  -6  -2   7 72.9818 6.28614   1
  -5  -2   7 1.88682 3.04103   1
  -4  -2   7 1.86032 2.78678   1
  -3  -2   7 42.0485 3.54414   1
  -2  -2   7 20.0253 2.66976   1
  -1  -2   7 563.419 16.3008   1
   0  -2   7 154.919 5.71874   1
   1  -2   7 110.308 4.52237   1
   2  -2   7 0.95939 1.51398   1
   3  -2   7 902.628 23.6284   1
   4  -2   7 84.3763 3.05823   1
   5  -2   7 383.562 8.05116   1
   6   1   8 43.2829 5.74332  -2
   6  -2   7 43.2829 5.74332   1
   7   1   8 27.5367 6.00399  -2
   7  -2   7 27.5367 6.00399   1
   8   1   8 189.741 17.5486  -2
   8  -2   7 189.741 17.5486   1
   9  -2   7 41.1009 3.42651   1
  10  -2   7 4.47893 2.40587   1
  11   2   8 5.09499 6.05289  -2
  11  -2   7 5.09499 6.05289   1
  12   2   8 13.6708 6.56262  -2
  12  -2   7 13.6708 6.56262   1
  -6  -1   7 -12.507 7.84700  -2
  -6  -1   7 -12.507 7.84700   1
  -5  -1   7 18.6012 4.36756  -2
  -5  -1   7 18.6012 4.36756   1
  -4  -1   7 100.381 6.57662  -2
  -4  -1   7 100.381 6.57662   1
  -3  -1   7 0.26323 2.63908  -2
  -3  -1   7 0.26323 2.63908   1
  -2  -1   7 30.2498 3.93853  -2
  -2  -1   7 30.2498 3.93853   1
  -1  -1   7 73.8622 5.03219  -2
  -1  -1   7 73.8622 5.03219   1
   0  -1   7 51.8525 12.2617  -2
   0  -1   7 51.8525 12.2617   1
   1  -1   7 170.516 5.90437   1
   2   0   7 -13.967 27.3669  -2
   2  -1   7 -13.967 27.3669   1
   3   0   7 73.8963 4.10524  -2
   3  -1   7 73.8963 4.10524   1
   4   0   7 123.021 3.91396  -2
   4  -1   7 123.021 3.91396   1
   5   0   7 409.922 11.8374  -2
   5  -1   7 409.922 11.8374   1
   6   0   7 156.877 5.75060  -2
   6  -1   7 156.877 5.75060   1
   7   0   7 215.056 17.7748  -2
   7  -1   7 215.056 17.7748   1
   8  -1   7 24.8515 4.83714   1
   9  -1   7 0.02428 1.80482   1
  10   1   7 -5.9632 6.12908  -2
  10  -1   7 -5.9632 6.12908   1
  11   1   7 172.360 19.3720  -2
  11  -1   7 172.360 19.3720   1
  12   1   7 70.0354 15.7352  -2
  12  -1   7 70.0354 15.7352   1
  -7   0   7 63.6097 10.8156   1
  -6  -2   7 26.6555 14.9010  -2
  -6   0   7 26.6555 14.9010   1
  -5  -2   7 -7.1141 13.3217  -2
  -5   0   7 -7.1141 13.3217   1
  -4   0   7 22.3285 3.76707   1
  -3   0   7 55.1117 4.26724   1
  -2   0   7 10.4969 2.45680   1
  -1   0   7 511.483 14.8782   1
   0   0   7 311.596 9.55837   1
   1   0   7 240.429 6.25547   1
   2  -1   7 -15.184 16.9731  -2
   2   0   7 -15.184 16.9731   1
   3  -1   7 108.171 4.71818  -2
   3   0   7 108.171 4.71818   1
   4  -1   7 178.633 4.43352  -2
   4   0   7 178.633 4.43352   1
   5  -1   7 245.772 9.36831  -2
   5   0   7 245.772 9.36831   1
   6  -1   7 81.7665 4.53902  -2
   6   0   7 81.7665 4.53902   1
   7  -1   7 128.456 8.36308  -2
   7   0   7 128.456 8.36308   1
   8  -1   7 36.8218 11.6807  -2
   8   0   7 36.8218 11.6807   1
   9   0   7 9.43180 13.0556  -2
   9   0   7 9.43180 13.0556   1
  10   0   7 128.239 7.58509  -2
  10   0   7 128.239 7.58509   1
  11   0   7 165.592 7.90258  -2
  11   0   7 165.592 7.90258   1
  12   0   7 0.78379 9.84451  -2
  12   0   7 0.78379 9.84451   1
  -7  -3   6 28.6883 11.8361  -2
  -7   1   7 28.6883 11.8361   1
  -6  -3   6 -3.5186 5.78770  -2
  -6   1   7 -3.5186 5.78770   1
  -5  -3   6 6.85094 4.66331  -2
  -5   1   7 6.85094 4.66331   1
  -4  -3   6 31.6506 10.8065  -2
  -4   1   7 31.6506 10.8065   1
  -3  -3   6 31.9211 4.96112  -2
  -3   1   7 31.9211 4.96112   1
  -2  -3   6 36.4596 8.71642  -2
  -2   1   7 36.4596 8.71642   1
  -1   1   7 90.1507 4.14179   1
   0   1   7 8.43960 1.43172   1
   1   1   7 92.1314 3.11387   1
   2   1   7 2.58759 0.77589   1
   3   1   7 210.839 5.44314   1
   4   1   7 5.63076 1.24985   1
   5   1   7 221.716 6.57319   1
   6   1   7 24.0491 2.36083   1
   7   1   7 276.326 8.71509   1
   8   1   7 5.49119 2.59585   1
   9   1   7 7.82157 3.57764   1
  10   1   7 10.4944 4.55916   1
  11  -1   7 117.349 9.40413  -2
  11   1   7 117.349 9.40413   1
  12  -1   7 66.6201 18.2328  -2
  12   1   7 66.6201 18.2328   1
  -7   2   7 78.0986 6.06866   1
  -6  -4   6 43.2620 13.5391  -2
  -6   2   7 43.2620 13.5391   1
  -5  -4   6 3.60802 5.18331  -2
  -5   2   7 3.60802 5.18331   1
  -4  -4   6 28.3321 9.46339  -2
  -4   2   7 28.3321 9.46339   1
  -3  -4   6 46.7016 7.09073  -2
  -3   2   7 46.7016 7.09073   1
  -2   2   7 411.064 10.6897   1
  -1   2   7 79.3460 3.07667   1
   0   2   7 432.313 9.70308   1
   1  -3   6 47.0342 5.08706  -2
   1   2   7 47.0342 5.08706   1
   2  -3   6 42.3645 2.36670  -2
   2   2   7 42.3645 2.36670   1
   3  -3   6 156.717 4.96971  -2
   3   2   7 156.717 4.96971   1
   4  -3   6 34.4257 6.33321  -2
   4   2   7 34.4257 6.33321   1
   5  -3   6 124.968 7.10019  -2
   5   2   7 124.968 7.10019   1
   6  -3   6 130.207 5.67589  -2
   6   2   7 130.207 5.67589   1
   7   2   7 88.9906 4.62461   1
   8   2   7 3.64317 3.09015   1
   9  -2   6 46.0348 13.2523  -2
   9   2   7 46.0348 13.2523   1
  10  -2   6 98.1782 8.10669  -2
  10   2   7 98.1782 8.10669   1
  11  -2   6 84.1245 8.29795  -2
  11   2   7 84.1245 8.29795   1
  12  -2   6 43.0859 13.5067  -2
  12   2   7 43.0859 13.5067   1
  -6  -5   5 2.55158 5.13477  -2
  -6   3   7 2.55158 5.13477   1
  -5  -5   5 91.1235 6.93285  -2
  -5   3   7 91.1235 6.93285   1
  -4  -5   5 5.02074 9.38116  -2
  -4   3   7 5.02074 9.38116   1
  -3  -5   5 96.4675 13.0784  -2
  -3   3   7 96.4675 13.0784   1
  -2   3   7 9.41351 1.45173   1
  -1   3   7 376.172 11.2513   1
   0   3   7 68.8823 2.39805   1
   1   3   7 224.214 5.41011   1
   2   3   7 11.9616 1.13839   1
   3   3   7 10.7565 1.07468   1
   4   3   7 0.85267 0.89203   1
   5   3   7 44.6715 3.90898   1
   6   3   7 109.627 6.24046   1
   7   3   7 149.189 7.99769   1
   8   3   7 120.348 7.22135   1
   9   3   7 8.01466 3.18025   1
  10  -3   6 -2.0893 14.1518  -2
  10   3   7 -2.0893 14.1518   1
  11  -3   6 21.7844 6.08098  -2
  11   3   7 21.7844 6.08098   1
  12  -3   6 24.3215 5.24011  -2
  12   3   7 24.3215 5.24011   1
  -6  -6   5 88.6603 7.39504  -2
  -6   4   7 88.6603 7.39504   1
  -5  -6   5 34.3040 4.47502  -2
  -5   4   7 34.3040 4.47502   1
  -4  -6   5 127.769 6.40929  -2
  -4   4   7 127.769 6.40929   1
  -3  -6   5 1.71131 5.52972  -2
  -3   4   7 1.71131 5.52972   1
  -2   4   7 10.7572 1.86605   1
  -1   4   7 383.565 8.94647   1
   0  -5   5 502.769 30.7502  -2
   0   4   7 502.769 30.7502   1
   1  -5   5 21.2116 2.51783  -2
   1   4   7 21.2116 2.51783   1
   2  -5   5 41.7138 2.56508  -2
   2   4   7 41.7138 2.56508   1
   3  -5   5 240.061 16.0207  -2
   3   4   7 240.061 16.0207   1
   4  -5   5 155.188 6.06647  -2
   4   4   7 155.188 6.06647   1
   5  -5   5 384.537 15.7005  -2
   5   4   7 384.537 15.7005   1
   6   4   7 -0.2587 1.74234   1
   7   4   7 9.65384 2.59867   1
   8   4   7 26.7334 3.70902   1
   9  -4   5 171.570 10.3146  -2
   9   4   7 171.570 10.3146   1
  10  -4   5 -11.262 6.37650  -2
  10   4   7 -11.262 6.37650   1
  11  -4   5 46.2139 5.73675  -2
  11   4   7 46.2139 5.73675   1
  -6   5   7 -3.5732 3.01844   1
  -5  -7   4 50.3803 9.89490  -2
  -5   5   7 50.3803 9.89490   1
  -4  -7   4 -1.9235 15.3773  -2
  -4   5   7 -1.9235 15.3773   1
  -3   5   7 137.120 5.32893   1
  -2   5   7 56.9644 2.94527   1
  -1   5   7 259.168 7.15793   1
   0   5   7 43.2154 4.14982   1
   1   5   7 21.7425 1.53593   1
   2   5   7 113.258 3.87017   1
   3   5   7 36.7802 2.66489   1
   4   5   7 33.6154 2.28876   1
   5   5   7 136.168 8.75159   1
   6   5   7 27.2058 4.26838   1
   7   5   7 113.276 8.17240   1
   8  -5   5 139.959 15.2362  -2
   8   5   7 139.959 15.2362   1
   9  -5   5 83.5480 9.25613  -2
   9   5   7 83.5480 9.25613   1
  10  -5   5 16.1250 6.57874  -2
  10   5   7 16.1250 6.57874   1
  -6  -8   4 49.0201 12.9338  -2
  -6   6   7 49.0201 12.9338   1
  -5  -8   4 11.1095 8.33682  -2
  -5   6   7 11.1095 8.33682   1
  -4  -8   4 99.4373 7.42469  -2
  -4   6   7 99.4373 7.42469   1
  -3  -8   4 60.4069 10.2323  -2
  -3   6   7 60.4069 10.2323   1
  -2   6   7 137.744 6.19160   1
  -1   6   7 6.42687 2.06923   1
   0  -7   4 44.9928 5.79316  -2
   0   6   7 44.9928 5.79316   1
   1  -7   4 20.4698 3.93993  -2
   1   6   7 20.4698 3.93993   1
   2  -7   4 188.378 7.35534  -2
   2   6   7 188.378 7.35534   1
   3  -7   4 138.152 7.45764  -2
   3   6   7 138.152 7.45764   1
   4  -7   4 340.872 22.2438  -2
   4   6   7 340.872 22.2438   1
   5   6   7 112.624 7.80351   1
   6   6   7 189.869 11.6094   1
   7   6   7 234.509 14.7801   1
   8   6   7 1.17630 2.82697   1
   9  -6   4 3.18094 11.3584  -2
   9   6   7 3.18094 11.3584   1
  10  -6   4 20.4732 11.2769  -2
  10   6   7 20.4732 11.2769   1
  11  -6   4 12.0344 12.5118  -2
  11   6   7 12.0344 12.5118   1
  -5   7   7 22.7389 3.73906   1
  -4   7   7 -1.2882 2.65315   1
  -3   7   7 19.1511 3.23537   1
  -2   7   7 40.9817 3.23459   1
  -1  -8   4 160.548 7.97023  -2
  -1   7   7 160.548 7.97023   1
   0  -8   4 140.103 6.01916  -2
   0   7   7 140.103 6.01916   1
   1  -8   4 -1.8557 2.80754  -2
   1   7   7 -1.8557 2.80754   1
   2  -8   4 119.970 5.73900  -2
   2   7   7 119.970 5.73900   1
   3  -8   4 175.637 9.01914  -2
   3   7   7 175.637 9.01914   1
   4  -8   4 65.1362 8.08405  -2
   4   7   7 65.1362 8.08405   1
   5   7   7 25.9275 3.01320   1
   6   7   7 0.24024 2.55980   1
   7   7   7 64.8457 6.36542   1
   8  -7   4 83.0075 8.72087  -2
   8   7   7 83.0075 8.72087   1
   9  -7   4 61.1606 4.97591  -2
   9   7   7 61.1606 4.97591   1
  10  -7   4 86.6157 7.41722  -2
  10   7   7 86.6157 7.41722   1
  -4   8   7 6.18528 2.82361   1
  -3   8   7 89.8499 4.84521   1
  -2   8   7 53.4826 4.61762   1
  -1   8   7 48.4027 4.17385   1
   0  -9   3 12.2425 5.77000  -2
   0   8   7 12.2425 5.77000   1
   1  -9   3 58.1364 14.4251  -2
   1   8   7 58.1364 14.4251   1
   2  -9   3 280.239 10.1005  -2
   2   8   7 280.239 10.1005   1
   3  -9   3 412.269 27.2089  -2
   3   8   7 412.269 27.2089   1
   4   8   7 85.0792 8.14590   1
   5   8   7 68.0773 4.75706   1
   6   8   7 38.2088 5.05462   1
   7   8   7 3.24058 2.89808   1
   8   8   7 21.4326 4.63947   1
   9  -8   4 28.7136 6.35194  -2
   9   8   7 28.7136 6.35194   1
  -4   9   7 36.4540 3.76858   1
  -3   9   7 1.20658 2.28843   1
  -2 -10   3 22.6723 16.6851  -2
  -2   9   7 22.6723 16.6851   1
  -1 -10   3 4.30992 5.14942  -2
  -1   9   7 4.30992 5.14942   1
   0 -10   3 113.116 6.49558  -2
   0   9   7 113.116 6.49558   1
   1 -10   3 9.01250 3.81451  -2
   1   9   7 9.01250 3.81451   1
   2 -10   3 143.515 15.4326  -2
   2   9   7 143.515 15.4326   1
   4   9   7 53.6237 4.45992   1
   5   9   7 10.6401 2.62385   1
   6  -9   3 8.84197 7.65041  -2
   6   9   7 8.84197 7.65041   1
   7  -9   3 8.65387 6.83026  -2
   7   9   7 8.65387 6.83026   1
   8  -9   3 23.2286 5.21912  -2
   8   9   7 23.2286 5.21912   1
   9  -9   3 61.3243 4.77298  -2
   9   9   7 61.3243 4.77298   1
  -3  10   7 52.1902 4.37013   1
  -2  10   7 3.62776 2.35556   1
  -1 -11   2 18.6422 10.6108  -2
  -1  10   7 18.6422 10.6108   1
   0 -11   2 -5.0730 9.21854  -2
   0  10   7 -5.0730 9.21854   1
   1 -11   2 -1.6156 9.62901  -2
   1  10   7 -1.6156 9.62901   1
   2  10   7 3.60291 1.99484   1
   3  10   7 13.6437 4.47734   1
   5  10   7 24.6226 3.25847   1
   6  10   7 8.51379 3.60700   1
   8 -10   3 48.6932 5.63211  -2
   8  10   7 48.6932 5.63211   1
  -2 -12   2 21.1882 7.31365  -2
  -2  11   7 21.1882 7.31365   1
  -1 -12   2 24.5686 6.13622  -2
  -1  11   7 24.5686 6.13622   1
   0 -12   2 -0.8682 6.95148  -2
   0  11   7 -0.8682 6.95148   1
   1 -12   2 24.5906 5.37533  -2
   1  11   7 24.5906 5.37533   1
   2 -12   2 13.0072 9.86834  -2
   2  11   7 13.0072 9.86834   1
   3  11   7 51.5443 7.06630   1
   4  11   7 6.42607 4.07979   1
   5  11   7 45.9952 5.16775   1
   6  11   7 16.5898 4.11747   1
   1  12   7 6.92165 2.93338   1
   2  12   7 7.33579 2.47306   1
   3  12   7 18.7597 5.39518   1
   4  12   7 13.6648 4.96443   1
   3   8  12 49.4015 7.93240  -2
   3 -10   8 49.4015 7.93240   1
   4   8  12 11.4349 5.09447  -2
   4 -10   8 11.4349 5.09447   1
   0  -9   8 0.54704 1.91848   1
   1  -9   8 13.2367 2.83410   1
   2  -9   8 5.22906 1.81937   1
   3  -9   8 48.8606 3.14098   1
   4  -9   8 0.99894 2.37054   1
   5  -9   8 39.4772 3.18298   1
   6  -9   8 6.44846 2.18683   1
   7  -9   8 67.5769 4.63491   1
  -1   6  11 110.206 7.66445  -2
  -1  -8   8 110.206 7.66445   1
   0   6  11 53.8308 3.50386  -2
   0  -8   8 53.8308 3.50386   1
   1   6  11 89.6858 4.06164  -2
   1  -8   8 89.6858 4.06164   1
   2   6  11 7.15706 2.59947  -2
   2  -8   8 7.15706 2.59947   1
   3   6  11 18.8114 4.28060  -2
   3  -8   8 18.8114 4.28060   1
   4   6  11 12.3049 7.18819  -2
   4  -8   8 12.3049 7.18819   1
   5  -8   8 56.2268 3.32210   1
   6   7  11 46.0273 7.33406  -2
   6  -8   8 46.0273 7.33406   1
   7   7  11 25.1920 4.84642  -2
   7  -8   8 25.1920 4.84642   1
   8   7  11 16.9614 5.00826  -2
   8  -8   8 16.9614 5.00826   1
  -3  -7   8 2.15816 4.10369   1
  -2  -7   8 19.6502 3.17642   1
  -1  -7   8 4.61051 2.06287   1
   0  -7   8 9.97854 2.11255   1
   1  -7   8 17.7552 2.18050   1
   2  -7   8 3.84637 1.66831   1
   3  -7   8 1.71531 1.59691   1
   4  -7   8 0.21892 1.16191   1
   5  -7   8 -2.1610 1.45437   1
   6  -7   8 11.4747 2.52254   1
   7  -7   8 2.64314 1.94837   1
   8   6  11 43.6062 5.20525  -2
   8  -7   8 43.6062 5.20525   1
   9   6  11 5.76358 5.54756  -2
   9  -7   8 5.76358 5.54756   1
  -3  -6   8 -0.8149 3.79909   1
  -2   4  10 6.66427 4.74118  -2
  -2  -6   8 6.66427 4.74118   1
  -1   4  10 29.6542 4.39495  -2
  -1  -6   8 29.6542 4.39495   1
   0   4  10 106.351 5.45609  -2
   0  -6   8 106.351 5.45609   1
   1   4  10 21.3565 5.26455  -2
   1  -6   8 21.3565 5.26455   1
   2   4  10 92.8002 6.59002  -2
   2  -6   8 92.8002 6.59002   1
   3  -6   8 24.0305 2.55195   1
   4  -6   8 48.3973 2.76276   1
   5  -6   8 14.6788 2.01860   1
   6  -6   8 38.8350 4.51158   1
   7   5  10 13.8421 9.07985  -2
   7  -6   8 13.8421 9.07985   1
   8   5  10 59.5460 6.72197  -2
   8  -6   8 59.5460 6.72197   1
   9   5  10 76.8266 7.82037  -2
   9  -6   8 76.8266 7.82037   1
  10  -6   8 8.75508 3.40730   1
  -4  -5   8 35.3888 7.98064   1
  -3  -5   8 -2.5941 2.90798   1
  -2   3  10 24.2833 8.66453  -2
  -2  -5   8 24.2833 8.66453   1
  -1   3  10 -11.016 6.15307  -2
  -1  -5   8 -11.016 6.15307   1
   0   3  10 103.166 7.94817  -2
   0  -5   8 103.166 7.94817   1
   1   3  10 2.11245 12.3266  -2
   1  -5   8 2.11245 12.3266   1
   2   3  10 176.594 9.92966  -2
   2  -5   8 176.594 9.92966   1
   3   3  10 88.8690 14.6209  -2
   3  -5   8 88.8690 14.6209   1
   4  -5   8 5.12337 1.48712   1
   5   4  10 107.072 9.38822  -2
   5  -5   8 107.072 9.38822   1
   6   4  10 235.475 9.33355  -2
   6  -5   8 235.475 9.33355   1
   7   4  10 5.18482 5.02224  -2
   7  -5   8 5.18482 5.02224   1
   8   4  10 250.738 8.88605  -2
   8  -5   8 250.738 8.88605   1
   9   4  10 5.10090 4.76801  -2
   9  -5   8 5.10090 4.76801   1
  10   4  10 21.4580 5.88670  -2
  10  -5   8 21.4580 5.88670   1
  11   4  10 -6.6233 7.48206  -2
  11  -5   8 -6.6233 7.48206   1
  -4  -4   8 197.290 9.99837   1
  -3   2   9 57.5697 12.4612  -2
  -3  -4   8 57.5697 12.4612   1
  -2   2   9 28.8092 6.35931  -2
  -2  -4   8 28.8092 6.35931   1
  -1   2   9 10.6406 11.3037  -2
  -1  -4   8 10.6406 11.3037   1
   0   2   9 128.223 5.80145  -2
   0  -4   8 128.223 5.80145   1
   1   2   9 158.640 13.4627  -2
   1  -4   8 158.640 13.4627   1
   2  -4   8 126.677 4.82777   1
   3  -4   8 218.499 6.24349   1
   4  -4   8 -0.5795 1.88797   1
   5  -4   8 519.437 12.9352   1
   6  -4   8 44.0253 2.63268   1
   7  -4   8 47.8972 3.35159   1
   8  -4   8 12.1871 2.05262   1
   9  -4   8 13.2631 2.82003   1
  10  -4   8 19.5987 3.72340   1
  11  -4   8 11.3455 3.36469   1
  -5  -3   8 1.55059 3.53683   1
  -4   1   9 0.58182 11.6485  -2
  -4  -3   8 0.58182 11.6485   1
  -3   1   9 55.1271 9.31003  -2
  -3  -3   8 55.1271 9.31003   1
  -2   1   9 18.0321 5.95656  -2
  -2  -3   8 18.0321 5.95656   1
  -1   1   9 16.3201 11.8765  -2
  -1  -3   8 16.3201 11.8765   1
   0   1   9 14.1187 4.17071  -2
   0  -3   8 14.1187 4.17071   1
   1   1   9 79.0092 4.36894  -2
   1  -3   8 79.0092 4.36894   1
   2   1   9 97.9269 6.12235  -2
   2  -3   8 97.9269 6.12235   1
   3   1   9 136.037 15.5453  -2
   3  -3   8 136.037 15.5453   1
   4   2   9 172.321 17.1155  -2
   4  -3   8 172.321 17.1155   1
   5   2   9 69.5148 4.52104  -2
   5  -3   8 69.5148 4.52104   1
   6   2   9 161.302 6.64851  -2
   6  -3   8 161.302 6.64851   1
   7   2   9 138.050 5.95310  -2
   7  -3   8 138.050 5.95310   1
   8   2   9 353.116 15.0263  -2
   8  -3   8 353.116 15.0263   1
   9   2   9 99.1930 6.45111  -2
   9  -3   8 99.1930 6.45111   1
  10   2   9 10.9386 5.76976  -2
  10  -3   8 10.9386 5.76976   1
  11   2   9 23.1888 17.5600  -2
  11  -3   8 23.1888 17.5600   1
  -5  -2   8 72.1489 4.90770   1
  -4  -2   8 94.1390 5.36478   1
  -3  -2   8 63.0175 4.27829   1
  -2  -2   8 93.7017 4.99519   1
  -1  -2   8 33.3856 3.03216   1
   0  -2   8 47.2736 3.30189   1
   1  -2   8 4.23489 1.92107   1
   2  -2   8 327.669 8.71424   1
   3  -2   8 36.8752 2.49392   1
   4  -2   8 36.2821 2.78245   1
   5  -2   8 51.8063 2.59064   1
   6  -2   8 10.6964 1.84989   1
   7   1   9 43.2633 13.7768  -2
   7  -2   8 43.2633 13.7768   1
   8   1   9 127.448 15.5979  -2
   8  -2   8 127.448 15.5979   1
   9   1   9 103.630 15.0776  -2
   9  -2   8 103.630 15.0776   1
  10  -2   8 -0.1847 2.11796   1
  11  -2   8 16.8893 3.16490   1
  12  -2   8 -6.3277 6.73680   1
  -5  -1   8 26.0270 16.5321  -2
  -5  -1   8 26.0270 16.5321   1
  -4  -1   8 67.7357 11.3411  -2
  -4  -1   8 67.7357 11.3411   1
  -3  -1   8 41.3167 4.29084  -2
  -3  -1   8 41.3167 4.29084   1
  -2  -1   8 1.03123 10.0331  -2
  -2  -1   8 1.03123 10.0331   1
  -1  -1   8 15.0491 2.70647  -2
  -1  -1   8 15.0491 2.70647   1
   0  -1   8 3.74841 2.97179  -2
   0  -1   8 3.74841 2.97179   1
   1  -1   8 29.3518 5.97454  -2
   1  -1   8 29.3518 5.97454   1
   2  -1   8 28.5191 12.2511  -2
   2  -1   8 28.5191 12.2511   1
   3  -1   8 295.608 7.94386   1
   4   0   8 129.005 6.79180  -2
   4  -1   8 129.005 6.79180   1
   5   0   8 508.457 12.6622  -2
   5  -1   8 508.457 12.6622   1
   6   0   8 1.05312 3.89800  -2
   6  -1   8 1.05312 3.89800   1
   7   0   8 6.54015 2.98845  -2
   7  -1   8 6.54015 2.98845   1
   8   0   8 26.1626 8.48002  -2
   8  -1   8 26.1626 8.48002   1
   9   0   8 70.2408 13.4276  -2
   9  -1   8 70.2408 13.4276   1
  10  -1   8 4.50524 6.33473   1
  11  -1   8 39.4779 6.58553   1
  12  -1   8 2.18776 5.27047   1
  -6   0   8 -3.5761 3.25358   1
  -5   0   8 11.2916 3.37538   1
  -4  -2   8 48.8466 15.2122  -2
  -4   0   8 48.8466 15.2122   1
  -3   0   8 91.5142 5.00333   1
  -2   0   8 1.96431 2.32559   1
  -1   0   8 99.9143 4.79397   1
   0   0   8 73.2271 3.99268   1
   1   0   8 138.576 5.50082   1
   2   0   8 1.02170 1.55567   1
   3   0   8 32.6920 2.08701   1
   4  -1   8 89.7195 7.75055  -2
   4   0   8 89.7195 7.75055   1
   5  -1   8 312.678 10.8670  -2
   5   0   8 312.678 10.8670   1
   6  -1   8 1.80679 3.43721  -2
   6   0   8 1.80679 3.43721   1
   7  -1   8 11.8447 3.79319  -2
   7   0   8 11.8447 3.79319   1
   8  -1   8 13.4611 5.48998  -2
   8   0   8 13.4611 5.48998   1
   9   0   8 7.37352 5.56425   1
  10   0   8 48.5483 6.48240   1
  11   0   8 6.69708 7.20281   1
  12   0   8 6.01779 5.39222  -2
  12   0   8 6.01779 5.39222   1
  -6   1   8 -3.6508 5.81919   1
  -5  -3   7 -6.6406 6.26333  -2
  -5   1   8 -6.6406 6.26333   1
  -4  -3   7 -4.6146 5.43278  -2
  -4   1   8 -4.6146 5.43278   1
  -3  -3   7 16.9761 11.8479  -2
  -3   1   8 16.9761 11.8479   1
  -2  -3   7 7.07393 12.5129  -2
  -2   1   8 7.07393 12.5129   1
  -1  -3   7 40.0271 4.33941  -2
  -1   1   8 40.0271 4.33941   1
   0  -3   7 88.7801 8.55463  -2
   0   1   8 88.7801 8.55463   1
   1   1   8 102.855 3.73206   1
   2   1   8 84.1691 3.17312   1
   3   1   8 24.8217 1.66035   1
   4   1   8 131.328 4.34111   1
   5  -2   7 258.315 17.7087  -2
   5   1   8 258.315 17.7087   1
   6   1   8 47.0160 3.00898   1
   7  -2   7 17.1523 9.24707  -2
   7   1   8 17.1523 9.24707   1
   8  -2   7 174.653 14.4657  -2
   8   1   8 174.653 14.4657   1
   9   1   8 97.8532 9.22501   1
  10   1   8 32.0579 4.75756   1
  11   1   8 38.0931 5.31359   1
  12   1   8 29.7121 5.69879   1
  -6   2   8 30.5526 4.26565   1
  -5  -4   7 -23.366 10.0848  -2
  -5   2   8 -23.366 10.0848   1
  -4  -4   7 51.3332 10.8660  -2
  -4   2   8 51.3332 10.8660   1
  -3  -4   7 7.71056 9.61888  -2
  -3   2   8 7.71056 9.61888   1
  -2  -4   7 205.672 12.3960  -2
  -2   2   8 205.672 12.3960   1
  -1  -4   7 204.223 21.8738  -2
  -1   2   8 204.223 21.8738   1
   0   2   8 28.1060 2.56831   1
   1   2   8 64.0258 2.34933   1
   2  -3   7 136.735 16.6505  -2
   2   2   8 136.735 16.6505   1
   3  -3   7 161.532 8.28649  -2
   3   2   8 161.532 8.28649   1
   4  -3   7 430.419 14.2227  -2
   4   2   8 430.419 14.2227   1
   5  -3   7 744.531 43.8920  -2
   5   2   8 744.531 43.8920   1
   6  -3   7 144.547 6.28048  -2
   6   2   8 144.547 6.28048   1
   7  -3   7 150.665 5.89455  -2
   7   2   8 150.665 5.89455   1
   8  -3   7 42.8384 6.35561  -2
   8   2   8 42.8384 6.35561   1
   9   2   8 -0.3674 6.46887   1
  10  -2   7 7.45576 7.62935  -2
  10   2   8 7.45576 7.62935   1
  11  -2   7 -5.5241 7.18492  -2
  11   2   8 -5.5241 7.18492   1
  12  -2   7 0.84407 14.5207  -2
  12   2   8 0.84407 14.5207   1
  -6  -5   6 -5.0771 7.62998  -2
  -6   3   8 -5.0771 7.62998   1
  -5  -5   6 6.73750 5.93312  -2
  -5   3   8 6.73750 5.93312   1
  -4  -5   6 1.26175 9.79446  -2
  -4   3   8 1.26175 9.79446   1
  -3  -5   6 39.8085 10.0209  -2
  -3   3   8 39.8085 10.0209   1
  -2   3   8 8.06485 1.79828   1
  -1  -5   6 2.74834 9.36981  -2
  -1   3   8 2.74834 9.36981   1
   0   3   8 -0.0618 1.31377   1
   1   3   8 75.8963 2.65605   1
   2   3   8 4.30251 1.74837   1
   3   3   8 36.9016 1.76016   1
   4   3   8 58.5857 2.30827   1
   5   3   8 1.62430 2.13064   1
   6   3   8 191.738 7.30194   1
   7   3   8 0.61021 0.97060   1
   8   3   8 -0.0339 2.85498   1
   9   3   8 33.5821 4.60932   1
  10   3   8 77.0006 6.47295   1
  11   3   8 5.88571 3.61218   1
  12  -3   7 102.732 19.2469  -2
  12   3   8 102.732 19.2469   1
  -5  -6   6 8.64615 5.64005  -2
  -5   4   8 8.64615 5.64005   1
  -4  -6   6 14.6154 5.06741  -2
  -4   4   8 14.6154 5.06741   1
  -3  -6   6 33.8037 5.03952  -2
  -3   4   8 33.8037 5.03952   1
  -2  -6   6 268.036 14.5337  -2
  -2   4   8 268.036 14.5337   1
  -1  -6   6 34.9441 4.81118  -2
  -1   4   8 34.9441 4.81118   1
   0   4   8 84.2025 3.38375   1
   1   4   8 14.4749 1.33206   1
   2  -5   6 78.9097 6.11454  -2
   2   4   8 78.9097 6.11454   1
   3  -5   6 66.6102 4.32681  -2
   3   4   8 66.6102 4.32681   1
   4  -5   6 242.962 9.03228  -2
   4   4   8 242.962 9.03228   1
   5  -5   6 38.0171 4.21194  -2
   5   4   8 38.0171 4.21194   1
   6  -5   6 533.203 21.2140  -2
   6   4   8 533.203 21.2140   1
   7  -5   6 193.543 10.4472  -2
   7   4   8 193.543 10.4472   1
   8   4   8 4.26454 6.29821   1
   9   4   8 6.25758 3.29545   1
  10  -4   6 1.14856 8.28506  -2
  10   4   8 1.14856 8.28506   1
  -5  -7   5 -6.4448 14.7048  -2
  -5   5   8 -6.4448 14.7048   1
  -4  -7   5 54.9173 8.49881  -2
  -4   5   8 54.9173 8.49881   1
  -3  -7   5 -12.288 11.1352  -2
  -3   5   8 -12.288 11.1352   1
  -2   5   8 30.0503 2.62858   1
  -1   5   8 14.1023 1.96619   1
   0   5   8 102.576 3.83346   1
   1   5   8 16.9337 1.37349   1
   2   5   8 59.3008 3.81902   1
   3  -6   6 90.9779 9.39537  -2
   3   5   8 90.9779 9.39537   1
   4  -6   6 116.479 9.82288  -2
   4   5   8 116.479 9.82288   1
   5   5   8 34.9332 2.63534   1
   6   5   8 592.002 23.6702   1
   7   5   8 5.83828 2.68095   1
   8   5   8 31.0628 4.54174   1
   9   5   8 -4.7718 2.78811   1
  10  -5   6 101.435 8.85861  -2
  10   5   8 101.435 8.85861   1
  -5  -8   5 30.4147 4.94995  -2
  -5   6   8 30.4147 4.94995   1
  -4  -8   5 39.5868 3.54087  -2
  -4   6   8 39.5868 3.54087   1
  -3  -8   5 11.0784 5.42728  -2
  -3   6   8 11.0784 5.42728   1
  -2  -8   5 24.4764 3.82839  -2
  -2   6   8 24.4764 3.82839   1
  -1   6   8 98.3013 4.87068   1
   0   6   8 147.930 5.77870   1
   1   6   8 64.9031 2.97923   1
   2  -7   5 50.7300 8.25934  -2
   2   6   8 50.7300 8.25934   1
   3  -7   5 3.85677 4.18898  -2
   3   6   8 3.85677 4.18898   1
   4  -7   5 81.9756 5.39561  -2
   4   6   8 81.9756 5.39561   1
   5  -7   5 73.5432 5.28333  -2
   5   6   8 73.5432 5.28333   1
   6   6   8 37.6779 5.08529   1
   7   6   8 9.28998 3.48612   1
   8   6   8 8.84112 3.61638   1
   9   6   8 61.9060 6.57611   1
  10   6   8 0.35021 2.87400   1
  11   6   8 6.60863 3.25402   1
  -4   7   8 -1.2925 5.42758   1
  -3  -9   5 70.7567 18.1429  -2
  -3   7   8 70.7567 18.1429   1
  -2   7   8 13.8788 2.90314   1
  -1   7   8 4.18398 2.19315   1
   0   7   8 14.4776 2.34838   1
   1  -8   5 100.572 7.12846  -2
   1   7   8 100.572 7.12846   1
   2  -8   5 74.3598 5.75079  -2
   2   7   8 74.3598 5.75079   1
   3  -8   5 58.8717 10.2256  -2
   3   7   8 58.8717 10.2256   1
   4  -8   5 19.5742 4.64069  -2
   4   7   8 19.5742 4.64069   1
   5  -8   5 17.7334 8.69410  -2
   5   7   8 17.7334 8.69410   1
   6  -8   5 127.276 10.3160  -2
   6   7   8 127.276 10.3160   1
   7  -8   5 127.785 10.9775  -2
   7   7   8 127.785 10.9775   1
   8   7   8 2.38653 2.94656   1
   9  -7   5 62.5082 9.07981  -2
   9   7   8 62.5082 9.07981   1
  10  -7   5 8.17871 6.18103  -2
  10   7   8 8.17871 6.18103   1
  -4 -10   4 36.7049 6.47009  -2
  -4   8   8 36.7049 6.47009   1
  -3 -10   4 -2.9758 6.66958  -2
  -3   8   8 -2.9758 6.66958   1
  -2   8   8 2.20836 2.51107   1
  -1   8   8 4.14888 2.19843   1
   0   8   8 20.2766 2.93104   1
   1  -9   4 319.645 25.6707  -2
   1   8   8 319.645 25.6707   1
   2  -9   4 41.1899 14.5014  -2
   2   8   8 41.1899 14.5014   1
   3  -9   4 162.355 14.9968  -2
   3   8   8 162.355 14.9968   1
   4  -9   4 39.2644 7.12410  -2
   4   8   8 39.2644 7.12410   1
   5  -9   4 47.7643 7.63957  -2
   5   8   8 47.7643 7.63957   1
   6   8   8 34.8902 5.18400   1
   7   8   8 12.0281 3.70245   1
   8   8   8 -1.0951 2.86296   1
  -3   9   8 0.99947 2.79491   1
  -2   9   8 0.18630 2.64172   1
  -1   9   8 8.34014 2.97340   1
   0 -10   4 72.4767 17.9194  -2
   0   9   8 72.4767 17.9194   1
   1 -10   4 22.3576 5.33896  -2
   1   9   8 22.3576 5.33896   1
   2 -10   4 52.7532 7.44020  -2
   2   9   8 52.7532 7.44020   1
   3 -10   4 133.963 14.7670  -2
   3   9   8 133.963 14.7670   1
   4 -10   4 131.596 10.2994  -2
   4   9   8 131.596 10.2994   1
   5 -10   4 24.1356 5.62542  -2
   5   9   8 24.1356 5.62542   1
   6 -10   4 27.9761 8.06662  -2
   6   9   8 27.9761 8.06662   1
   7   9   8 48.4798 6.27097   1
   8   9   8 9.64294 3.23929   1
  -2  10   8 7.27650 2.73586   1
  -1  10   8 5.88396 2.42812   1
   0  10   8 5.09038 2.34970   1
   1 -11   3 17.6757 10.5054  -2
   1  10   8 17.6757 10.5054   1
   1 -11   4 129.374 19.5727  -2
   1  10   8 129.374 19.5727   1
   4 -11   3 25.5923 11.1590  -2
   4  10   8 25.5923 11.1590   1
   5  10   8 14.3991 3.27846   1
   6  10   8 18.1654 4.37935   1
   7  10   8 0.79308 3.10460   1
   0 -12   3 95.0607 17.4880  -2
   0  11   8 95.0607 17.4880   1
   1 -12   3 38.1071 5.62137  -2
   1  11   8 38.1071 5.62137   1
   2 -12   3 21.5574 7.77492  -2
   2  11   8 21.5574 7.77492   1
   3 -12   3 13.7151 9.25373  -2
   3  11   8 13.7151 9.25373   1
   4 -12   3 23.4395 10.3672  -2
   4  11   8 23.4395 10.3672   1
   5  11   8 -6.8199 3.44834   1
   6  11   8 6.31356 2.72917   1
   3  -9   9 81.3542 4.02871   1
   4  -9   9 5.20516 1.88041   1
   5  -9   9 49.4324 3.92190   1
   0  -8   9 9.92046 2.23738   1
   1   6  12 -1.0491 5.22370  -2
   1  -8   9 -1.0491 5.22370   1
   2   6  12 75.8788 4.50441  -2
   2  -8   9 75.8788 4.50441   1
   3   6  12 67.8860 3.81314  -2
   3  -8   9 67.8860 3.81314   1
   4   6  12 104.869 4.32575  -2
   4  -8   9 104.869 4.32575   1
   5   6  12 34.8852 3.38512  -2
   5  -8   9 34.8852 3.38512   1
   6   6  12 -0.7452 11.5667  -2
   6  -8   9 -0.7452 11.5667   1
   7   7  12 3.35040 10.5086  -2
   7  -8   9 3.35040 10.5086   1
  -1  -7   9 11.7936 2.44587   1
   0  -7   9 0.77121 1.95245   1
   1  -7   9 -0.8832 1.73236   1
   2  -7   9 80.4895 3.89262   1
   3  -7   9 48.1834 2.97699   1
   4  -7   9 94.1826 3.95158   1
   5  -7   9 22.9837 2.25120   1
   6  -7   9 19.0110 2.19832   1
   7   5  12 14.0870 13.0756  -2
   7  -7   9 14.0870 13.0756   1
   8  -7   9 0.89631 2.00173   1
   9  -7   9 46.6030 3.78523   1
  -2  -6   9 126.604 6.46797   1
  -1   4  11 -2.0722 6.51848  -2
  -1  -6   9 -2.0722 6.51848   1
   0   4  11 209.013 7.54929  -2
   0  -6   9 209.013 7.54929   1
   1   4  11 65.9663 4.53423  -2
   1  -6   9 65.9663 4.53423   1
   2   4  11 14.4588 3.05943  -2
   2  -6   9 14.4588 3.05943   1
   3   4  11 14.6242 4.26409  -2
   3  -6   9 14.6242 4.26409   1
   4   4  11 48.3532 4.21489  -2
   4  -6   9 48.3532 4.21489   1
   5   4  11 7.98238 13.8207  -2
   5  -6   9 7.98238 13.8207   1
   6  -6   9 46.8462 2.85148   1
   7   5  11 20.9012 12.4678  -2
   7  -6   9 20.9012 12.4678   1
   8   5  11 -2.0404 6.46005  -2
   8  -6   9 -2.0404 6.46005   1
   9   5  11 6.75379 7.65392  -2
   9  -6   9 6.75379 7.65392   1
  10   5  11 53.7036 7.28192  -2
  10  -6   9 53.7036 7.28192   1
  -3  -5   9 -0.3051 3.46299   1
  -2  -5   9 -0.8889 2.47390   1
  -1  -5   9 15.0523 2.74550   1
   0   3  11 0.68132 6.77726  -2
   0  -5   9 0.68132 6.77726   1
   1   3  11 55.3121 7.14583  -2
   1  -5   9 55.3121 7.14583   1
   2   3  11 -9.2122 13.2041  -2
   2  -5   9 -9.2122 13.2041   1
   3   3  11 -1.2526 10.3484  -2
   3  -5   9 -1.2526 10.3484   1
   4   3  11 185.489 17.4498  -2
   4  -5   9 185.489 17.4498   1
   5  -5   9 78.6873 3.72239   1
   6   3  11 72.0137 13.7326  -2
   6  -5   9 72.0137 13.7326   1
   7  -5   9 6.56721 2.05512   1
   8   4  11 53.9166 10.0676  -2
   8  -5   9 53.9166 10.0676   1
   9   4  11 8.81784 5.10742  -2
   9  -5   9 8.81784 5.10742   1
  10   4  11 214.378 13.4576  -2
  10  -5   9 214.378 13.4576   1
  -3  -4   9 2.99630 3.50883   1
  -2  -4   9 15.8113 3.34995   1
  -1   2  10 9.89277 10.4440  -2
  -1  -4   9 9.89277 10.4440   1
   0   2  10 87.0563 7.57601  -2
   0  -4   9 87.0563 7.57601   1
   1   2  10 42.6472 12.4681  -2
   1  -4   9 42.6472 12.4681   1
   2   2  10 27.2810 6.14998  -2
   2  -4   9 27.2810 6.14998   1
   3  -4   9 -2.8479 1.52209   1
   4  -4   9 4.05469 1.54456   1
   5  -4   9 1.02835 1.52795   1
   6  -4   9 4.15889 1.52201   1
   7  -4   9 60.3758 3.61739   1
   8  -4   9 64.3893 4.28424   1
   9  -4   9 1.39421 2.06289   1
  10  -4   9 -3.3264 4.34341   1
  11  -4   9 2.31190 2.58259   1
  -4  -3   9 3.52097 3.62319   1
  -3  -3   9 -2.0580 2.89740   1
  -2   1  10 -13.659 10.8163  -2
  -2  -3   9 -13.659 10.8163   1
  -1   1  10 56.9539 10.5991  -2
  -1  -3   9 56.9539 10.5991   1
   0   1  10 46.7299 5.23792  -2
   0  -3   9 46.7299 5.23792   1
   1   1  10 28.6397 5.53022  -2
   1  -3   9 28.6397 5.53022   1
   2   1  10 -2.4200 5.09092  -2
   2  -3   9 -2.4200 5.09092   1
   3   1  10 47.5156 3.84413  -2
   3  -3   9 47.5156 3.84413   1
   4   1  10 265.347 22.8496  -2
   4  -3   9 265.347 22.8496   1
   5  -3   9 84.7568 3.66034   1
   6   2  10 453.750 27.2942  -2
   6  -3   9 453.750 27.2942   1
   7   2  10 193.483 8.32337  -2
   7  -3   9 193.483 8.32337   1
   8   2  10 114.657 6.09691  -2
   8  -3   9 114.657 6.09691   1
   9   2  10 5.09965 2.97380  -2
   9  -3   9 5.09965 2.97380   1
  10   2  10 -5.5747 4.34167  -2
  10  -3   9 -5.5747 4.34167   1
  11   2  10 92.9514 7.54824  -2
  11  -3   9 92.9514 7.54824   1
  -4  -2   9 10.0870 4.64455   1
  -3  -2   9 7.24921 2.92364   1
  -2  -2   9 10.6710 2.86464   1
  -1  -2   9 26.2960 3.01183   1
   0  -2   9 69.9853 4.23006   1
   1  -2   9 285.894 9.42345   1
   2  -2   9 104.520 4.10052   1
   3  -2   9 0.06876 1.51427   1
   4  -2   9 5.54827 1.51593   1
   5  -2   9 203.514 5.20441   1
   6  -2   9 -1.5312 1.16496   1
   7  -2   9 132.296 5.35722   1
   8  -2   9 5.02495 1.82402   1
   9   1  10 19.0944 5.23022  -2
   9  -2   9 19.0944 5.23022   1
  10   1  10 9.15453 10.4238  -2
  10  -2   9 9.15453 10.4238   1
  11  -2   9 2.55859 6.50395   1
  -4  -1   9 -5.1811 3.18823   1
  -3  -1   9 5.38379 8.98843  -2
  -3  -1   9 5.38379 8.98843   1
  -2  -1   9 95.0466 7.43127  -2
  -2  -1   9 95.0466 7.43127   1
  -1  -1   9 9.55550 3.45722  -2
  -1  -1   9 9.55550 3.45722   1
   0  -1   9 2.25210 2.88321  -2
   0  -1   9 2.25210 2.88321   1
   1  -1   9 46.1640 3.67420  -2
   1  -1   9 46.1640 3.67420   1
   2  -1   9 2.99641 3.02661  -2
   2  -1   9 2.99641 3.02661   1
   3  -1   9 54.1180 9.17594  -2
   3  -1   9 54.1180 9.17594   1
   4  -1   9 52.2905 2.77852   1
   5  -1   9 73.2972 3.39005   1
   6   0   9 101.754 15.3574  -2
   6  -1   9 101.754 15.3574   1
   7   0   9 362.791 18.4838  -2
   7  -1   9 362.791 18.4838   1
   8   0   9 49.9562 3.55556  -2
   8  -1   9 49.9562 3.55556   1
   9   0   9 129.087 18.2471  -2
   9  -1   9 129.087 18.2471   1
  10   0   9 1.24847 4.83401  -2
  10  -1   9 1.24847 4.83401   1
  11   0   9 7.70095 5.15753  -2
  11  -1   9 7.70095 5.15753   1
  12  -1   9 -0.4691 3.78479   1
  -5   0   9 132.459 7.44604   1
  -4   0   9 4.95324 2.98017   1
  -3   0   9 120.496 5.86280   1
  -2   0   9 16.6601 2.89702   1
  -1   0   9 9.32387 2.61915   1
   0   0   9 35.9853 3.13902   1
   1   0   9 652.101 21.2082   1
   2   0   9 98.1412 4.54433   1
   3   0   9 19.1465 2.43023   1
   4   0   9 1.34962 1.80949   1
   5   0   9 276.638 7.59282   1
   6  -1   9 20.1139 8.60769  -2
   6   0   9 20.1139 8.60769   1
   7  -1   9 277.284 11.4951  -2
   7   0   9 277.284 11.4951   1
   8  -1   9 61.4316 5.40155  -2
   8   0   9 61.4316 5.40155   1
   9  -1   9 75.8841 9.75774  -2
   9   0   9 75.8841 9.75774   1
  10  -1   9 9.68352 6.09899  -2
  10   0   9 9.68352 6.09899   1
  11  -1   9 14.6876 7.84251  -2
  11   0   9 14.6876 7.84251   1
  12   0   9 -0.3112 7.54590   1
  -5   1   9 10.9105 6.11749   1
  -4  -3   8 22.0301 19.0012  -2
  -4   1   9 22.0301 19.0012   1
  -3  -3   8 23.6522 5.39107  -2
  -3   1   9 23.6522 5.39107   1
  -2  -3   8 12.7577 4.57072  -2
  -2   1   9 12.7577 4.57072   1
   0  -3   8 17.4806 4.02447  -2
   0   1   9 17.4806 4.02447   1
   1  -3   8 104.807 5.58590  -2
   1   1   9 104.807 5.58590   1
   2  -3   8 55.4600 4.30137  -2
   2   1   9 55.4600 4.30137   1
   3   1   9 109.737 5.32547   1
   4   1   9 81.3235 3.22561   1
   5   1   9 5.68344 1.51808   1
   6   1   9 3.69906 1.87897   1
   7  -2   8 60.7682 5.32451  -2
   7   1   9 60.7682 5.32451   1
   8  -2   8 61.4307 7.16816  -2
   8   1   9 61.4307 7.16816   1
   9  -2   8 161.011 15.4951  -2
   9   1   9 161.011 15.4951   1
  10  -2   8 10.4590 10.2437  -2
  10   1   9 10.4590 10.2437   1
  11   1   9 2.48117 3.63641   1
  12   1   9 22.6852 4.86571   1
  -5   2   9 105.534 6.73825   1
  -4  -4   8 112.569 18.0524  -2
  -4   2   9 112.569 18.0524   1
  -3  -4   8 75.4934 11.7992  -2
  -3   2   9 75.4934 11.7992   1
  -2  -4   8 68.2623 6.40600  -2
  -2   2   9 68.2623 6.40600   1
  -1  -4   8 22.2726 3.75770  -2
  -1   2   9 22.2726 3.75770   1
   0   2   9 48.0766 4.89588   1
   1   2   9 184.323 6.75266   1
   2   2   9 36.6035 2.13501   1
   3   2   9 21.9333 1.80484   1
   4  -3   8 150.785 14.6245  -2
   4   2   9 150.785 14.6245   1
   5  -3   8 112.003 7.87200  -2
   5   2   9 112.003 7.87200   1
   6  -3   8 218.668 8.86555  -2
   6   2   9 218.668 8.86555   1
   7  -3   8 93.9390 5.24559  -2
   7   2   9 93.9390 5.24559   1
   8  -3   8 292.425 13.3167  -2
   8   2   9 292.425 13.3167   1
   9  -3   8 73.3972 8.23109  -2
   9   2   9 73.3972 8.23109   1
  10  -3   8 2.69809 6.51973  -2
  10   2   9 2.69809 6.51973   1
  11  -3   8 -16.589 8.36144  -2
  11   2   9 -16.589 8.36144   1
  12   2   9 -5.7046 7.16951   1
  -5   3   9 7.46819 2.98457   1
  -4  -5   7 19.0719 6.69596  -2
  -4   3   9 19.0719 6.69596   1
  -3  -5   7 32.3009 10.6479  -2
  -3   3   9 32.3009 10.6479   1
  -2  -5   7 9.84576 7.15738  -2
  -2   3   9 9.84576 7.15738   1
  -1  -5   7 16.2376 3.75378  -2
  -1   3   9 16.2376 3.75378   1
   0   3   9 1.09514 1.51397   1
   1  -5   7 294.992 16.7626  -2
   1   3   9 294.992 16.7626   1
   2   3   9 70.6651 3.10643   1
   3   3   9 265.480 6.51138   1
   4   3   9 56.6712 2.86640   1
   5   3   9 4.08998 1.48488   1
   6   3   9 12.0193 2.33280   1
   7   3   9 206.905 8.09092   1
   8   3   9 63.0041 4.42089   1
   9   3   9 211.214 11.0170   1
  10   3   9 31.0624 4.98758   1
  11   3   9 8.50058 4.13359   1
  -4  -6   7 50.7959 14.9167  -2
  -4   4   9 50.7959 14.9167   1
  -3  -6   7 7.04661 5.41760  -2
  -3   4   9 7.04661 5.41760   1
  -2  -6   7 120.418 8.33759  -2
  -2   4   9 120.418 8.33759   1
  -1  -6   7 -1.1932 4.11741  -2
  -1   4   9 -1.1932 4.11741   1
   0  -6   7 60.4954 5.49253  -2
   0   4   9 60.4954 5.49253   1
   1   4   9 8.79786 1.64050   1
   2   4   9 154.902 5.83964   1
   3   4   9 53.0329 2.71601   1
   4  -5   7 457.644 13.9860  -2
   4   4   9 457.644 13.9860   1
   5  -5   7 35.0021 5.13666  -2
   5   4   9 35.0021 5.13666   1
   6  -5   7 252.444 11.7788  -2
   6   4   9 252.444 11.7788   1
   7  -5   7 74.2713 5.37350  -2
   7   4   9 74.2713 5.37350   1
   8  -5   7 18.7545 12.5961  -2
   8   4   9 18.7545 12.5961   1
   9  -5   7 1.32616 6.24985  -2
   9   4   9 1.32616 6.24985   1
  10  -5   7 47.4708 9.23852  -2
  10   4   9 47.4708 9.23852   1
  11   4   9 -0.9881 7.34209   1
  -4   5   9 5.87896 2.94754   1
  -3  -7   6 -10.551 13.7175  -2
  -3   5   9 -10.551 13.7175   1
  -2  -7   6 62.7045 18.1868  -2
  -2   5   9 62.7045 18.1868   1
  -1  -7   6 9.29443 10.6629  -2
  -1   5   9 9.29443 10.6629   1
   0   5   9 19.4124 2.52823   1
   1   5   9 14.8507 2.09776   1
   2   5   9 226.360 7.68373   1
   3   5   9 30.3116 2.26971   1
   4   5   9 294.736 10.9375   1
   5  -6   7 41.4622 8.75721  -2
   5   5   9 41.4622 8.75721   1
   6  -6   7 14.7740 14.6003  -2
   6   5   9 14.7740 14.6003   1
   7   5   9 65.8850 6.47836   1
   8   5   9 112.315 7.26582   1
   9   5   9 42.1364 4.67215   1
  10   5   9 94.9462 8.77252   1
  11   5   9 1.00561 3.76204   1
  -3  -8   6 77.3968 4.93056  -2
  -3   6   9 77.3968 4.93056   1
  -2  -8   6 64.4743 4.10784  -2
  -2   6   9 64.4743 4.10784   1
  -1  -8   6 52.8411 9.08162  -2
  -1   6   9 52.8411 9.08162   1
   0  -8   6 52.3000 4.78366  -2
   0   6   9 52.3000 4.78366   1
   1   6   9 16.4651 2.03301   1
   2   6   9 19.4897 2.76875   1
   3   6   9 27.2382 3.11415   1
   4  -7   6 39.7195 5.40665  -2
   4   6   9 39.7195 5.40665   1
   5  -7   6 252.763 10.0807  -2
   5   6   9 252.763 10.0807   1
   6  -7   6 238.610 19.6221  -2
   6   6   9 238.610 19.6221   1
   7  -7   6 53.4690 6.76334  -2
   7   6   9 53.4690 6.76334   1
   8   6   9 0.35135 3.18150   1
   9   6   9 25.0212 4.94502   1
  10   6   9 8.77250 3.92478   1
  -3  -9   6 -14.471 8.99784  -2
  -3   7   9 -14.471 8.99784   1
  -2  -9   6 54.6353 18.5691  -2
  -2   7   9 54.6353 18.5691   1
  -1   7   9 77.0335 5.26180   1
   0   7   9 27.3104 2.95140   1
   1   7   9 37.1119 6.42230   1
   2   7   9 -0.9539 4.23141   1
   3  -8   6 71.6693 12.3421  -2
   3   7   9 71.6693 12.3421   1
   4  -8   6 40.4804 13.8498  -2
   4   7   9 40.4804 13.8498   1
   5  -8   6 185.012 11.7383  -2
   5   7   9 185.012 11.7383   1
   6  -8   6 63.3292 8.09851  -2
   6   7   9 63.3292 8.09851   1
   7  -8   6 10.3078 6.30207  -2
   7   7   9 10.3078 6.30207   1
   8  -8   6 15.4673 6.86724  -2
   8   7   9 15.4673 6.86724   1
  -3 -10   5 26.1605 5.47252  -2
  -3   8   9 26.1605 5.47252   1
  -1 -10   5 124.125 14.9959  -2
  -1   8   9 124.125 14.9959   1
   0   8   9 57.9104 4.33007   1
   1   8   9 25.5562 4.64001   1
   2   8   9 10.2776 3.83289   1
   3   8   9 81.5427 9.26185   1
   4  -9   5 127.895 8.32778  -2
   4   8   9 127.895 8.32778   1
   5  -9   5 212.117 16.8899  -2
   5   8   9 212.117 16.8899   1
   6  -9   5 77.6930 8.73863  -2
   6   8   9 77.6930 8.73863   1
   7   8   9 1.37468 2.94129   1
   8   8   9 28.5519 5.07408   1
   9   8   9 4.24761 3.48708   1
  -2   9   9 3.23691 2.69374   1
  -1   9   9 -3.2515 3.03352   1
   0   9   9 79.8515 5.78813   1
   1   9   9 33.9083 10.1033   1
   2 -10   5 24.5464 11.9630  -2
   2   9   9 24.5464 11.9630   1
   3 -10   5 10.2952 7.13235  -2
   3   9   9 10.2952 7.13235   1
   4 -10   5 11.0491 6.37553  -2
   4   9   9 11.0491 6.37553   1
   5 -10   5 44.8273 6.47856  -2
   5   9   9 44.8273 6.47856   1
   6 -10   5 21.7431 7.18497  -2
   6   9   9 21.7431 7.18497   1
   8   9   9 1.56520 3.63496   1
   0  10   9 18.0182 9.48547   1
   1  10   9 19.9395 3.05359   1
   2  10   9 -5.4853 4.28364   1
   4 -11   4 -6.6343 10.2646  -2
   4  10   9 -6.6343 10.2646   1
   5 -11   4 75.9623 11.9876  -2
   5  10   9 75.9623 11.9876   1
   6  10   9 -1.9515 4.02093   1
   7  10   9 54.4970 6.99996   1
   2 -12   4 119.109 18.5930  -2
   2  11   9 119.109 18.5930   1
   3 -12   4 36.4141 10.1082  -2
   3  11   9 36.4141 10.1082   1
   4 -12   4 -6.0122 7.92552  -2
   4  11   9 -6.0122 7.92552   1
   3  -8  10 30.2056 3.37376   1
   4   6  13 8.19236 3.89047  -2
   4  -8  10 8.19236 3.89047   1
   5   6  13 4.25924 3.71646  -2
   5  -8  10 4.25924 3.71646   1
   6   6  13 12.6678 4.02258  -2
   6  -8  10 12.6678 4.02258   1
   1  -7  10 75.6320 4.84547   1
   2  -7  10 4.27613 1.87295   1
   3  -7  10 122.767 4.77333   1
   4  -7  10 1.33213 1.64925   1
   5  -7  10 1.88706 1.71943   1
   6  -7  10 0.77043 1.69858   1
   7  -7  10 19.4372 3.38275   1
   8  -7  10 17.5082 2.90475   1
   0  -6  10 -2.7301 2.18365   1
   1   4  12 39.5346 6.77802  -2
   1  -6  10 39.5346 6.77802   1
   2   4  12 82.0087 4.82210  -2
   2  -6  10 82.0087 4.82210   1
   3   4  12 5.13922 3.30117  -2
   3  -6  10 5.13922 3.30117   1
   4   4  12 142.869 5.44842  -2
   4  -6  10 142.869 5.44842   1
   5   4  12 6.88495 3.40154  -2
   5  -6  10 6.88495 3.40154   1
   6   4  12 31.4898 4.81009  -2
   6  -6  10 31.4898 4.81009   1
   7  -6  10 1.59206 2.14012   1
   8  -6  10 46.5376 4.43944   1
   9  -6  10 2.43717 2.11128   1
  -1  -5  10 -1.0535 2.39885   1
   0  -5  10 -4.1258 2.05033   1
   1  -5  10 12.5722 2.43456   1
   2  -5  10 62.3348 3.33876   1
   3   3  12 10.1065 10.5788  -2
   3  -5  10 10.1065 10.5788   1
   4   3  12 107.312 6.35813  -2
   4  -5  10 107.312 6.35813   1
   5   3  12 18.9651 4.66129  -2
   5  -5  10 18.9651 4.66129   1
   6   3  12 41.0566 15.8390  -2
   6  -5  10 41.0566 15.8390   1
   7   3  12 12.7261 13.6450  -2
   7  -5  10 12.7261 13.6450   1
   8  -5  10 108.231 6.12251   1
   9  -5  10 21.3780 2.88516   1
  10  -5  10 101.640 6.13415   1
  -2   1  11 86.4980 14.8447  -2
  -2  -4  10 86.4980 14.8447   1
  -1  -4  10 51.8154 3.72584   1
   0  -4  10 6.59346 2.43296   1
   1   2  11 7.50060 6.11292  -2
   1  -4  10 7.50060 6.11292   1
   2   2  11 62.3939 11.7696  -2
   2  -4  10 62.3939 11.7696   1
   3   2  11 70.0583 6.33029  -2
   3  -4  10 70.0583 6.33029   1
   4   2  11 307.313 11.8228  -2
   4  -4  10 307.313 11.8228   1
   5  -4  10 17.5818 2.14274   1
   6  -4  10 8.74160 1.81483   1
   7  -4  10 1.08359 1.97267   1
   8  -4  10 31.5467 2.96337   1
   9  -4  10 1.10816 2.18507   1
  10  -4  10 29.2922 3.91935   1
  -3  -3  10 1.33911 3.21820   1
  -2  -3  10 -4.3734 2.87249   1
  -1  -3  10 19.8586 3.26148   1
   0   1  11 -4.7822 5.79944  -2
   0  -3  10 -4.7822 5.79944   1
   1   1  11 -7.4170 4.90826  -2
   1  -3  10 -7.4170 4.90826   1
   2   1  11 17.6359 3.84090  -2
   2  -3  10 17.6359 3.84090   1
   3   1  11 38.4035 3.75713  -2
   3  -3  10 38.4035 3.75713   1
   4   1  11 27.8663 3.54083  -2
   4  -3  10 27.8663 3.54083   1
   5   1  11 9.89668 3.44585  -2
   5  -3  10 9.89668 3.44585   1
   6   1  11 89.2195 17.3997  -2
   6  -3  10 89.2195 17.3997   1
   7  -3  10 15.0384 2.46359   1
   8   2  11 36.6890 8.90871  -2
   8  -3  10 36.6890 8.90871   1
   9   2  11 87.1139 6.42351  -2
   9  -3  10 87.1139 6.42351   1
  10   2  11 40.4063 5.00445  -2
  10  -3  10 40.4063 5.00445   1
  11   2  11 34.5970 4.98570  -2
  11  -3  10 34.5970 4.98570   1
  -3  -1  10 42.7316 16.3539  -2
  -3  -2  10 42.7316 16.3539   1
  -2  -2  10 148.591 7.41872   1
  -1  -2  10 26.7669 3.18869   1
   0  -2  10 34.0645 3.40934   1
   1  -2  10 2.14810 1.87933   1
   2  -2  10 127.178 4.70846   1
   3  -2  10 32.3581 2.70229   1
   4  -2  10 159.048 5.36083   1
   5  -2  10 3.37659 1.56333   1
   6  -2  10 -0.4097 1.31407   1
   7  -2  10 52.2782 3.77921   1
   8  -2  10 -1.1026 2.24001   1
   9  -2  10 2.53345 3.33341   1
  10  -2  10 2.03557 3.10318   1
  11   1  11 18.2177 15.9230  -2
  11  -2  10 18.2177 15.9230   1
  -3  -2  10 11.7823 18.0340  -2
  -3  -1  10 11.7823 18.0340   1
  -2  -1  10 8.53571 16.9386  -2
  -2  -1  10 8.53571 16.9386   1
  -1  -1  10 110.813 12.6319  -2
  -1  -1  10 110.813 12.6319   1
   0  -1  10 12.7372 3.45645  -2
   0  -1  10 12.7372 3.45645   1
   1  -1  10 24.2784 3.39864  -2
   1  -1  10 24.2784 3.39864   1
   2  -1  10 12.3785 2.44905  -2
   2  -1  10 12.3785 2.44905   1
   3  -1  10 115.591 8.04260  -2
   3  -1  10 115.591 8.04260   1
   4  -1  10 19.3361 4.09686  -2
   4  -1  10 19.3361 4.09686   1
   5  -1  10 353.090 24.9334  -2
   5  -1  10 353.090 24.9334   1
   6  -1  10 28.7158 2.42537   1
   7   0  10 6.41925 14.7021  -2
   7  -1  10 6.41925 14.7021   1
   8   0  10 24.0076 6.25583  -2
   8  -1  10 24.0076 6.25583   1
   9   0  10 78.5183 10.6875  -2
   9  -1  10 78.5183 10.6875   1
  10   0  10 13.7677 9.25732  -2
  10  -1  10 13.7677 9.25732   1
  11   0  10 92.7862 7.72437  -2
  11  -1  10 92.7862 7.72437   1
  -3   0  10 174.103 7.61689   1
  -2   0  10 1.71497 2.48131   1
  -1   0  10 154.982 6.74833   1
   0   0  10 3.75804 2.30875   1
   1   0  10 8.42353 2.53455   1
   2   0  10 29.5469 3.99742   1
   3   0  10 133.785 4.72608   1
   4   0  10 6.50866 4.78720   1
   5   0  10 130.701 4.22603   1
   6   0  10 27.9518 2.86481   1
   7   0  10 17.4865 2.53595   1
   8  -1  10 16.0279 6.58153  -2
   8   0  10 16.0279 6.58153   1
   9  -1  10 44.9898 7.83047  -2
   9   0  10 44.9898 7.83047   1
  10  -1  10 16.5157 6.83688  -2
  10   0  10 16.5157 6.83688   1
  11  -1  10 56.8546 8.06899  -2
  11   0  10 56.8546 8.06899   1
  -4   1  10 -1.9691 2.95537   1
  -3  -4   9 28.2523 21.2573  -2
  -3   1  10 28.2523 21.2573   1
  -2  -3   9 -6.0034 9.81108  -2
  -2   1  10 -6.0034 9.81108   1
  -1  -3   9 84.9457 6.32631  -2
  -1   1  10 84.9457 6.32631   1
   0  -3   9 49.0162 4.98634  -2
   0   1  10 49.0162 4.98634   1
   2  -3   9 -10.729 3.72057  -2
   2   1  10 -10.729 3.72057   1
   3  -3   9 62.2168 5.03070  -2
   3   1  10 62.2168 5.03070   1
   4  -3   9 168.834 9.08553  -2
   4   1  10 168.834 9.08553   1
   5  -3   9 135.635 14.6807  -2
   5   1  10 135.635 14.6807   1
   6   1  10 18.9876 2.39823   1
   7   1  10 104.132 5.00133   1
   8  -2   9 5.85916 5.99094  -2
   8   1  10 5.85916 5.99094   1
   9  -2   9 33.6938 7.34893  -2
   9   1  10 33.6938 7.34893   1
  10  -2   9 8.01976 9.66909  -2
  10   1  10 8.01976 9.66909   1
  11  -2   9 54.3723 11.7642  -2
  11   1  10 54.3723 11.7642   1
  -4   2  10 0.17069 4.56014   1
  -3   2  10 -1.6912 2.60653   1
  -2  -4   9 -1.5485 10.9980  -2
  -2   2  10 -1.5485 10.9980   1
  -1  -4   9 43.8684 8.40977  -2
  -1   2  10 43.8684 8.40977   1
   0  -4   9 52.0736 7.58550  -2
   0   2  10 52.0736 7.58550   1
   1  -4   9 83.4780 19.1999  -2
   1   2  10 83.4780 19.1999   1
   2   2  10 -1.5999 2.12092   1
   3   2  10 21.8848 2.73898   1
   4   2  10 73.8016 3.50508   1
   5   2  10 32.0559 2.31195   1
   6  -3   9 419.426 19.7070  -2
   6   2  10 419.426 19.7070   1
   7  -3   9 174.724 6.97994  -2
   7   2  10 174.724 6.97994   1
   8  -3   9 103.040 7.23741  -2
   8   2  10 103.040 7.23741   1
   9  -3   9 -3.5480 3.44995  -2
   9   2  10 -3.5480 3.44995   1
  10  -3   9 -11.679 5.40233  -2
  10   2  10 -11.679 5.40233   1
  11  -3   9 45.6741 7.53098  -2
  11   2  10 45.6741 7.53098   1
  -3   3  10 -7.1591 2.46347   1
  -2  -5   8 33.0977 18.9621  -2
  -2   3  10 33.0977 18.9621   1
  -1  -5   8 1.34629 7.30406  -2
  -1   3  10 1.34629 7.30406   1
   0  -5   8 58.7709 10.2331  -2
   0   3  10 58.7709 10.2331   1
   1  -5   8 21.8128 5.51077  -2
   1   3  10 21.8128 5.51077   1
   2  -5   8 126.121 9.71950  -2
   2   3  10 126.121 9.71950   1
   3  -5   8 27.9139 11.6375  -2
   3   3  10 27.9139 11.6375   1
   4   3  10 34.8163 2.43787   1
   5   3  10 1.43019 1.64105   1
   6   3  10 94.3487 4.71818   1
   7   3  10 7.53951 2.43145   1
   8   3  10 77.3917 5.02401   1
   9   3  10 23.5089 3.24256   1
  10   3  10 8.03321 3.95042   1
  11   3  10 -1.9130 3.94975   1
  -3   4  10 0.20207 3.18977   1
  -2  -6   8 19.0352 4.92567  -2
  -2   4  10 19.0352 4.92567   1
  -1  -6   8 36.0512 4.59952  -2
  -1   4  10 36.0512 4.59952   1
   0  -6   8 101.945 7.61213  -2
   0   4  10 101.945 7.61213   1
   1  -6   8 14.7919 4.42583  -2
   1   4  10 14.7919 4.42583   1
   2  -6   8 165.428 6.32409  -2
   2   4  10 165.428 6.32409   1
   3   4  10 24.7353 2.80263   1
   4   4  10 88.5235 3.73815   1
   5  -5   8 100.229 18.6401  -2
   5   4  10 100.229 18.6401   1
   6  -5   8 232.999 9.95525  -2
   6   4  10 232.999 9.95525   1
   7  -5   8 9.29999 3.89244  -2
   7   4  10 9.29999 3.89244   1
   8  -5   8 218.036 10.9783  -2
   8   4  10 218.036 10.9783   1
   9  -5   8 -5.1530 4.74909  -2
   9   4  10 -5.1530 4.74909   1
  10  -5   8 8.94096 6.58469  -2
  10   4  10 8.94096 6.58469   1
  11  -5   8 -28.974 15.2328  -2
  11   4  10 -28.974 15.2328   1
  -3   5  10 -5.8566 2.41127   1
  -2   5  10 2.60281 2.27137   1
  -1  -7   7 -23.586 12.3216  -2
  -1   5  10 -23.586 12.3216   1
   0  -7   7 -7.0654 11.8542  -2
   0   5  10 -7.0654 11.8542   1
   1  -7   7 104.095 15.0119  -2
   1   5  10 104.095 15.0119   1
   2   5  10 38.6318 3.28376   1
   3   5  10 48.6744 3.93982   1
   4   5  10 119.669 4.93191   1
   5   5  10 -1.7984 2.19804   1
   6  -6   8 28.4961 15.5552  -2
   6   5  10 28.4961 15.5552   1
   7   5  10 1.19838 2.49328   1
   8   5  10 111.749 8.77994   1
   9  -6   8 40.3016 8.55329  -2
   9   5  10 40.3016 8.55329   1
  10  -6   8 0.23765 7.81526  -2
  10   5  10 0.23765 7.81526   1
  -3  -8   7 69.9202 6.50362  -2
  -3   6  10 69.9202 6.50362   1
  -2  -8   7 12.3668 4.22256  -2
  -2   6  10 12.3668 4.22256   1
  -1  -8   7 -2.5842 4.63343  -2
  -1   6  10 -2.5842 4.63343   1
   0  -8   7 71.7420 4.88210  -2
   0   6  10 71.7420 4.88210   1
   1  -8   7 7.39760 3.47215  -2
   1   6  10 7.39760 3.47215   1
   2  -8   7 385.875 13.5935  -2
   2   6  10 385.875 13.5935   1
   3   6  10 15.5052 3.11011   1
   4   6  10 83.4022 5.00409   1
   5  -7   7 23.0296 7.06586  -2
   5   6  10 23.0296 7.06586   1
   6  -7   7 52.0986 15.2697  -2
   6   6  10 52.0986 15.2697   1
   7  -7   7 -2.0636 5.74935  -2
   7   6  10 -2.0636 5.74935   1
   8  -7   7 51.1255 5.25948  -2
   8   6  10 51.1255 5.25948   1
   9  -7   7 27.6347 7.80301  -2
   9   6  10 27.6347 7.80301   1
  -2   7  10 4.92691 6.08153   1
  -1   7  10 -9.2460 5.05745   1
   0   7  10 -0.1905 2.78486   1
   1   7  10 28.8466 10.1821   1
   2   7  10 12.5732 4.78820   1
   3   7  10 4.14275 5.02400   1
   4   7  10 72.6738 6.92615   1
   5  -8   7 13.0518 14.7363  -2
   5   7  10 13.0518 14.7363   1
   6  -8   7 -1.0001 5.97115  -2
   6   7  10 -1.0001 5.97115   1
   7  -8   7 4.80408 4.51807  -2
   7   7  10 4.80408 4.51807   1
   8  -8   7 32.4547 6.67777  -2
   8   7  10 32.4547 6.67777   1
  -1 -10   6 6.85081 5.45207  -2
  -1   8  10 6.85081 5.45207   1
   0 -10   6 7.22568 6.24620  -2
   0   8  10 7.22568 6.24620   1
   1 -10   6 23.8378 12.6522  -2
   1   8  10 23.8378 12.6522   1
   2   8  10 61.4910 8.72237   1
   3   8  10 57.2266 6.33870   1
   4   8  10 6.69563 4.33291   1
   5   8  10 -0.3077 2.56817   1
   6  -9   6 -4.7086 8.07989  -2
   6   8  10 -4.7086 8.07989   1
   7   8  10 9.74962 3.67020   1
   8   8  10 1.67550 3.05223   1
   0   9  10 16.1839 3.98152   1
   1   9  10 14.2650 4.58007   1
   2   9  10 21.6211 5.00516   1
   3   9  10 27.4926 5.16998   1
   5 -10   6 5.07996 5.82173  -2
   5   9  10 5.07996 5.82173   1
   6 -10   6 12.5989 5.92293  -2
   6   9  10 12.5989 5.92293   1
   2  10  10 9.39644 4.10215   1
   3  10  10 79.5857 10.3265   1
   4  10  10 8.67270 3.85324   1
   5 -11   5 95.1777 14.1656  -2
   5  10  10 95.1777 14.1656   1
   4  -7  11 16.3616 2.92014   1
   5  -7  11 10.3490 2.20256   1
   2   4  13 56.2004 14.2656  -2
   2  -6  11 56.2004 14.2656   1
   3   4  13 11.1340 5.40090  -2
   3  -6  11 11.1340 5.40090   1
   4   4  13 42.3581 3.86011  -2
   4  -6  11 42.3581 3.86011   1
   5   4  13 37.7109 4.03947  -2
   5  -6  11 37.7109 4.03947   1
   6   4  13 108.338 5.23150  -2
   6  -6  11 108.338 5.23150   1
   7   4  13 5.38034 5.50215  -2
   7  -6  11 5.38034 5.50215   1
   8  -6  11 22.5798 4.05732   1
   0  -5  11 -3.1622 2.72199   1
   1  -5  11 2.80781 2.26560   1
   2  -5  11 45.5580 3.16760   1
   3  -5  11 57.6820 3.34651   1
   4  -5  11 25.0186 2.50592   1
   5   3  13 42.0959 4.55140  -2
   5  -5  11 42.0959 4.55140   1
   6   3  13 47.9761 4.65381  -2
   6  -5  11 47.9761 4.65381   1
   7   3  13 -3.7929 9.30887  -2
   7  -5  11 -3.7929 9.30887   1
   8  -5  11 57.5011 4.83058   1
   9   3  13 23.3776 15.5277  -2
   9  -5  11 23.3776 15.5277   1
   0   1  12 39.0518 8.12835  -2
   0  -4  11 39.0518 8.12835   1
   1  -4  11 3.92671 2.23318   1
   2  -4  11 142.674 5.76362   1
   3   2  12 15.3222 10.6058  -2
   3  -4  11 15.3222 10.6058   1
   4   2  12 -4.5717 4.63998  -2
   4  -4  11 -4.5717 4.63998   1
   5   2  12 31.7680 5.32929  -2
   5  -4  11 31.7680 5.32929   1
   6   2  12 44.8292 6.36045  -2
   6  -4  11 44.8292 6.36045   1
   7  -4  11 -1.3804 1.48813   1
   8  -4  11 11.7103 2.50527   1
   9  -4  11 12.8597 7.17302   1
  -1  -3  11 21.0979 4.35338   1
   0  -3  11 -5.1078 2.10786   1
   1  -3  11 12.4786 2.47905   1
   2   1  12 34.5635 5.94241  -2
   2  -3  11 34.5635 5.94241   1
   3   1  12 0.92835 4.94733  -2
   3  -3  11 0.92835 4.94733   1
   4   1  12 90.0887 4.89067  -2
   4  -3  11 90.0887 4.89067   1
   5   1  12 -4.6485 3.02981  -2
   5  -3  11 -4.6485 3.02981   1
   6   1  12 8.58522 3.30453  -2
   6  -3  11 8.58522 3.30453   1
   7   1  12 61.3082 4.10904  -2
   7  -3  11 61.3082 4.10904   1
   8   1  12 16.0663 6.05677  -2
   8  -3  11 16.0663 6.05677   1
   9  -3  11 25.5357 5.11800   1
  10   2  12 1.52321 6.73748  -2
  10  -3  11 1.52321 6.73748   1
  -2  -1  11 -30.811 15.6742  -2
  -2  -2  11 -30.811 15.6742   1
  -1  -1  11 -5.0196 14.9494  -2
  -1  -2  11 -5.0196 14.9494   1
   0  -2  11 -3.8719 2.72862   1
   1  -2  11 17.4427 2.51021   1
   2  -2  11 25.6363 2.50828   1
   3  -2  11 46.7524 3.23883   1
   4  -2  11 11.4148 2.01138   1
   5  -2  11 0.94030 1.60353   1
   6  -2  11 24.5981 2.22685   1
   7  -2  11 5.66158 1.95262   1
   8  -2  11 15.1520 2.88609   1
   9  -2  11 57.4795 4.87685   1
  10  -2  11 -6.8119 3.31516   1
  -1  -1  11 17.3314 3.50585   1
   0  -1  11 -12.522 16.6391  -2
   0  -1  11 -12.522 16.6391   1
   1  -1  11 5.48556 10.1230  -2
   1  -1  11 5.48556 10.1230   1
   2  -1  11 -3.6804 2.86611  -2
   2  -1  11 -3.6804 2.86611   1
   3  -1  11 3.35842 2.57299  -2
   3  -1  11 3.35842 2.57299   1
   4  -1  11 0.09204 2.02227  -2
   4  -1  11 0.09204 2.02227   1
   5  -1  11 7.44163 3.52679  -2
   5  -1  11 7.44163 3.52679   1
   6  -1  11 13.8484 3.52109  -2
   6  -1  11 13.8484 3.52109   1
   7  -1  11 25.7511 5.81328  -2
   7  -1  11 25.7511 5.81328   1
   8  -1  11 35.2175 3.32044   1
   9   0  11 -6.8010 15.8501  -2
   9  -1  11 -6.8010 15.8501   1
  10   0  11 4.70076 5.77326  -2
  10  -1  11 4.70076 5.77326   1
  11   0  11 11.8395 7.17336  -2
  11  -1  11 11.8395 7.17336   1
  -2   0  11 -2.0906 4.99629   1
  -1   0  11 101.802 5.48325   1
   0   0  11 0.98610 2.36847   1
   1   0  11 0.30211 2.30360   1
   2   0  11 38.2283 3.33374   1
   3   0  11 111.127 4.37870   1
   4   0  11 25.6471 2.23950   1
   5   0  11 8.79023 2.44669   1
   6   0  11 3.23507 1.59665   1
   7   0  11 1.37195 2.20068   1
   8   0  11 16.1221 2.73128   1
   9  -1  11 5.71058 14.0978  -2
   9   0  11 5.71058 14.0978   1
  10  -1  11 8.38907 5.25883  -2
  10   0  11 8.38907 5.25883   1
  11  -1  11 2.38526 5.51071  -2
  11   0  11 2.38526 5.51071   1
  -2   1  11 2.18023 3.47332   1
  -1   1  11 2.11615 2.51285   1
   0  -3  10 0.13214 11.7035  -2
   0   1  11 0.13214 11.7035   1
   1  -3  10 0.48702 4.62734  -2
   1   1  11 0.48702 4.62734   1
   2  -3  10 14.6998 4.26775  -2
   2   1  11 14.6998 4.26775   1
   3  -3  10 68.0168 6.18921  -2
   3   1  11 68.0168 6.18921   1
   4  -3  10 22.8209 3.24979  -2
   4   1  11 22.8209 3.24979   1
   5  -3  10 5.87115 5.02896  -2
   5   1  11 5.87115 5.02896   1
   6  -3  10 48.4786 8.33795  -2
   6   1  11 48.4786 8.33795   1
   7   1  11 7.79764 2.45938   1
   8   1  11 60.1826 4.11605   1
   9   1  11 33.8180 4.37794   1
  10  -2  10 20.3501 8.82167  -2
  10   1  11 20.3501 8.82167   1
  11  -2  10 25.5736 9.85357  -2
  11   1  11 25.5736 9.85357   1
  -2   2  11 115.737 7.72163   1
  -1  -4  10 97.6958 18.2878  -2
  -1   2  11 97.6958 18.2878   1
   0  -4  10 45.2866 20.0909  -2
   0   2  11 45.2866 20.0909   1
   1  -4  10 -2.7302 7.49882  -2
   1   2  11 -2.7302 7.49882   1
   2  -4  10 35.9051 7.63276  -2
   2   2  11 35.9051 7.63276   1
   3  -4  10 30.7616 17.7134  -2
   3   2  11 30.7616 17.7134   1
   4  -4  10 260.737 25.1604  -2
   4   2  11 260.737 25.1604   1
   5   2  11 11.0274 1.84445   1
   6   2  11 65.1958 3.08157   1
   7   2  11 7.88287 2.32910   1
   8  -3  10 18.0099 5.77158  -2
   8   2  11 18.0099 5.77158   1
   9  -3  10 81.9632 5.55898  -2
   9   2  11 81.9632 5.55898   1
  10  -3  10 9.90390 6.07942  -2
  10   2  11 9.90390 6.07942   1
  11  -3  10 7.01992 5.59343  -2
  11   2  11 7.01992 5.59343   1
  -2   3  11 9.07205 3.18152   1
  -1   3  11 37.6842 3.70428   1
   0  -5   9 -1.4892 9.27599  -2
   0   3  11 -1.4892 9.27599   1
   1  -5   9 68.8442 8.57253  -2
   1   3  11 68.8442 8.57253   1
   2  -5   9 -2.3941 10.0287  -2
   2   3  11 -2.3941 10.0287   1
   3  -5   9 1.97100 17.6069  -2
   3   3  11 1.97100 17.6069   1
   4  -5   9 217.433 13.3258  -2
   4   3  11 217.433 13.3258   1
   5  -5   9 30.7392 12.6841  -2
   5   3  11 30.7392 12.6841   1
   6   3  11 121.764 4.93177   1
   7   3  11 13.9088 2.59862   1
   8   3  11 1.06234 2.61846   1
   9   3  11 7.91933 3.20520   1
  10   3  11 92.0713 7.23495   1
  11   3  11 4.46369 4.99092   1
  -2   4  11 88.7710 6.33935   1
  -1  -6   9 -2.1420 8.14825  -2
  -1   4  11 -2.1420 8.14825   1
   0  -6   9 250.537 10.5331  -2
   0   4  11 250.537 10.5331   1
   1  -6   9 42.5479 4.57367  -2
   1   4  11 42.5479 4.57367   1
   2  -6   9 13.0997 4.31601  -2
   2   4  11 13.0997 4.31601   1
   3  -6   9 1.58397 6.21246  -2
   3   4  11 1.58397 6.21246   1
   4  -6   9 76.4405 9.82081  -2
   4   4  11 76.4405 9.82081   1
   5   4  11 -0.1608 1.85550   1
   6   4  11 80.7079 5.10139   1
   7  -5   9 13.7591 11.8123  -2
   7   4  11 13.7591 11.8123   1
   8  -5   9 44.7375 5.22995  -2
   8   4  11 44.7375 5.22995   1
   9  -5   9 7.86378 5.54447  -2
   9   4  11 7.86378 5.54447   1
  10  -5   9 160.378 9.28996  -2
  10   4  11 160.378 9.28996   1
  -2   5  11 21.4999 3.36219   1
  -1   5  11 -3.4251 2.12559   1
   0   5  11 -1.7518 2.15843   1
   1  -7   8 -2.9648 13.0056  -2
   1   5  11 -2.9648 13.0056   1
   2  -7   8 10.0710 13.0722  -2
   2   5  11 10.0710 13.0722   1
   3  -7   8 5.96506 10.2153  -2
   3   5  11 5.96506 10.2153   1
   4   5  11 28.7287 4.37220   1
   5   5  11 9.87188 2.57517   1
   6   5  11 88.0770 5.38119   1
   7   5  11 34.3651 4.55553   1
   8  -6   9 -6.7963 16.4319  -2
   8   5  11 -6.7963 16.4319   1
   9   5  11 4.04810 3.64196   1
  10  -6   9 51.1068 18.2739  -2
  10   5  11 51.1068 18.2739   1
  -1  -8   8 73.2482 6.07446  -2
  -1   6  11 73.2482 6.07446   1
   0  -8   8 90.1106 5.25645  -2
   0   6  11 90.1106 5.25645   1
   1  -8   8 59.5622 4.27711  -2
   1   6  11 59.5622 4.27711   1
   2  -8   8 -5.2837 3.58538  -2
   2   6  11 -5.2837 3.58538   1
   3  -8   8 21.4999 15.9621  -2
   3   6  11 21.4999 15.9621   1
   4  -8   8 -12.941 12.2722  -2
   4   6  11 -12.941 12.2722   1
   5   6  11 34.5121 5.92168   1
   6   6  11 2.07518 2.69890   1
   7  -7   8 73.6386 8.83949  -2
   7   6  11 73.6386 8.83949   1
   8  -7   8 22.5533 7.50988  -2
   8   6  11 22.5533 7.50988   1
   9  -7   8 7.35036 7.06185  -2
   9   6  11 7.35036 7.06185   1
   0   7  11 -5.4016 5.50766   1
   1  -9   8 49.4671 21.1260  -2
   1   7  11 49.4671 21.1260   1
   2   7  11 5.26770 4.86703   1
   3   7  11 9.04684 4.99967   1
   4   7  11 3.39744 4.77134   1
   5   7  11 7.00174 2.70552   1
   6   7  11 59.8040 4.76072   1
   7   7  11 10.9978 4.02907   1
   8  -8   8 23.3928 7.62850  -2
   8   7  11 23.3928 7.62850   1
   1 -10   7 213.644 22.7261  -2
   1   8  11 213.644 22.7261   1
   2 -10   7 94.0242 19.5120  -2
   2   8  11 94.0242 19.5120   1
   3 -10   7 102.749 20.9300  -2
   3   8  11 102.749 20.9300   1
   4   8  11 -0.1308 4.32566   1
   5   8  11 22.6947 3.22827   1
   6   8  11 -3.1072 2.39738   1
   7  -9   7 77.1251 10.3951  -2
   7   8  11 77.1251 10.3951   1
   2   9  11 5.96458 5.62287   1
   3   9  11 9.43809 8.97899   1
   4   9  11 22.5395 10.5272   1
   5   9  11 36.8428 10.8580   1
   6 -10   7 -17.900 14.9340  -2
   6   9  11 -17.900 14.9340   1
   3  -5  12 11.1102 2.32359   1
   4  -5  12 41.1334 3.28751   1
   5  -5  12 12.6740 2.37207   1
   6  -5  12 48.5770 3.28011   1
   7  -5  12 8.07180 2.17966   1
   2   1  13 17.5675 8.43817  -2
   2  -4  12 17.5675 8.43817   1
   3  -4  12 7.83047 2.27744   1
   4  -4  12 147.264 5.37694   1
   5   2  13 18.2903 17.8039  -2
   5  -4  12 18.2903 17.8039   1
   6   2  13 188.577 9.48969  -2
   6  -4  12 188.577 9.48969   1
   7   2  13 73.3813 6.03822  -2
   7  -4  12 73.3813 6.03822   1
   8   2  13 -11.022 7.15148  -2
   8  -4  12 -11.022 7.15148   1
   1  -3  12 17.1348 2.66273   1
   2  -3  12 -1.9091 2.17760   1
   3  -3  12 14.0314 2.48070   1
   4   1  13 9.39805 9.53788  -2
   4  -3  12 9.39805 9.53788   1
   5   1  13 -4.8750 5.06745  -2
   5  -3  12 -4.8750 5.06745   1
   6   1  13 33.4553 4.15817  -2
   6  -3  12 33.4553 4.15817   1
   7   1  13 -1.6360 3.15192  -2
   7  -3  12 -1.6360 3.15192   1
   8   1  13 33.7058 5.64033  -2
   8  -3  12 33.7058 5.64033   1
   9   1  13 -3.1317 16.1249  -2
   9  -3  12 -3.1317 16.1249   1
   0  -1  12 60.3535 18.6305  -2
   0  -2  12 60.3535 18.6305   1
   1  -1  12 -0.9698 8.62188  -2
   1  -2  12 -0.9698 8.62188   1
   2  -2  12 21.0113 2.68719   1
   3  -2  12 4.04516 2.24689   1
   4  -2  12 53.3363 3.31328   1
   5  -2  12 111.507 4.43032   1
   6  -2  12 27.9613 2.50253   1
   7  -2  12 57.9462 3.41001   1
   8  -2  12 6.43270 2.70313   1
   9  -2  12 11.2306 3.41900   1
   0  -1  12 14.0954 4.07412   1
   1  -1  12 1.68394 2.43688   1
   2  -1  12 -15.103 16.4940  -2
   2  -1  12 -15.103 16.4940   1
   3  -1  12 2.07424 3.01026   1
   4  -1  12 0.92712 2.80657  -2
   4  -1  12 0.92712 2.80657   1
   5  -1  12 30.6334 3.61549  -2
   5  -1  12 30.6334 3.61549   1
   6  -1  12 3.71924 2.68633  -2
   6  -1  12 3.71924 2.68633   1
   7  -1  12 -5.4787 2.83549  -2
   7  -1  12 -5.4787 2.83549   1
   8  -1  12 51.0367 5.36063  -2
   8  -1  12 51.0367 5.36063   1
   9  -1  12 10.2887 4.14556   1
  10   0  12 0.19968 7.64654  -2
  10  -1  12 0.19968 7.64654   1
  -1   0  12 75.4800 6.02749   1
   0   0  12 2.98066 3.43007   1
   1   0  12 54.2561 4.19208   1
   2   0  12 7.44978 2.18219   1
   3   0  12 3.67474 1.90608   1
   4   0  12 4.83135 2.43524   1
   5   0  12 59.7365 4.23248   1
   6   0  12 41.5974 2.89542   1
   7   0  12 81.6513 3.87824   1
   8   0  12 0.38162 2.30557   1
   9   0  12 9.70480 2.88168   1
  10   0  12 26.6998 3.75179   1
  -1  -4  11 -5.3525 13.7193  -2
  -1   1  12 -5.3525 13.7193   1
   0   1  12 -1.1574 2.66565   1
   1  -3  11 22.9836 20.7082  -2
   1   1  12 22.9836 20.7082   1
   2  -3  11 30.3526 8.17783  -2
   2   1  12 30.3526 8.17783   1
   3  -3  11 -2.0999 3.50248  -2
   3   1  12 -2.0999 3.50248   1
   4  -3  11 51.6806 4.80416  -2
   4   1  12 51.6806 4.80416   1
   5  -3  11 3.79162 4.47845  -2
   5   1  12 3.79162 4.47845   1
   6  -3  11 0.82364 4.51505  -2
   6   1  12 0.82364 4.51505   1
   7  -3  11 64.6503 6.25477  -2
   7   1  12 64.6503 6.25477   1
   8   1  12 44.3195 4.52004   1
   9   1  12 21.9078 3.19192   1
  10  -2  11 10.9250 7.25287  -2
  10   1  12 10.9250 7.25287   1
  -1   2  12 8.92988 4.55640   1
   0   2  12 4.78459 2.55589   1
   1   2  12 68.9473 4.45063   1
   2  -4  11 61.4666 12.2495  -2
   2   2  12 61.4666 12.2495   1
   3  -4  11 8.48961 7.95253  -2
   3   2  12 8.48961 7.95253   1
   4  -4  11 -10.051 7.50580  -2
   4   2  12 -10.051 7.50580   1
   5  -4  11 -1.5298 5.06881  -2
   5   2  12 -1.5298 5.06881   1
   6  -4  11 29.2763 6.46064  -2
   6   2  12 29.2763 6.46064   1
   7  -4  11 34.4577 6.68117  -2
   7   2  12 34.4577 6.68117   1
   8   2  12 26.2944 3.22956   1
   9   2  12 12.9183 3.15625   1
  10  -3  11 -13.049 7.45706  -2
  10   2  12 -13.049 7.45706   1
  -1  -6  10 -23.607 15.1910  -2
  -1   3  12 -23.607 15.1910   1
   0   3  12 -4.1699 2.38078   1
   1   3  12 12.0248 2.71877   1
   2  -5  10 36.7411 9.49376  -2
   2   3  12 36.7411 9.49376   1
   3  -5  10 5.00410 7.59903  -2
   3   3  12 5.00410 7.59903   1
   4  -5  10 49.5285 5.93980  -2
   4   3  12 49.5285 5.93980   1
   5  -5  10 19.1054 4.45597  -2
   5   3  12 19.1054 4.45597   1
   6  -5  10 38.9104 10.6966  -2
   6   3  12 38.9104 10.6966   1
   7  -5  10 40.6860 12.3266  -2
   7   3  12 40.6860 12.3266   1
   8   3  12 112.311 6.01779   1
   9   3  12 0.75702 3.40254   1
  10   3  12 -1.1973 3.51105   1
   0   4  12 -2.0543 2.51325   1
   1  -6  10 11.4887 8.32689  -2
   1   4  12 11.4887 8.32689   1
   2  -6  10 57.5049 5.47637  -2
   2   4  12 57.5049 5.47637   1
   3  -6  10 0.65179 4.19850  -2
   3   4  12 0.65179 4.19850   1
   4  -6  10 70.8951 6.03407  -2
   4   4  12 70.8951 6.03407   1
   5  -6  10 -0.7025 5.39556  -2
   5   4  12 -0.7025 5.39556   1
   6  -6  10 22.8012 6.32257  -2
   6   4  12 22.8012 6.32257   1
   7   4  12 -6.9518 2.61252   1
   8   4  12 186.109 10.6499   1
   9  -5  10 -2.8405 7.61569  -2
   9   4  12 -2.8405 7.61569   1
   0   5  12 -4.0862 2.39786   1
   1   5  12 -0.0807 2.35812   1
   2   5  12 0.39602 2.35548   1
   3  -7   9 0.92574 11.1911  -2
   3   5  12 0.92574 11.1911   1
   4  -7   9 51.2038 11.3512  -2
   4   5  12 51.2038 11.3512   1
   5  -7   9 8.54846 18.3743  -2
   5   5  12 8.54846 18.3743   1
   6   5  12 10.8955 3.76941   1
   7   5  12 13.8228 3.92528   1
   8   5  12 47.2678 5.46844   1
   9   5  12 8.42884 3.58236   1
   1  -8   9 3.08855 4.75370  -2
   1   6  12 3.08855 4.75370   1
   2  -8   9 76.8192 4.78480  -2
   2   6  12 76.8192 4.78480   1
   3  -8   9 30.0315 4.32651  -2
   3   6  12 30.0315 4.32651   1
   4  -8   9 170.328 8.18313  -2
   4   6  12 170.328 8.18313   1
   5  -8   9 -8.7006 9.96571  -2
   5   6  12 -8.7006 9.96571   1
   6  -8   9 7.08615 7.95840  -2
   6   6  12 7.08615 7.95840   1
   7   6  12 -2.1071 3.24285   1
   8  -7   9 74.7145 9.29634  -2
   8   6  12 74.7145 9.29634   1
   2   7  12 14.2908 3.15042   1
   3   7  12 12.4483 3.65721   1
   4   7  12 -5.6108 4.75980   1
   5   7  12 -4.6147 4.84503   1
   6   7  12 21.2815 3.70639   1
   7   7  12 -7.6367 2.99051   1
   4 -10   8 36.6530 18.5027  -2
   4   8  12 36.6530 18.5027   1
   5   8  12 56.4865 7.05908   1
   4  -3  13 43.7230 3.31549   1
   5   1  14 -11.266 11.9950  -2
   5  -3  13 -11.266 11.9950   1
   6   1  14 61.0205 6.54445  -2
   6  -3  13 61.0205 6.54445   1
   7  -3  13 18.8838 3.25471   1
   2  -1  13 43.7969 8.74163  -2
   2  -2  13 43.7969 8.74163   1
   3  -2  13 83.5204 4.67590   1
   4  -2  13 20.5691 3.05359   1
   5  -2  13 34.2116 3.46438   1
   6  -2  13 -2.1097 2.06127   1
   7  -2  13 1.39761 2.91586   1
   8  -2  13 30.5926 4.49423   1
   2  -1  13 32.0857 3.22849   1
   3  -1  13 8.50296 3.21407   1
   4  -1  13 1.87634 1.81308   1
   5  -1  13 -0.1128 4.82693  -2
   5  -1  13 -0.1128 4.82693   1
   6  -1  13 100.143 9.01309  -2
   6  -1  13 100.143 9.01309   1
   7  -1  13 -5.1939 5.34371  -2
   7  -1  13 -5.1939 5.34371   1
   8  -1  13 28.0584 4.05323  -2
   8  -1  13 28.0584 4.05323   1
   1   0  13 -1.3892 2.70104   1
   2   0  13 1.13068 3.37647   1
   3   0  13 69.7047 3.77609   1
   4   0  13 0.82435 2.39801   1
   5   0  13 72.2669 4.74642   1
   6   0  13 3.86988 2.52919   1
   7   0  13 1.83235 1.93197   1
   8   0  13 11.8362 2.93501   1
   9   0  13 17.8642 3.15994   1
   1   1  13 10.4367 2.92570   1
   2   1  13 17.8719 3.96371   1
   3   1  13 8.98136 2.15079   1
   4  -3  12 6.05482 8.03244  -2
   4   1  13 6.05482 8.03244   1
   5  -3  12 7.76352 5.04560  -2
   5   1  13 7.76352 5.04560   1
   6  -3  12 15.9016 3.51353  -2
   6   1  13 15.9016 3.51353   1
   7  -3  12 -9.9937 5.53340  -2
   7   1  13 -9.9937 5.53340   1
   8  -3  12 43.8191 5.34856  -2
   8   1  13 43.8191 5.34856   1
   9  -3  12 8.12868 6.57969  -2
   9   1  13 8.12868 6.57969   1
   1   2  13 42.9347 4.53556   1
   2   2  13 19.6646 3.01640   1
   3   2  13 -1.1913 2.61731   1
   4  -4  12 71.0590 17.1713  -2
   4   2  13 71.0590 17.1713   1
   5  -4  12 17.3169 5.55946  -2
   5   2  13 17.3169 5.55946   1
   6  -4  12 168.573 8.75446  -2
   6   2  13 168.573 8.75446   1
   7  -4  12 45.4395 6.61336  -2
   7   2  13 45.4395 6.61336   1
   8   2  13 25.9395 5.24304   1
   9   2  13 4.47319 3.61826   1
   1   3  13 23.9061 4.96533   1
   2   3  13 -1.3850 2.61884   1
   3   3  13 22.0889 3.49580   1
   4  -5  11 7.66024 8.28575  -2
   4   3  13 7.66024 8.28575   1
   5  -5  11 15.3426 8.23206  -2
   5   3  13 15.3426 8.23206   1
   6  -5  11 20.7144 4.99548  -2
   6   3  13 20.7144 4.99548   1
   7  -5  11 -4.3669 6.99059  -2
   7   3  13 -4.3669 6.99059   1
   8   3  13 10.0958 3.74174   1
   9   3  13 61.7684 6.40041   1
   2   4  13 83.8156 5.86410   1
   3  -6  11 24.7595 6.97023  -2
   3   4  13 24.7595 6.97023   1
   4  -6  11 21.3330 5.23196  -2
   4   4  13 21.3330 5.23196   1
   5  -6  11 13.4973 7.52832  -2
   5   4  13 13.4973 7.52832   1
   6  -6  11 102.009 7.24183  -2
   6   4  13 102.009 7.24183   1
   7  -6  11 -0.0444 6.73342  -2
   7   4  13 -0.0444 6.73342   1
   8   4  13 66.0044 13.4949   1
   2   5  13 6.54186 2.70700   1
   3   5  13 45.1925 4.18095   1
   4   5  13 3.76090 2.89493   1
   5  -7  10 24.9513 12.4300  -2
   5   5  13 24.9513 12.4300   1
   6   5  13 4.98408 3.41521   1
   7   5  13 1.33222 3.09424   1
   4  -8  10 15.5822 4.62277  -2
   4   6  13 15.5822 4.62277   1
   5  -8  10 -7.4879 12.4816  -2
   5   6  13 -7.4879 12.4816   1
   6  -8  10 -29.401 16.1454  -2
   6   6  13 -29.401 16.1454   1
   5   1  14 25.1964 3.65504   1
   6  -3  13 20.2575 6.55408  -2
   6   1  14 20.2575 6.55408   1
   5   2  14 8.92797 3.07299   1
   6   2  14 20.3304 2.98173   1
   0   0   0    0.00    0.00   0
;
_shelx_hkl_checksum     66501
_shelx_res_file
;
TITL PicTh35_0m_4_b.res in P-1
    PicTh35_0m_5.res
    created by SHELXL-2019/1 at 12:02:21 on 04-Sep-2023
CELL 0.71073 10.0356 10.6643 11.2760 83.540 64.178 89.593
ZERR 4.00 0.0035 0.0033 0.0040 0.009 0.009 0.009
LATT 1
SFAC C O F S H
UNIT 16 24 24 8 16
LIST 4 ! automatically inserted. Change 6 to 4 for CHECKCIF!!
TEMP -173.150
L.S. 5
FMAP 2
ACTA
PLAN 10
WGHT    0.035600    5.679400
BASF   0.37272
FVAR       0.51437
C1    1    0.738964    0.780569   -0.314510    11.00000    0.02644    0.03238 =
         0.03350   -0.00424   -0.01371   -0.00045
C2    1    0.798102    0.542623   -0.095187    11.00000    0.03775    0.01760 =
         0.05517   -0.01243   -0.02917    0.01095
AFIX  23
H2A   5    0.902806    0.520173   -0.141213    11.00000   -1.20000
H2B   5    0.739825    0.497232   -0.130181    11.00000   -1.20000
AFIX   0
C3    1    0.740760    0.503776    0.050529    11.00000    0.02828    0.01717 =
         0.04602   -0.00538   -0.02573    0.00024
AFIX  23
H3A   5    0.642752    0.539256    0.098399    11.00000   -1.20000
H3B   5    0.728878    0.410543    0.069459    11.00000   -1.20000
AFIX   0
C4    1    0.703061    0.580681    0.348086    11.00000    0.04695    0.03241 =
         0.03605   -0.00241   -0.02517   -0.00033
C5    1    0.858927    0.272599    0.625711    11.00000    0.03646    0.02363 =
         0.03244   -0.00486   -0.01668    0.00569
C6    1    0.792749    0.099816    0.913818    11.00000    0.01936    0.01580 =
         0.03402   -0.00097   -0.01475    0.00320
AFIX  23
H6A   5    0.899447    0.113447    0.889450    11.00000   -1.20000
H6B   5    0.782152    0.034746    0.862035    11.00000   -1.20000
AFIX   0
C7    1    0.711141    0.056400    1.057814    11.00000    0.02104    0.02380 =
         0.03210   -0.00106   -0.01640   -0.00049
AFIX  23
H7A   5    0.753362   -0.021922    1.080005    11.00000   -1.20000
H7B   5    0.605728    0.037346    1.080766    11.00000   -1.20000
AFIX   0
C8    1    0.739035    0.066060    1.353370    11.00000    0.03915    0.03727 =
         0.03519   -0.00476   -0.02019   -0.00152
O1    2    0.541628    0.637430   -0.111455    11.00000    0.02277    0.02093 =
         0.05101   -0.00499   -0.01650   -0.00506
O2    2    0.615607    0.846998   -0.077976    11.00000    0.02673    0.01912 =
         0.03507   -0.00482   -0.01035    0.00146
O3    2    0.786947    0.680016   -0.120796    11.00000    0.02624    0.02310 =
         0.03782   -0.00242   -0.01930    0.00376
O4    2    0.847447    0.551171    0.096084    11.00000    0.02453    0.02159 =
         0.04223    0.00033   -0.02200    0.00044
O5    2    0.714816    0.746732    0.154609    11.00000    0.03061    0.01918 =
         0.04286   -0.00153   -0.02106    0.00544
O6    2    0.948096    0.701962    0.175925    11.00000    0.03238    0.03362 =
         0.05649    0.00185   -0.02929   -0.01087
O7    2    0.626491    0.119242    0.753681    11.00000    0.03353    0.02235 =
         0.04901   -0.00547   -0.02556   -0.00205
O8    2    0.602259    0.347753    0.786102    11.00000    0.02834    0.02142 =
         0.04250   -0.00559   -0.01906    0.00856
O9    2    0.732330    0.218645    0.882920    11.00000    0.02174    0.01647 =
         0.02846   -0.00339   -0.01136    0.00271
O10   2    0.722195    0.156100    1.135954    11.00000    0.02928    0.02468 =
         0.03560   -0.00705   -0.02174    0.00924
O11   2    0.960769    0.079483    1.118966    11.00000    0.02430    0.03408 =
         0.04368   -0.01108   -0.01890    0.00982
O12   2    0.861763    0.277606    1.211804    11.00000    0.03961    0.02570 =
         0.04635   -0.00397   -0.02282    0.00453
F1    3    0.795633    0.681574   -0.379229    11.00000    0.05538    0.04812 =
         0.03609   -0.01490   -0.01785    0.00755
F2    3    0.638310    0.827313   -0.353268    11.00000    0.05701    0.05893 =
         0.04461   -0.00245   -0.03509    0.01271
F3    3    0.846727    0.868661   -0.348409    11.00000    0.04319    0.03734 =
         0.03793    0.00694   -0.00774   -0.01087
F4    3    0.590843    0.512900    0.350265    11.00000    0.04664    0.05483 =
         0.03748    0.00944   -0.01237   -0.02306
F5    3    0.784093    0.505067    0.385517    11.00000    0.06723    0.03557 =
         0.05332    0.01243   -0.03447   -0.00153
F6    3    0.648565    0.664162    0.432046    11.00000    0.07154    0.04858 =
         0.04166   -0.00744   -0.01968    0.00546
F7    3    0.838874    0.281918    0.515655    11.00000    0.05481    0.04012 =
         0.02584   -0.00210   -0.01974    0.00101
F8    3    0.918982    0.380531    0.629962    11.00000    0.03360    0.03347 =
         0.03597   -0.00106   -0.01198   -0.00975
F9    3    0.952081    0.181989    0.620240    11.00000    0.03030    0.03619 =
         0.03239   -0.00034   -0.00558    0.01251
F10   3    0.686141   -0.044923    1.341981    11.00000    0.09099    0.04006 =
         0.03973    0.01031   -0.02862   -0.03045
F11   3    0.626457    0.126950    1.430040    11.00000    0.03950    0.07195 =
         0.03529   -0.00894   -0.00768   -0.00082
F12   3    0.827603    0.042770    1.411019    11.00000    0.07203    0.03818 =
         0.04453    0.00634   -0.03792   -0.00105
S1    4    0.651292    0.733510   -0.137093    11.00000    0.01960    0.01745 =
         0.02663   -0.00135   -0.01062    0.00050
S2    4    0.811475    0.661629    0.180554    11.00000    0.02575    0.01930 =
         0.03299    0.00124   -0.01734   -0.00255
S3    4    0.681159    0.234931    0.770889    11.00000    0.02058    0.01884 =
         0.03167   -0.00242   -0.01448    0.00192
S4    4    0.840457    0.153609    1.189724    11.00000    0.02513    0.01843 =
         0.03010   -0.00130   -0.01473    0.00302
HKLF 5 1 1 0 0 0 1 0 0 0 1
REM  PicTh35_0m_4_b.res in P-1
REM wR2 = 0.1657, GooF = S = 1.073, Restrained GooF = 1.073 for all data
REM R1 = 0.0658 for 3403 Fo > 4sig(Fo) and 0.0941 for all 4339 data
REM 326 parameters refined using 0 restraints
END
WGHT      0.0356      5.6795
REM Highest difference peak  0.604,  deepest hole -0.548,  1-sigma level  0.128
Q1    1   0.6913  0.7403 -0.2330  11.00000  0.05    0.60
Q2    1   0.7594  0.2640  0.6598  11.00000  0.05    0.57
Q3    1   0.7770  0.1274  1.2848  11.00000  0.05    0.55
Q4    1   0.7472  0.6593  0.2908  11.00000  0.05    0.55
Q5    1   1.0329  0.0933  1.0007  11.00000  0.05    0.54
Q6    1   0.8780  0.6803  0.0650  11.00000  0.05    0.53
Q7    1   0.9406  0.5341  0.1116  11.00000  0.05    0.52
Q8    1   0.6586  0.1990  1.3829  11.00000  0.05    0.50
Q9    1   0.5859  0.7172  0.0008  11.00000  0.05    0.49
Q10   1   0.7013  0.3941  0.6897  11.00000  0.05    0.49
;
_shelx_res_checksum     42524
_iucr_refine_instructions_details
;
TITL PicTh35_0m_4_b.res in P-1
    PicTh35_0m_5.res
    created by SHELXL-2019/1 at 12:02:21 on 04-Sep-2023
CELL 0.71073 10.0356 10.6643 11.2760 83.540 64.178 89.593
ZERR 4.00 0.0035 0.0033 0.0040 0.009 0.009 0.009
LATT 1
SFAC C O F S H
UNIT 16 24 24 8 16
LIST 4 ! automatically inserted. Change 6 to 4 for CHECKCIF!!
TEMP -173.150
L.S. 5
FMAP 2
ACTA
PLAN 10
WGHT      0.0356      5.6795
BASF   0.37272
FVAR       0.51437
C1    1    0.738964    0.780569   -0.314510    11.00000    0.02644    0.03238 =
         0.03350   -0.00424   -0.01371   -0.00045
C2    1    0.798102    0.542623   -0.095187    11.00000    0.03775    0.01760 =
         0.05517   -0.01243   -0.02917    0.01095
AFIX  23
H2A   5    0.902806    0.520173   -0.141213    11.00000   -1.20000
H2B   5    0.739825    0.497232   -0.130181    11.00000   -1.20000
AFIX   0
C3    1    0.740760    0.503776    0.050529    11.00000    0.02828    0.01717 =
         0.04602   -0.00538   -0.02573    0.00024
AFIX  23
H3A   5    0.642752    0.539256    0.098399    11.00000   -1.20000
H3B   5    0.728878    0.410543    0.069459    11.00000   -1.20000
AFIX   0
C4    1    0.703061    0.580681    0.348086    11.00000    0.04695    0.03241 =
         0.03605   -0.00241   -0.02517   -0.00033
C5    1    0.858927    0.272599    0.625711    11.00000    0.03646    0.02363 =
         0.03244   -0.00486   -0.01668    0.00569
C6    1    0.792749    0.099816    0.913818    11.00000    0.01936    0.01580 =
         0.03402   -0.00097   -0.01475    0.00320
AFIX  23
H6A   5    0.899447    0.113447    0.889450    11.00000   -1.20000
H6B   5    0.782152    0.034746    0.862035    11.00000   -1.20000
AFIX   0
C7    1    0.711141    0.056400    1.057814    11.00000    0.02104    0.02380 =
         0.03210   -0.00106   -0.01640   -0.00049
AFIX  23
H7A   5    0.753362   -0.021922    1.080005    11.00000   -1.20000
H7B   5    0.605728    0.037346    1.080766    11.00000   -1.20000
AFIX   0
C8    1    0.739035    0.066060    1.353370    11.00000    0.03915    0.03727 =
         0.03519   -0.00476   -0.02019   -0.00152
O1    2    0.541628    0.637430   -0.111455    11.00000    0.02277    0.02093 =
         0.05101   -0.00499   -0.01650   -0.00506
O2    2    0.615607    0.846998   -0.077976    11.00000    0.02673    0.01912 =
         0.03507   -0.00482   -0.01035    0.00146
O3    2    0.786947    0.680016   -0.120796    11.00000    0.02624    0.02310 =
         0.03782   -0.00242   -0.01930    0.00376
O4    2    0.847447    0.551171    0.096084    11.00000    0.02453    0.02159 =
         0.04223    0.00033   -0.02200    0.00044
O5    2    0.714816    0.746732    0.154609    11.00000    0.03061    0.01918 =
         0.04286   -0.00153   -0.02106    0.00544
O6    2    0.948096    0.701962    0.175925    11.00000    0.03238    0.03362 =
         0.05649    0.00185   -0.02929   -0.01087
O7    2    0.626491    0.119242    0.753681    11.00000    0.03353    0.02235 =
         0.04901   -0.00547   -0.02556   -0.00205
O8    2    0.602259    0.347753    0.786102    11.00000    0.02834    0.02142 =
         0.04250   -0.00559   -0.01906    0.00856
O9    2    0.732330    0.218645    0.882920    11.00000    0.02174    0.01647 =
         0.02846   -0.00339   -0.01136    0.00271
O10   2    0.722195    0.156100    1.135954    11.00000    0.02928    0.02468 =
         0.03560   -0.00705   -0.02174    0.00924
O11   2    0.960769    0.079483    1.118966    11.00000    0.02430    0.03408 =
         0.04368   -0.01108   -0.01890    0.00982
O12   2    0.861763    0.277606    1.211804    11.00000    0.03961    0.02570 =
         0.04635   -0.00397   -0.02282    0.00453
F1    3    0.795633    0.681574   -0.379229    11.00000    0.05538    0.04812 =
         0.03609   -0.01490   -0.01785    0.00755
F2    3    0.638310    0.827313   -0.353268    11.00000    0.05701    0.05893 =
         0.04461   -0.00245   -0.03509    0.01271
F3    3    0.846727    0.868661   -0.348409    11.00000    0.04319    0.03734 =
         0.03793    0.00694   -0.00774   -0.01087
F4    3    0.590843    0.512900    0.350265    11.00000    0.04664    0.05483 =
         0.03748    0.00944   -0.01237   -0.02306
F5    3    0.784093    0.505067    0.385517    11.00000    0.06723    0.03557 =
         0.05332    0.01243   -0.03447   -0.00153
F6    3    0.648565    0.664162    0.432046    11.00000    0.07154    0.04858 =
         0.04166   -0.00744   -0.01968    0.00546
F7    3    0.838874    0.281918    0.515655    11.00000    0.05481    0.04012 =
         0.02584   -0.00210   -0.01974    0.00101
F8    3    0.918982    0.380531    0.629962    11.00000    0.03360    0.03347 =
         0.03597   -0.00106   -0.01198   -0.00975
F9    3    0.952081    0.181989    0.620240    11.00000    0.03030    0.03619 =
         0.03239   -0.00034   -0.00558    0.01251
F10   3    0.686141   -0.044923    1.341981    11.00000    0.09099    0.04006 =
         0.03973    0.01031   -0.02862   -0.03045
F11   3    0.626457    0.126950    1.430040    11.00000    0.03950    0.07195 =
         0.03529   -0.00894   -0.00768   -0.00082
F12   3    0.827603    0.042770    1.411019    11.00000    0.07203    0.03818 =
         0.04453    0.00634   -0.03792   -0.00105
S1    4    0.651292    0.733510   -0.137093    11.00000    0.01960    0.01745 =
         0.02663   -0.00135   -0.01062    0.00050
S2    4    0.811475    0.661629    0.180554    11.00000    0.02575    0.01930 =
         0.03299    0.00124   -0.01734   -0.00255
S3    4    0.681159    0.234931    0.770889    11.00000    0.02058    0.01884 =
         0.03167   -0.00242   -0.01448    0.00192
S4    4    0.840457    0.153609    1.189724    11.00000    0.02513    0.01843 =
         0.03010   -0.00130   -0.01473    0.00302
HKLF 5 1 1 0 0 0 1 0 0 0 1
REM  PicTh35_0m_4_b.res in P-1
REM wR2 = 0.1657, GooF = S = 1.073, Restrained GooF = 1.073 for all data
REM R1 = 0.0658 for 3403 Fo > 4sig(Fo) and 0.0941 for all 4339 data
REM 326 parameters refined using 0 restraints
END
WGHT      0.0356      5.6795
REM Highest difference peak  0.604,  deepest hole -0.548,  1-sigma level  0.128
Q1    1   0.6913  0.7403 -0.2330  11.00000  0.05    0.60
Q2    1   0.7594  0.2640  0.6598  11.00000  0.05    0.57
Q3    1   0.7770  0.1274  1.2848  11.00000  0.05    0.55
Q4    1   0.7472  0.6593  0.2908  11.00000  0.05    0.55
Q5    1   1.0329  0.0933  1.0007  11.00000  0.05    0.54
Q6    1   0.8780  0.6803  0.0650  11.00000  0.05    0.53
Q7    1   0.9406  0.5341  0.1116  11.00000  0.05    0.52
Q8    1   0.6586  0.1990  1.3829  11.00000  0.05    0.50
Q9    1   0.5859  0.7172  0.0008  11.00000  0.05    0.49
Q10   1   0.7013  0.3941  0.6897  11.00000  0.05    0.49
;
data_1
_chemical_name_systematic
;
Methanediyl bis(trifluoromethanesulfonate)
;
_chemical_name_common     'Methylene bis(triflate)'
_chemical_formula_moiety     'C3 H2 F6 O6 S2'
_chemical_formula_sum     'C3 H2 F6 O6 S2'
_chemical_formula_iupac     'C3 H2 F6 O6 S2'
_chemical_formula_weight     312.17
_chemical_melting_point     289
_chemical_absolute_configuration     unk
_space_group_crystal_system     monoclinic
_space_group_name_H-M_alt     'P 21'
_space_group_name_Hall     'P 2yb'
loop_
    _space_group_symop_operation_xyz
    'x, y, z'
    '-x, y+1/2, -z'
_cell_length_a     8.9822(12)
_cell_length_b     4.9413(6)
_cell_length_c     10.9400(14)
_cell_angle_alpha     90
_cell_angle_beta     102.406(5)
_cell_angle_gamma     90
_cell_volume     474.22(11)
_cell_formula_units_Z     2
_cell_measurement_reflns_used     5142
_cell_measurement_theta_min     2.325
_cell_measurement_theta_max     28.242
_cell_measurement_temperature     100(2)
_twin_individual_id     2
_twin_individual_twin_matrix_11     0.00348
_twin_individual_twin_matrix_12     -0.0005
_twin_individual_twin_matrix_13     -1.00013
_twin_individual_twin_matrix_21     -1.0
_twin_individual_twin_matrix_22     0.00071
_twin_individual_twin_matrix_23     -0.00087
_twin_individual_twin_matrix_31     0.00242
_twin_individual_twin_matrix_32     1.00013
_twin_individual_twin_matrix_33     0.52089
_exptl_crystal_description     plate
_exptl_crystal_colour     colourless
_exptl_crystal_size_max     0.349
_exptl_crystal_size_mid     0.320
_exptl_crystal_size_min     0.062
_exptl_crystal_density_diffrn     2.186
_exptl_crystal_density_meas     ?
_exptl_crystal_density_method     ?
_exptl_crystal_F_000     308
_exptl_absorpt_coefficient_mu     0.676
_exptl_absorpt_correction_type     multi-scan
_exptl_absorpt_process_details
;
(TWINABS; Bruker, 2012)
;
_exptl_absorpt_correction_T_min     0.54003
_exptl_absorpt_correction_T_max     0.745686
_exptl_special_details
;
Diffractometer operator             T. Pickl
scanspeed                           1-3 s per frame
dx                                  46 mm
2474 frames measured in 8 data sets
phi-scans with delta_phi         = 0.5
omega-scans with delta_omega     = 0.5
shutterless mode
;
_diffrn_ambient_temperature     100(2)
_diffrn_source     'TXS rotating anode'
_diffrn_source_voltage     50.0
_diffrn_source_current     50.0
_diffrn_radiation_type     MoK\a
_diffrn_radiation_wavelength     0.71073
_diffrn_radiation_source     'TXS rotating anode'
_diffrn_radiation_monochromator     'Helios optic'
_diffrn_measurement_device_type     'Bruker D8 VENTURE'
_diffrn_measurement_device     'three-angle diffractometer'
_diffrn_measurement_method     '\w and \f scans'
_diffrn_detector     CPAD
_diffrn_measurement_specimen_support     'MiTeGen micromount'
_diffrn_detector_area_resol_mean     16
_diffrn_reflns_number     2295
_diffrn_reflns_av_R_equivalents     0.0438
_diffrn_reflns_av_unetI/netI     0.0283
_diffrn_reflns_theta_min     2.322
_diffrn_reflns_theta_max     28.290
_diffrn_reflns_theta_full     25.242
_diffrn_measured_fraction_theta_max     0.989
_diffrn_measured_fraction_theta_full     0.997
_diffrn_reflns_limit_h_min     -11
_diffrn_reflns_limit_h_max     11
_diffrn_reflns_limit_k_min     -6
_diffrn_reflns_limit_k_max     6
_diffrn_reflns_limit_l_min     -14
_diffrn_reflns_limit_l_max     14
_diffrn_radiation_probe     x-ray
_refine_special_details
;
Refined as a 2-component twin
;
_reflns_number_total     2295
_reflns_number_gt     2254
_reflns_threshold_expression     'I > 2\s(I)'
_refine_ls_structure_factor_coef     Fsqd
_refine_ls_matrix_type     full
_refine_ls_R_factor_all     0.0289
_refine_ls_R_factor_gt     0.0271
_refine_ls_wR_factor_gt     0.0690
_refine_ls_wR_factor_ref     0.0719
_refine_ls_goodness_of_fit_ref     1.054
_refine_ls_restrained_S_all     1.053
_refine_ls_number_reflns     2295
_refine_ls_number_parameters     155
_refine_ls_number_restraints     1
_refine_ls_hydrogen_treatment     constr
_refine_ls_weighting_scheme     calc
_refine_ls_weighting_details
              'w=1/[\s^2^(Fo^2^)+(0.0318P)^2^+0.3843P] where P=(Fo^2^+2Fc^2^)/3'
_atom_sites_solution_hydrogens     geom
_atom_sites_solution_primary     direct
_atom_sites_solution_secondary     difmap
_refine_ls_shift/su_max     0.000
_refine_ls_shift/su_mean     0.000
_refine_diff_density_max     0.410
_refine_diff_density_min     -0.470
_refine_ls_extinction_method     none
_refine_ls_extinction_coef     .
_refine_ls_abs_structure_details
;
Flack <i>x</i> determined using 959 quotients [(I+)-(I-)]/[(I+)+(I-)]
(Parsons <i>et al.</i>,  2013)
;
_refine_ls_abs_structure_Flack     0.12(4)
loop_
    _atom_type_symbol
    _atom_type_description
    _atom_type_scat_dispersion_real
    _atom_type_scat_dispersion_imag
    _atom_type_scat_source
    'C' 'C' 0.0033 0.0016
                         'International Tables Vol C Tables 4.2.6.8 and 6.1.1.4'
    'H' 'H' 0.0000 0.0000
                         'International Tables Vol C Tables 4.2.6.8 and 6.1.1.4'
    'O' 'O' 0.0106 0.0060
                         'International Tables Vol C Tables 4.2.6.8 and 6.1.1.4'
    'F' 'F' 0.0171 0.0103
                         'International Tables Vol C Tables 4.2.6.8 and 6.1.1.4'
    'S' 'S' 0.1246 0.1234
                         'International Tables Vol C Tables 4.2.6.8 and 6.1.1.4'
_computing_data_collection
;
APEX4 (Bruker, 2022)
;
_computing_cell_refinement
;
SAINT (Bruker, 2019)
;
_computing_data_reduction
;
SAINT (Bruker, 2019)
;
_computing_structure_solution
;
<i>SHELXT</i> (Sheldrick, 2015a)
;
_computing_structure_refinement
;
SHELXL (Sheldrick, 2015b) and <i>ShelXle</i> (H\"ubschle <i>et al.</i>,
2011)
;
_computing_molecular_graphics
;
PLATON (Spek, 2020)
;
_computing_publication_material
;
PLATON (Spek, 2020), enCIFer (Allen <i>et al.</i>,  2004) and
<i>FinalCif</i> (Kratzert, 2023)
;
loop_
    _atom_site_type_symbol
    _atom_site_label
    _atom_site_fract_x
    _atom_site_fract_y
    _atom_site_fract_z
    _atom_site_U_iso_or_equiv
    _atom_site_adp_type
    _atom_site_calc_flag
    _atom_site_occupancy
    _atom_site_disorder_assembly
    _atom_site_disorder_group
    S S1 0.96595(10) 0.4898(2) 0.31972(8) 0.0175(2) Uani d 1 . .
    S S2 0.44053(10) 0.4789(2) 0.32170(8) 0.01610(19) Uani d 1 . .
    F F1 0.7896(3) 0.1739(6) 0.1613(3) 0.0322(7) Uani d 1 . .
    F F2 1.0069(3) 0.2574(7) 0.1183(3) 0.0364(7) Uani d 1 . .
    F F3 0.8318(4) 0.5634(7) 0.0880(3) 0.0341(7) Uani d 1 . .
    F F4 0.4514(4) 0.4480(7) 0.0868(2) 0.0373(7) Uani d 1 . .
    F F5 0.5287(3) 0.8260(6) 0.1738(2) 0.0308(7) Uani d 1 . .
    F F6 0.2896(3) 0.7339(7) 0.1293(3) 0.0319(6) Uani d 1 . .
    O O1 0.8169(3) 0.6258(6) 0.3446(3) 0.0182(6) Uani d 1 . .
    O O2 1.0087(4) 0.2659(7) 0.3995(3) 0.0262(7) Uani d 1 . .
    O O3 1.0679(3) 0.7015(7) 0.3090(3) 0.0268(7) Uani d 1 . .
    O O4 0.6057(3) 0.3562(6) 0.3435(3) 0.0187(6) Uani d 1 . .
    O O5 0.3381(3) 0.2596(7) 0.3047(3) 0.0260(7) Uani d 1 . .
    O O6 0.4345(4) 0.6917(7) 0.4070(3) 0.0229(6) Uani d 1 . .
    C C1 0.7303(5) 0.4932(13) 0.4231(3) 0.0230(6) Uani d 1 . .
    H H1 0.795251 0.361855 0.478791 0.028 Uiso calc 1 . .
    H H2 0.691600 0.627764 0.475688 0.028 Uiso calc 1 . .
    C C2 0.8932(5) 0.3618(10) 0.1609(4) 0.0229(9) Uani d 1 . .
    C C3 0.4270(5) 0.6309(9) 0.1666(4) 0.0229(8) Uani d 1 . .
loop_
    _atom_site_aniso_label
    _atom_site_aniso_U_11
    _atom_site_aniso_U_22
    _atom_site_aniso_U_33
    _atom_site_aniso_U_12
    _atom_site_aniso_U_13
    _atom_site_aniso_U_23
    S1 0.0112(4) 0.0210(4) 0.0202(4) 0.0007(4) 0.0033(4) -0.0024(5)
    S2 0.0115(4) 0.0185(4) 0.0186(4) 0.0011(5) 0.0038(3) 0.0015(5)
    F1 0.0281(15) 0.0359(16) 0.0334(13) -0.0131(12) 0.0085(12) -0.0131(12)
    F2 0.0279(15) 0.051(2) 0.0345(14) 0.0012(14) 0.0156(12) -0.0151(14)
    F3 0.0436(17) 0.0338(14) 0.0218(12) 0.0017(13) -0.0001(12) 0.0042(10)
    F4 0.0454(17) 0.0465(19) 0.0206(11) 0.0085(17) 0.0083(11) -0.0042(13)
    F5 0.0286(15) 0.0320(15) 0.0336(14) -0.0048(11) 0.0103(12) 0.0122(11)
    F6 0.0221(13) 0.0425(16) 0.0289(13) 0.0093(13) 0.0008(11) 0.0105(13)
    O1 0.0117(13) 0.0214(14) 0.0229(14) 0.0023(11) 0.0066(11) -0.0006(11)
    O2 0.0246(16) 0.0269(17) 0.0266(15) 0.0108(14) 0.0043(13) 0.0047(13)
    O3 0.0188(15) 0.0306(17) 0.0331(16) -0.0083(13) 0.0104(14) -0.0107(14)
    O4 0.0122(13) 0.0220(13) 0.0225(14) 0.0008(12) 0.0047(12) 0.0020(12)
    O5 0.0140(14) 0.0270(17) 0.0363(16) -0.0021(12) 0.0036(13) 0.0039(14)
    O6 0.0212(15) 0.0249(15) 0.0228(14) 0.0065(13) 0.0049(12) 0.0000(13)
    C1 0.0121(13) 0.0387(19) 0.0182(13) -0.0047(17) 0.0036(16) 0.000(2)
    C2 0.021(2) 0.026(2) 0.0221(19) -0.0022(17) 0.0057(16) -0.0054(17)
    C3 0.023(2) 0.028(2) 0.0173(17) 0.0027(19) 0.0018(17) 0.0039(17)
_geom_special_details
;
 All esds (except the esd in the dihedral angle between two l.s. planes)
 are estimated using the full covariance matrix.  The cell esds are taken
 into account individually in the estimation of esds in distances, angles
 and torsion angles; correlations between esds in cell parameters are only
 used when they are defined by crystal symmetry.  An approximate (isotropic)
 treatment of cell esds is used for estimating esds involving l.s. planes.
;
loop_
    _geom_bond_atom_site_label_1
    _geom_bond_atom_site_label_2
    _geom_bond_site_symmetry_2
    _geom_bond_distance
    _geom_bond_publ_flag
    S1 O2 . 1.410(4) ?
    S1 O3 . 1.412(4) ?
    S1 O1 . 1.573(3) ?
    S1 C2 . 1.833(4) ?
    S2 O5 . 1.408(3) ?
    S2 O6 . 1.415(3) ?
    S2 O4 . 1.573(3) ?
    S2 C3 . 1.835(4) ?
    F1 C2 . 1.316(5) ?
    F2 C2 . 1.316(5) ?
    F3 C2 . 1.321(6) ?
    F4 C3 . 1.308(5) ?
    F5 C3 . 1.319(5) ?
    F6 C3 . 1.316(5) ?
    O1 C1 . 1.435(5) ?
    O4 C1 . 1.432(5) ?
    C1 H1 . 0.9900 ?
    C1 H2 . 0.9900 ?
loop_
    _geom_contact_atom_site_label_1
    _geom_contact_atom_site_label_2
    _geom_contact_distance
    _geom_contact_site_symmetry_1
    _geom_contact_site_symmetry_2
    _geom_contact_publ_flag
    F3 F6 2.894(5) 1_555 2_645 yes
    F1 F5 2.933(4) 1_555 1_545 yes
    F4 F5 2.957(3) 1_555 2_645 yes
loop_
    _geom_angle_atom_site_label_1
    _geom_angle_atom_site_label_2
    _geom_angle_atom_site_label_3
    _geom_angle_site_symmetry_1
    _geom_angle_site_symmetry_3
    _geom_angle
    _geom_angle_publ_flag
    O2 S1 O3 . . 122.5(2) ?
    O2 S1 O1 . . 110.91(17) ?
    O3 S1 O1 . . 106.8(2) ?
    O2 S1 C2 . . 108.1(2) ?
    O3 S1 C2 . . 106.4(2) ?
    O1 S1 C2 . . 99.69(19) ?
    O5 S2 O6 . . 122.87(19) ?
    O5 S2 O4 . . 106.97(19) ?
    O6 S2 O4 . . 110.79(18) ?
    O5 S2 C3 . . 106.3(2) ?
    O6 S2 C3 . . 107.5(2) ?
    O4 S2 C3 . . 99.85(19) ?
    C1 O1 S1 . . 120.0(3) ?
    C1 O4 S2 . . 119.9(3) ?
    O4 C1 O1 . . 107.8(2) ?
    O4 C1 H1 . . 110.1 ?
    O1 C1 H1 . . 110.1 ?
    O4 C1 H2 . . 110.1 ?
    O1 C1 H2 . . 110.1 ?
    H1 C1 H2 . . 108.5 ?
    F1 C2 F2 . . 109.2(4) ?
    F1 C2 F3 . . 109.3(4) ?
    F2 C2 F3 . . 109.7(4) ?
    F1 C2 S1 . . 110.4(3) ?
    F2 C2 S1 . . 109.0(3) ?
    F3 C2 S1 . . 109.3(3) ?
    F4 C3 F6 . . 109.9(4) ?
    F4 C3 F5 . . 109.3(4) ?
    F6 C3 F5 . . 109.1(4) ?
    F4 C3 S2 . . 110.3(3) ?
    F6 C3 S2 . . 108.4(3) ?
    F5 C3 S2 . . 109.7(3) ?
loop_
    _geom_torsion_atom_site_label_1
    _geom_torsion_atom_site_label_2
    _geom_torsion_atom_site_label_3
    _geom_torsion_atom_site_label_4
    _geom_torsion_site_symmetry_1
    _geom_torsion_site_symmetry_2
    _geom_torsion_site_symmetry_3
    _geom_torsion_site_symmetry_4
    _geom_torsion
    _geom_torsion_publ_flag
    O2 S1 O1 C1 . . . . -10.4(4) ?
    O3 S1 O1 C1 . . . . -146.1(3) ?
    C2 S1 O1 C1 . . . . 103.3(3) ?
    O5 S2 O4 C1 . . . . -147.9(3) ?
    O6 S2 O4 C1 . . . . -11.6(4) ?
    C3 S2 O4 C1 . . . . 101.6(3) ?
    S2 O4 C1 O1 . . . . -103.7(4) ?
    S1 O1 C1 O4 . . . . -98.6(4) ?
    O2 S1 C2 F1 . . . . 50.7(4) ?
    O3 S1 C2 F1 . . . . -176.1(3) ?
    O1 S1 C2 F1 . . . . -65.2(4) ?
    O2 S1 C2 F2 . . . . -69.3(4) ?
    O3 S1 C2 F2 . . . . 64.0(4) ?
    O1 S1 C2 F2 . . . . 174.9(3) ?
    O2 S1 C2 F3 . . . . 170.9(3) ?
    O3 S1 C2 F3 . . . . -55.9(4) ?
    O1 S1 C2 F3 . . . . 55.0(3) ?
    O5 S2 C3 F4 . . . . -54.8(4) ?
    O6 S2 C3 F4 . . . . 171.9(3) ?
    O4 S2 C3 F4 . . . . 56.3(4) ?
    O5 S2 C3 F6 . . . . 65.7(3) ?
    O6 S2 C3 F6 . . . . -67.6(4) ?
    O4 S2 C3 F6 . . . . 176.7(3) ?
    O5 S2 C3 F5 . . . . -175.3(3) ?
    O6 S2 C3 F5 . . . . 51.4(4) ?
    O4 S2 C3 F5 . . . . -64.2(3) ?
loop_
    _geom_hbond_atom_site_label_d
    _geom_hbond_atom_site_label_h
    _geom_hbond_atom_site_label_a
    _geom_hbond_site_symmetry_d
    _geom_hbond_site_symmetry_h
    _geom_hbond_site_symmetry_a
    _geom_hbond_distance_dh
    _geom_hbond_distance_ha
    _geom_hbond_distance_da
    _geom_hbond_angle_dha
    _geom_hbond_publ_flag
    C1 H1 O2 1_555 1_555 1_555 0.99 2.317 2.803(6) 109.23 yes
    C1 H2 O6 1_555 1_555 1_555 0.99 2.292 2.802(6) 110.91 yes
    C1 H1 O3 1_555 1_555 2_746 0.99 2.510 3.416(5) 151.98 yes
    C1 H2 O5 1_555 1_555 2_646 0.99 2.558 3.430(5) 146.87 yes
_shelx_space_group_comment
;
The symmetry employed for this shelxl refinement is uniquely defined
by the following loop, which should always be used as a source of
symmetry information in preference to the above space-group names.
They are only intended as comments.
;
_shelx_estimated_absorpt_T_min     0.798
_shelx_estimated_absorpt_T_max     0.959
_shelx_hkl_file
;
   1   0   0 37.7210 1.04674   1
  -2   0   1 6150.10 244.815  -2
   2   0   0 6150.10 244.815   1
   3   0   0 18.1854 0.37909   1
  -4   0   2 1349.78 46.0225  -2
   4   0   0 1349.78 46.0225   1
   5   0   0 969.901 25.7869   1
  -6   0   3 51.7906 1.22892  -2
   6   0   0 51.7906 1.22892   1
  -7   0   4 758.357 19.1786  -2
   7   0   0 758.357 19.1786   1
  -8   0   4 772.063 12.8154  -2
   8   0   0 772.063 12.8154   1
  -9   0   5 102.978 2.48413  -2
   9   0   0 102.978 2.48413   1
 -10   0   5 91.4487 2.29101  -2
  10   0   0 91.4487 2.29101   1
 -11   0   6 53.5120 1.95187  -2
  11   0   0 53.5120 1.95187   1
   0   1   0 1.25108 0.33186  -2
   0  -1   0 1.25108 0.33186   1
   0  -1   0 0.51290 0.33282  -2
   0   1   0 0.51290 0.33282   1
  -1  -1   0 513.550 13.5279   1
   1   1   0 542.663 21.9790   1
  -2   1   1 2878.18 88.4458  -2
  -2  -1   0 2878.18 88.4458   1
   2  -1  -1 3018.70 122.051  -2
   2   1   0 3018.70 122.051   1
  -3  -1   0 499.447 13.4317   1
   3   1   0 512.822 13.4734   1
  -4   1   2 1610.13 68.7156  -2
  -4  -1   0 1610.13 68.7156   1
   4  -1  -2 1672.84 54.1565  -2
   4   1   0 1672.84 54.1565   1
  -5  -1   0 730.999 21.6846   1
   5   1   0 756.297 25.7413   1
  -6   1   3 1286.48 55.7057  -2
  -6  -1   0 1286.48 55.7057   1
   6  -1  -3 1298.40 56.3884  -2
   6   1   0 1298.40 56.3884   1
  -7   1   4 435.029 6.49192  -2
  -7  -1   0 435.029 6.49192   1
   7  -1  -4 444.434 6.78853  -2
   7   1   0 444.434 6.78853   1
  -8   1   4 693.501 11.1584  -2
  -8  -1   0 693.501 11.1584   1
   8  -1  -4 673.882 10.2317  -2
   8   1   0 673.882 10.2317   1
  -9   1   5 279.069 5.26103  -2
  -9  -1   0 279.069 5.26103   1
   9  -1  -5 283.310 5.62457  -2
   9   1   0 283.310 5.62457   1
 -10   1   5 16.9839 1.26129  -2
 -10  -1   0 16.9839 1.26129   1
  10  -1  -5 16.3179 1.05638  -2
  10   1   0 16.3179 1.05638   1
 -11   1   6 244.262 7.97348  -2
 -11  -1   0 244.262 7.97348   1
  11  -1  -6 244.473 5.76451  -2
  11   1   0 244.473 5.76451   1
   0   2   0 241.228 7.82553  -2
   0  -2   0 241.228 7.82553   1
   0  -2   0 236.634 11.2376  -2
   0   2   0 236.634 11.2376   1
  -1  -2   0 481.964 39.9668   1
   1   2   0 479.284 20.4712   1
  -2   2   1 1348.84 35.9670  -2
  -2  -2   0 1348.84 35.9670   1
   2  -2  -1 1252.57 32.3804  -2
   2   2   0 1252.57 32.3804   1
  -3  -2   0 729.264 16.8026   1
   3   2   0 706.497 20.5295   1
  -4   2   2 14.8057 0.48752  -2
  -4  -2   0 14.8057 0.48752   1
   4  -2  -2 16.1460 0.52863  -2
   4   2   0 16.1460 0.52863   1
  -5   2   3 209.536 9.76915  -2
  -5  -2   0 209.536 9.76915   1
   5  -2  -3 210.147 9.38577  -2
   5   2   0 210.147 9.38577   1
  -6   2   3 149.675 2.05517  -2
  -6  -2   0 149.675 2.05517   1
   6  -2  -3 144.169 2.44412  -2
   6   2   0 144.169 2.44412   1
  -7   2   4 123.590 3.31936  -2
  -7  -2   0 123.590 3.31936   1
   7  -2  -4 113.078 4.32938  -2
   7   2   0 113.078 4.32938   1
  -8   2   4 259.666 4.87192  -2
  -8  -2   0 259.666 4.87192   1
   8  -2  -4 256.764 4.44770  -2
   8   2   0 256.764 4.44770   1
  -9   2   5 19.8175 0.93527  -2
  -9  -2   0 19.8175 0.93527   1
   9  -2  -5 21.3618 0.85420  -2
   9   2   0 21.3618 0.85420   1
 -10   2   5 253.337 7.59757  -2
 -10  -2   0 253.337 7.59757   1
  10  -2  -5 263.845 6.50269  -2
  10   2   0 263.845 6.50269   1
  11  -2  -6 5.07807 2.91295  -2
  11   2   0 5.07807 2.91295   1
   0   3   0 0.11751 0.46091  -2
   0  -3   0 0.11751 0.46091   1
   0  -3   0 -0.1955 0.76158  -2
   0   3   0 -0.1955 0.76158   1
  -1  -3   0 215.725 3.40619   1
   1   3   0 215.892 4.92194   1
  -2   3   1 304.861 6.40427  -2
  -2  -3   0 304.861 6.40427   1
   2  -3  -1 303.062 8.08577  -2
   2   3   0 303.062 8.08577   1
  -3   3   2 107.570 6.34637  -2
  -3  -3   0 107.570 6.34637   1
   3   3   0 34.7517 1.00171   1
  -4   3   2 741.974 18.9162  -2
  -4  -3   0 741.974 18.9162   1
   4  -3  -2 762.292 26.1420  -2
   4   3   0 762.292 26.1420   1
  -5   3   3 356.555 6.48566  -2
  -5  -3   0 356.555 6.48566   1
   5  -3  -3 323.862 10.7477  -2
   5   3   0 323.862 10.7477   1
  -6   3   3 410.584 6.12244  -2
  -6  -3   0 410.584 6.12244   1
   6  -3  -3 396.093 5.98395  -2
   6   3   0 396.093 5.98395   1
  -7   3   4 213.909 3.78017  -2
  -7  -3   0 213.909 3.78017   1
   7  -3  -4 212.225 6.97666  -2
   7   3   0 212.225 6.97666   1
  -8   3   4 128.136 2.57401  -2
  -8  -3   0 128.136 2.57401   1
   8  -3  -4 127.113 3.99432  -2
   8   3   0 127.113 3.99432   1
  -9   3   5 187.211 4.86336  -2
  -9  -3   0 187.211 4.86336   1
   9  -3  -5 195.280 6.97031  -2
   9   3   0 195.280 6.97031   1
 -10   3   5 53.5064 10.0513  -2
 -10  -3   0 53.5064 10.0513   1
  10  -3  -5 27.1638 2.38510  -2
  10   3   0 27.1638 2.38510   1
  -1  -4   0 77.3242 1.85498   1
   1   4   0 76.4373 1.81030   1
  -2   4   1 556.719 11.5677  -2
  -2  -4   0 556.719 11.5677   1
   2  -4  -1 563.424 11.3474  -2
   2   4   0 563.424 11.3474   1
  -3   4   2 538.300 29.5656  -2
  -3  -4   0 538.300 29.5656   1
   3  -4  -2 549.991 24.6506  -2
   3   4   0 549.991 24.6506   1
  -4   4   2 507.334 10.7306  -2
  -4  -4   0 507.334 10.7306   1
   4  -4  -2 520.385 11.6381  -2
   4   4   0 520.385 11.6381   1
  -5   4   3 16.6256 1.01395  -2
  -5  -4   0 16.6256 1.01395   1
   5  -4  -3 16.3185 1.36798  -2
   5   4   0 16.3185 1.36798   1
  -6   4   3 152.403 2.78367  -2
  -6  -4   0 152.403 2.78367   1
   6  -4  -3 141.957 3.27557  -2
   6   4   0 141.957 3.27557   1
  -7   4   4 155.718 4.41862  -2
  -7  -4   0 155.718 4.41862   1
   7  -4  -4 150.579 5.65044  -2
   7   4   0 150.579 5.65044   1
  -8   4   4 123.835 3.81685  -2
  -8  -4   0 123.835 3.81685   1
   8  -4  -4 111.575 4.47009  -2
   8   4   0 111.575 4.47009   1
  -9   4   5 53.7894 2.22352  -2
  -9  -4   0 53.7894 2.22352   1
   9  -4  -5 51.1602 3.05726  -2
   9   4   0 51.1602 3.05726   1
   0   5   0 -0.2377 1.10616  -2
   0  -5   0 -0.2377 1.10616   1
   0  -5   0 0.70109 1.09280  -2
   0   5   0 0.70109 1.09280   1
  -1  -5   0 116.178 2.63996   1
   1   5   0 109.605 3.69250   1
  -2   5   1 107.354 3.74944  -2
  -2  -5   0 107.354 3.74944   1
   2  -5  -1 99.3446 3.41202  -2
   2   5   0 99.3446 3.41202   1
  -3   5   2 177.061 9.49784  -2
  -3  -5   0 177.061 9.49784   1
   3   5   0 109.972 6.47019   1
  -4   5   2 388.188 9.82033  -2
  -4  -5   0 388.188 9.82033   1
   4  -5  -2 394.318 13.8445  -2
   4   5   0 394.318 13.8445   1
  -5   5   3 5.67309 0.85045  -2
  -5  -5   0 5.67309 0.85045   1
   5  -5  -3 7.10600 2.59109  -2
   5   5   0 7.10600 2.59109   1
  -6   5   3 136.488 4.07182  -2
  -6  -5   0 136.488 4.07182   1
  -7   5   4 8.00490 1.15710  -2
  -7  -5   0 8.00490 1.15710   1
   7  -5  -4 10.3886 2.82319  -2
   7   5   0 10.3886 2.82319   1
   0   6   0 205.220 10.9325  -2
   0  -6   0 205.220 10.9325   1
   0  -6   0 196.201 10.6369  -2
   0   6   0 196.201 10.6369   1
  -1   6   1 30.9424 3.20561  -2
  -1  -6   0 30.9424 3.20561   1
   1   6   0 12.8296 1.35570   1
  -2   6   1 126.683 3.78461  -2
  -2  -6   0 126.683 3.78461   1
   2  -6  -1 106.337 6.90228  -2
   2   6   0 106.337 6.90228   1
  -3   6   2 9.99299 1.38597  -2
  -3  -6   0 9.99299 1.38597   1
   3   6   0 6.83356 1.28867   1
  -4   6   2 36.0893 1.73138  -2
  -4  -6   0 36.0893 1.73138   1
 -11   0   5 460.702 9.50573  -2
 -11   0   1 460.702 9.50573   1
 -10   0   4 169.596 3.31379  -2
 -10   0   1 169.596 3.31379   1
  -9   0   4 143.832 2.89584  -2
  -9   0   1 143.832 2.89584   1
  -8   0   3 93.0890 2.42116  -2
  -8   0   1 93.0890 2.42116   1
  -7   0   3 49.0192 1.18553  -2
  -7   0   1 49.0192 1.18553   1
  -6   0   2 574.254 24.4435  -2
  -6   0   1 574.254 24.4435   1
  -5   0   1 2.11740 0.24701   1
  -4   0   1 172.609 3.37512  -2
  -4   0   1 172.609 3.37512   1
  -3   0   1 6.33735 0.21658   1
   2   0   0 6481.50 181.351  -2
  -2   0   1 6481.50 181.351   1
  -1   0   1 95.5798 2.82960   1
   1   0   1 46.9732 0.75589   1
  -2   0   2 2036.42 59.9717  -2
   2   0   1 2036.42 59.9717   1
   3   0   1 1826.54 40.4152   1
  -4   0   3 124.870 2.01802  -2
   4   0   1 124.870 2.01802   1
   5   0   1 500.809 14.8062   1
  -7   0   5 3.24548 0.68812  -2
   7   0   1 3.24548 0.68812   1
  -8   0   5 233.814 3.95713  -2
   8   0   1 233.814 3.95713   1
  -9   0   6 176.949 4.36621  -2
   9   0   1 176.949 4.36621   1
 -10   0   6 5.22710 1.08371  -2
  10   0   1 5.22710 1.08371   1
 -11   0   7 519.418 18.1018  -2
  11   0   1 519.418 18.1018   1
 -11   1   5 60.8032 3.27673  -2
  11  -1  -1 60.8032 3.27673   1
  11  -1  -5 62.1185 2.01993  -2
 -11   1   1 62.1185 2.01993   1
 -10   1   4 128.554 2.86328  -2
  10  -1  -1 128.554 2.86328   1
  10  -1  -4 131.378 3.08205  -2
 -10   1   1 131.378 3.08205   1
  -9   1   4 116.549 2.27961  -2
   9  -1  -1 116.549 2.27961   1
   9  -1  -4 118.423 2.17886  -2
  -9   1   1 118.423 2.17886   1
  -8   1   3 655.588 13.1075  -2
   8  -1  -1 655.588 13.1075   1
   8  -1  -3 648.901 10.7352  -2
  -8   1   1 648.901 10.7352   1
  -7   1   3 309.327 4.31361  -2
   7  -1  -1 309.327 4.31361   1
   7  -1  -3 302.758 4.66485  -2
  -7   1   1 302.758 4.66485   1
  -6   1   2 457.672 7.75612  -2
   6  -1  -1 457.672 7.75612   1
   6  -1  -2 469.825 8.11487  -2
  -6   1   1 469.825 8.11487   1
   5  -1  -1 151.920 1.92614   1
  -5   1   1 146.136 2.16589   1
  -4   1   1 183.910 2.59999  -2
   4  -1  -1 183.910 2.59999   1
   4  -1  -1 170.843 2.93796  -2
  -4   1   1 170.843 2.93796   1
   3  -1  -1 64.1504 0.88559   1
  -3   1   1 63.6583 0.88584   1
   2   1   0 2544.13 107.326  -2
   2  -1  -1 2544.13 107.326   1
  -2  -1   0 2549.64 106.362  -2
  -2   1   1 2549.64 106.362   1
   1  -1  -1 844.842 18.1394   1
  -1   1   1 847.032 21.2898   1
   0   1   1 9366.55 261.248  -2
   0  -1  -1 9366.55 261.248   1
   0  -1  -1 9011.16 260.276  -2
   0   1   1 9011.16 260.276   1
  -1  -1  -1 101.830 2.26859   1
   1   1   1 102.893 1.95349   1
  -2   1   2 845.443 20.6158  -2
  -2  -1  -1 845.443 20.6158   1
   2  -1  -2 923.342 20.8596  -2
   2   1   1 923.342 20.8596   1
  -3  -1  -1 2071.47 44.9789   1
   3   1   1 2027.60 44.8529   1
  -4   1   3 407.672 12.7597  -2
  -4  -1  -1 407.672 12.7597   1
   4  -1  -3 434.394 10.4915  -2
   4   1   1 434.394 10.4915   1
  -5  -1  -1 1188.24 30.4300   1
   5   1   1 1267.01 37.8690   1
  -6   1   4 74.2305 1.28862  -2
  -6  -1  -1 74.2305 1.28862   1
   6  -1  -4 70.0661 1.33081  -2
   6   1   1 70.0661 1.33081   1
  -7   1   5 446.375 7.18438  -2
  -7  -1  -1 446.375 7.18438   1
   7  -1  -5 432.197 6.76244  -2
   7   1   1 432.197 6.76244   1
  -8   1   5 256.389 4.84582  -2
  -8  -1  -1 256.389 4.84582   1
   8  -1  -5 263.180 3.83882  -2
   8   1   1 263.180 3.83882   1
  -9   1   6 283.756 5.30537  -2
  -9  -1  -1 283.756 5.30537   1
   9  -1  -6 280.233 6.39040  -2
   9   1   1 280.233 6.39040   1
 -10   1   6 161.043 4.47075  -2
 -10  -1  -1 161.043 4.47075   1
  10  -1  -6 165.180 4.77814  -2
  10   1   1 165.180 4.77814   1
 -11   1   7 76.4921 4.43384  -2
 -11  -1  -1 76.4921 4.43384   1
  11  -1  -7 76.9091 2.73037  -2
  11   1   1 76.9091 2.73037   1
 -11   2   5 68.3265 4.46710  -2
  11  -2  -1 68.3265 4.46710   1
  11  -2  -5 64.2933 4.96306  -2
 -11   2   1 64.2933 4.96306   1
 -10   2   4 14.7880 1.67238  -2
  10  -2  -1 14.7880 1.67238   1
  10  -2  -4 16.0092 0.94642  -2
 -10   2   1 16.0092 0.94642   1
  -9   2   4 72.5870 1.92181  -2
   9  -2  -1 72.5870 1.92181   1
   9  -2  -4 74.5959 1.72354  -2
  -9   2   1 74.5959 1.72354   1
  -8   2   3 354.634 5.42700  -2
   8  -2  -1 354.634 5.42700   1
   8  -2  -3 343.139 5.64018  -2
  -8   2   1 343.139 5.64018   1
  -7   2   3 425.816 8.35543  -2
   7  -2  -1 425.816 8.35543   1
   7  -2  -3 444.588 10.9343  -2
  -7   2   1 444.588 10.9343   1
  -6   2   2 464.854 6.40486  -2
   6  -2  -1 464.854 6.40486   1
   6  -2  -2 446.983 7.85726  -2
  -6   2   1 446.983 7.85726   1
   5  -2  -1 344.834 4.80567   1
  -5   2   1 343.098 5.31017   1
  -4   2   1 5084.93 126.478  -2
   4  -2  -1 5084.93 126.478   1
   4  -2  -1 5026.42 120.177  -2
  -4   2   1 5026.42 120.177   1
   3  -2  -1 807.777 20.5073   1
  -3   2   1 847.976 23.0260   1
   2   2   0 1077.58 38.7534  -2
   2  -2  -1 1077.58 38.7534   1
  -2  -2   0 1198.12 34.9567  -2
  -2   2   1 1198.12 34.9567   1
   1  -2  -1 358.042 19.4342   1
  -1   2   1 340.303 10.5784   1
   0   2   1 82.3178 1.47201  -2
   0  -2  -1 82.3178 1.47201   1
   0  -2  -1 89.1352 1.91407  -2
   0   2   1 89.1352 1.91407   1
  -1  -2  -1 158.740 2.72192   1
   1   2   1 149.475 3.66895   1
  -2   2   2 456.908 10.3194  -2
  -2  -2  -1 456.908 10.3194   1
   2  -2  -2 490.225 12.0501  -2
   2   2   1 490.225 12.0501   1
  -3  -2  -1 441.099 12.1726   1
   3   2   1 449.284 12.7699   1
  -4   2   3 1287.76 79.3648  -2
  -4  -2  -1 1287.76 79.3648   1
   4  -2  -3 1229.68 41.4747  -2
   4   2   1 1229.68 41.4747   1
  -5   2   4 118.497 3.83892  -2
  -5  -2  -1 118.497 3.83892   1
   5  -2  -4 103.140 5.33124  -2
   5   2   1 103.140 5.33124   1
  -6   2   4 802.893 11.8844  -2
  -6  -2  -1 802.893 11.8844   1
   6  -2  -4 797.215 12.5790  -2
   6   2   1 797.215 12.5790   1
  -7   2   5 183.040 3.84141  -2
  -7  -2  -1 183.040 3.84141   1
   7  -2  -5 187.724 7.05329  -2
   7   2   1 187.724 7.05329   1
  -8   2   5 377.420 6.86616  -2
  -8  -2  -1 377.420 6.86616   1
   8  -2  -5 389.942 7.36294  -2
   8   2   1 389.942 7.36294   1
  -9   2   6 154.560 3.17768  -2
  -9  -2  -1 154.560 3.17768   1
   9  -2  -6 158.073 2.90011  -2
   9   2   1 158.073 2.90011   1
 -10   2   6 35.1889 1.92545  -2
 -10  -2  -1 35.1889 1.92545   1
  10  -2  -6 38.0006 1.70651  -2
  10   2   1 38.0006 1.70651   1
 -10   3   4 250.540 9.59894  -2
  10  -3  -1 250.540 9.59894   1
  10  -3  -4 255.485 12.4141  -2
 -10   3   1 255.485 12.4141   1
  -9   3   4 47.3669 1.59113  -2
   9  -3  -1 47.3669 1.59113   1
   9  -3  -4 53.1962 1.97126  -2
  -9   3   1 53.1962 1.97126   1
  -8   3   3 214.447 3.47004  -2
   8  -3  -1 214.447 3.47004   1
   8  -3  -3 212.987 5.14514  -2
  -8   3   1 212.987 5.14514   1
  -7   3   3 26.3725 0.84200  -2
   7  -3  -1 26.3725 0.84200   1
   7  -3  -3 26.2077 1.13447  -2
  -7   3   1 26.2077 1.13447   1
  -6   3   2 242.153 4.04259  -2
   6  -3  -1 242.153 4.04259   1
   6  -3  -2 236.344 4.48635  -2
  -6   3   1 236.344 4.48635   1
  -5   3   2 43.2997 1.33039  -2
   5  -3  -1 43.2997 1.33039   1
   5  -3  -2 44.0154 1.65494  -2
  -5   3   1 44.0154 1.65494   1
  -4   3   1 42.8081 0.84390  -2
   4  -3  -1 42.8081 0.84390   1
   4  -3  -1 42.1465 0.98668  -2
  -4   3   1 42.1465 0.98668   1
  -3   3   1 144.944 7.63280  -2
   3  -3  -1 144.944 7.63280   1
  -3   3   1 87.7908 1.67652   1
   2   3   0 302.028 6.55629  -2
   2  -3  -1 302.028 6.55629   1
  -2  -3   0 294.221 8.11095  -2
  -2   3   1 294.221 8.11095   1
   1  -3  -1 385.792 9.77908   1
  -1   3   1 392.606 11.9802   1
   0   3   1 361.729 9.47805  -2
   0  -3  -1 361.729 9.47805   1
   0  -3  -1 330.478 15.5705  -2
   0   3   1 330.478 15.5705   1
  -1  -3  -1 101.894 1.56073   1
   1   3   1 106.311 3.09159   1
  -2   3   2 514.087 11.8227  -2
  -2  -3  -1 514.087 11.8227   1
   2  -3  -2 475.850 15.4073  -2
   2   3   1 475.850 15.4073   1
  -3   3   3 108.736 4.67323  -2
  -3  -3  -1 108.736 4.67323   1
   3   3   1 60.5491 1.29897   1
  -4   3   3 1739.22 51.8191  -2
  -4  -3  -1 1739.22 51.8191   1
   4  -3  -3 1804.10 74.4967  -2
   4   3   1 1804.10 74.4967   1
  -5   3   4 195.022 5.22023  -2
  -5  -3  -1 195.022 5.22023   1
   5  -3  -4 197.433 6.02919  -2
   5   3   1 197.433 6.02919   1
  -6   3   4 315.204 4.61624  -2
  -6  -3  -1 315.204 4.61624   1
   6  -3  -4 312.766 4.96548  -2
   6   3   1 312.766 4.96548   1
  -7   3   5 39.0347 1.10166  -2
  -7  -3  -1 39.0347 1.10166   1
   7  -3  -5 39.7691 1.42840  -2
   7   3   1 39.7691 1.42840   1
  -8   3   5 13.7743 0.83421  -2
  -8  -3  -1 13.7743 0.83421   1
   8  -3  -5 14.1757 1.05141  -2
   8   3   1 14.1757 1.05141   1
  -9   3   6 133.525 3.93356  -2
  -9  -3  -1 133.525 3.93356   1
   9  -3  -6 124.421 7.24326  -2
   9   3   1 124.421 7.24326   1
  10  -3  -6 4.75345 12.8722  -2
  10   3   1 4.75345 12.8722   1
  -9   4   4 227.388 7.11559  -2
   9  -4  -1 227.388 7.11559   1
   9  -4  -4 216.910 8.16404  -2
  -9   4   1 216.910 8.16404   1
  -8   4   3 57.0922 1.89144  -2
   8  -4  -1 57.0922 1.89144   1
   8  -4  -3 64.6236 2.90843  -2
  -8   4   1 64.6236 2.90843   1
  -7   4   3 37.5375 0.93707  -2
   7  -4  -1 37.5375 0.93707   1
   7  -4  -3 42.6368 2.21148  -2
  -7   4   1 42.6368 2.21148   1
  -6   4   2 177.446 3.40891  -2
   6  -4  -1 177.446 3.40891   1
   6  -4  -2 162.806 3.83952  -2
  -6   4   1 162.806 3.83952   1
  -5   4   2 75.3875 2.95736  -2
   5  -4  -1 75.3875 2.95736   1
   5  -4  -2 71.0420 2.00879  -2
  -5   4   1 71.0420 2.00879   1
  -4   4   1 494.947 10.2326  -2
   4  -4  -1 494.947 10.2326   1
   4  -4  -1 482.609 10.0528  -2
  -4   4   1 482.609 10.0528   1
  -3   4   1 491.034 23.8592  -2
   3  -4  -1 491.034 23.8592   1
   3  -4  -1 442.955 21.8626  -2
  -3   4   1 442.955 21.8626   1
   2   4   0 629.900 13.1847  -2
   2  -4  -1 629.900 13.1847   1
  -2  -4   0 649.855 12.8655  -2
  -2   4   1 649.855 12.8655   1
   1  -4  -1 143.240 3.35066   1
  -1   4   1 139.025 2.94162   1
   0   4   1 149.889 7.90349  -2
   0  -4  -1 149.889 7.90349   1
   0  -4  -1 143.691 4.43003  -2
   0   4   1 143.691 4.43003   1
  -1  -4  -1 216.479 5.49104   1
   1   4   1 212.878 5.35901   1
  -2   4   2 15.2689 0.62368  -2
  -2  -4  -1 15.2689 0.62368   1
   2  -4  -2 15.6030 0.72255  -2
   2   4   1 15.6030 0.72255   1
  -3   4   3 63.6285 3.48486  -2
  -3  -4  -1 63.6285 3.48486   1
   3  -4  -3 67.2879 3.71363  -2
   3   4   1 67.2879 3.71363   1
  -4   4   3 230.012 4.98872  -2
  -4  -4  -1 230.012 4.98872   1
   4  -4  -3 218.714 8.41820  -2
   4   4   1 218.714 8.41820   1
  -5   4   4 51.7341 2.05846  -2
  -5  -4  -1 51.7341 2.05846   1
   5  -4  -4 48.5491 2.39078  -2
   5   4   1 48.5491 2.39078   1
  -6   4   4 348.070 5.80152  -2
  -6  -4  -1 348.070 5.80152   1
   6  -4  -4 325.931 5.94861  -2
   6   4   1 325.931 5.94861   1
  -7   4   5 23.9427 1.20609  -2
  -7  -4  -1 23.9427 1.20609   1
   7  -4  -5 23.9637 1.38660  -2
   7   4   1 23.9637 1.38660   1
  -8   4   5 187.024 5.32029  -2
  -8  -4  -1 187.024 5.32029   1
   8  -4  -5 178.254 5.27947  -2
   8   4   1 178.254 5.27947   1
  -9  -4  -1 23.2446 1.63841   1
  -7   5   3 51.8761 2.08838  -2
   7  -5  -1 51.8761 2.08838   1
   7  -5  -3 49.0837 4.30938  -2
  -7   5   1 49.0837 4.30938   1
  -6   5   2 46.8500 1.96513  -2
   6  -5  -1 46.8500 1.96513   1
   6  -5  -2 37.6630 3.34633  -2
  -6   5   1 37.6630 3.34633   1
  -5   5   2 21.0089 1.33736  -2
   5  -5  -1 21.0089 1.33736   1
  -5   5   1 14.2394 2.02936   1
  -4   5   1 69.7781 1.67132  -2
   4  -5  -1 69.7781 1.67132   1
   4  -5  -1 72.7720 4.58946  -2
  -4   5   1 72.7720 4.58946   1
   3  -5  -1 188.425 10.2675   1
  -3   5   1 182.914 5.45884   1
   2   5   0 106.405 3.80584  -2
   2  -5  -1 106.405 3.80584   1
  -2  -5   0 104.127 3.00867  -2
  -2   5   1 104.127 3.00867   1
   1  -5  -1 45.3982 1.65623   1
  -1   5   1 40.9942 2.15629   1
   0   5   1 375.901 11.1953  -2
   0  -5  -1 375.901 11.1953   1
   0  -5  -1 329.639 12.5935  -2
   0   5   1 329.639 12.5935   1
  -1  -5  -1 25.7153 1.12197   1
   1   5   1 26.0071 1.39520   1
  -2   5   2 794.453 18.5201  -2
  -2  -5  -1 794.453 18.5201   1
   2  -5  -2 819.794 38.3481  -2
   2   5   1 819.794 38.3481   1
  -3   5   3 16.6130 1.83203  -2
  -3  -5  -1 16.6130 1.83203   1
   3  -5  -3 16.3328 3.00333  -2
   3   5   1 16.3328 3.00333   1
  -4   5   3 249.849 6.67320  -2
  -4  -5  -1 249.849 6.67320   1
   4  -5  -3 224.264 7.44360  -2
   4   5   1 224.264 7.44360   1
  -5   5   4 9.36927 1.04655  -2
  -5  -5  -1 9.36927 1.04655   1
   5  -5  -4 6.92604 2.68073  -2
   5   5   1 6.92604 2.68073   1
  -6   5   4 31.8052 1.33202  -2
  -6  -5  -1 31.8052 1.33202   1
   6  -5  -4 30.8497 3.26412  -2
   6   5   1 30.8497 3.26412   1
  -7  -5  -1 65.3557 3.65000   1
   7  -5  -5 74.7520 3.65684  -2
   7   5   1 74.7520 3.65684   1
  -4   6   1 176.313 6.24809  -2
   4  -6  -1 176.313 6.24809   1
  -3   6   1 34.1467 2.25598  -2
   3  -6  -1 34.1467 2.25598   1
  -3   6   1 17.0931 1.74411   1
   2   6   0 76.4640 3.37346  -2
   2  -6  -1 76.4640 3.37346   1
  -2  -6   0 73.6747 3.35259  -2
  -2   6   1 73.6747 3.35259   1
   1  -6  -1 11.7361 0.95087   1
  -1   6   1 10.5852 1.14398   1
   0   6   1 55.6996 1.87631  -2
   0  -6  -1 55.6996 1.87631   1
   0  -6  -1 49.1685 2.61786  -2
   0   6   1 49.1685 2.61786   1
  -1  -6  -1 35.0285 1.57789   1
   1  -6  -1 49.6909 4.55232  -2
   1   6   1 49.6909 4.55232   1
  -2   6   2 67.3478 3.27333  -2
  -2  -6  -1 67.3478 3.27333   1
   2  -6  -2 61.2869 4.14707  -2
   2   6   1 61.2869 4.14707   1
  -3   6   3 36.1636 2.09770  -2
  -3  -6  -1 36.1636 2.09770   1
   3  -6  -3 42.1315 3.56474  -2
   3   6   1 42.1315 3.56474   1
  -4   6   3 66.9592 3.50422  -2
  -4  -6  -1 66.9592 3.50422   1
   4  -6  -3 60.9792 4.29825  -2
   4   6   1 60.9792 4.29825   1
 -11   0   4 395.271 8.35489  -2
 -11   0   2 395.271 8.35489   1
 -10   0   3 37.2748 1.50024  -2
 -10   0   2 37.2748 1.50024   1
  -9   0   3 4.71338 0.84578  -2
  -9   0   2 4.71338 0.84578   1
  -8   0   2 2181.50 93.5777  -2
  -8   0   2 2181.50 93.5777   1
  -7   0   2 24.2951 0.92132  -2
  -7   0   2 24.2951 0.92132   1
  -6   0   1 489.301 10.7959  -2
  -6   0   2 489.301 10.7959   1
  -5   0   2 5.80234 0.29714   1
   4   0   0 1156.45 49.5093  -2
  -4   0   2 1156.45 49.5093   1
  -3   0   2 567.473 18.7685   1
   2   0   1 2011.93 50.5194  -2
  -2   0   2 2011.93 50.5194   1
  -1   0   2 0.87225 0.10156   1
   0   0   2 3838.59 109.343  -2
   0   0   2 3838.59 109.343   1
   1   0   2 12.0140 0.27662   1
  -2   0   3 155.133 2.31491  -2
   2   0   2 155.133 2.31491   1
   3   0   2 100.289 1.61921   1
  -4   0   4 741.943 38.4784  -2
   4   0   2 741.943 38.4784   1
  -5   0   5 61.9800 2.04620  -2
   5   0   2 61.9800 2.04620   1
  -6   0   5 174.093 2.72078  -2
   6   0   2 174.093 2.72078   1
  -7   0   6 82.6957 2.22793  -2
   7   0   2 82.6957 2.22793   1
  -8   0   6 196.144 3.40771  -2
   8   0   2 196.144 3.40771   1
  -9   0   7 98.3817 2.23528  -2
   9   0   2 98.3817 2.23528   1
 -10   0   7 79.9902 2.69257  -2
  10   0   2 79.9902 2.69257   1
 -11   0   8 106.851 14.7426  -2
  11   0   2 106.851 14.7426   1
 -11   1   4 85.1620 2.75229  -2
  11  -1  -2 85.1620 2.75229   1
  11  -1  -4 91.4315 2.53440  -2
 -11   1   2 91.4315 2.53440   1
 -10   1   3 19.1194 1.17427  -2
  10  -1  -2 19.1194 1.17427   1
  10  -1  -3 14.0123 1.09060  -2
 -10   1   2 14.0123 1.09060   1
  -9   1   3 165.237 3.42693  -2
   9  -1  -2 165.237 3.42693   1
   9  -1  -3 169.803 3.27233  -2
  -9   1   2 169.803 3.27233   1
  -8   1   2 113.399 2.22784  -2
   8  -1  -2 113.399 2.22784   1
   8  -1  -2 109.895 2.10072  -2
  -8   1   2 109.895 2.10072   1
  -7   1   2 54.8147 1.13076  -2
   7  -1  -2 54.8147 1.13076   1
   7  -1  -2 55.2763 1.20419  -2
  -7   1   2 55.2763 1.20419   1
  -6   1   1 409.625 5.81357  -2
   6  -1  -2 409.625 5.81357   1
   6  -1  -1 401.618 6.49491  -2
  -6   1   2 401.618 6.49491   1
   5  -1  -2 223.317 3.05931   1
  -5   1   2 224.186 3.73623   1
   4   1   0 1479.94 50.6395  -2
   4  -1  -2 1479.94 50.6395   1
  -4  -1   0 1524.94 63.9243  -2
  -4   1   2 1524.94 63.9243   1
   3  -1  -2 822.912 19.8851   1
  -3   1   2 792.055 19.6835   1
   2   1   1 960.351 22.4683  -2
   2  -1  -2 960.351 22.4683   1
  -2  -1  -1 969.814 22.2807  -2
  -2   1   2 969.814 22.2807   1
   1  -1  -2 936.074 21.2035   1
  -1   1   2 983.887 25.4172   1
   0   1   2 2244.17 68.0841  -2
   0  -1  -2 2244.17 68.0841   1
   0  -1  -2 2395.40 96.1682  -2
   0   1   2 2395.40 96.1682   1
  -1  -1  -2 1065.09 23.9124   1
   1   1   2 1078.93 26.7762   1
  -2   1   3 643.299 16.0834  -2
  -2  -1  -2 643.299 16.0834   1
   2  -1  -3 654.656 16.1388  -2
   2   1   2 654.656 16.1388   1
  -3  -1  -2 224.002 3.17288   1
   3   1   2 217.863 3.71117   1
  -4   1   4 56.9017 1.15705  -2
  -4  -1  -2 56.9017 1.15705   1
   4  -1  -4 54.9797 1.28265  -2
   4   1   2 54.9797 1.28265   1
  -5   1   5 598.689 15.0821  -2
  -5  -1  -2 598.689 15.0821   1
   5  -1  -5 583.737 17.9159  -2
   5   1   2 583.737 17.9159   1
  -6   1   5 490.305 6.76880  -2
  -6  -1  -2 490.305 6.76880   1
   6  -1  -5 490.361 6.76726  -2
   6   1   2 490.361 6.76726   1
  -7   1   6 172.422 3.99143  -2
  -7  -1  -2 172.422 3.99143   1
   7  -1  -6 170.665 4.23266  -2
   7   1   2 170.665 4.23266   1
  -8   1   6 289.098 4.30746  -2
  -8  -1  -2 289.098 4.30746   1
   8  -1  -6 296.786 4.97196  -2
   8   1   2 296.786 4.97196   1
  -9   1   7 87.4511 2.18069  -2
  -9  -1  -2 87.4511 2.18069   1
   9  -1  -7 87.4678 2.42939  -2
   9   1   2 87.4678 2.42939   1
 -10   1   7 108.205 6.07175  -2
 -10  -1  -2 108.205 6.07175   1
  10  -1  -7 103.263 3.19368  -2
  10   1   2 103.263 3.19368   1
 -11  -1  -2 91.3628 5.21677   1
  11   1   2 82.9626 3.01712   1
 -11   2   4 61.1509 2.84432  -2
  11  -2  -2 61.1509 2.84432   1
  11  -2  -4 53.9298 2.12370  -2
 -11   2   2 53.9298 2.12370   1
 -10   2   3 66.9856 2.81164  -2
  10  -2  -2 66.9856 2.81164   1
  10  -2  -3 65.3860 1.65490  -2
 -10   2   2 65.3860 1.65490   1
  -9   2   3 74.7776 2.18459  -2
   9  -2  -2 74.7776 2.18459   1
   9  -2  -3 79.5261 1.85070  -2
  -9   2   2 79.5261 1.85070   1
  -8   2   2 16.8747 0.82499  -2
   8  -2  -2 16.8747 0.82499   1
   8  -2  -2 16.3947 0.87778  -2
  -8   2   2 16.3947 0.87778   1
  -7   2   2 86.7694 1.92529  -2
   7  -2  -2 86.7694 1.92529   1
   7  -2  -2 86.3037 2.69507  -2
  -7   2   2 86.3037 2.69507   1
  -6   2   1 583.803 8.76507  -2
   6  -2  -2 583.803 8.76507   1
   6  -2  -1 547.212 9.60817  -2
  -6   2   2 547.212 9.60817   1
   5  -2  -2 27.2967 0.53034   1
  -5   2   2 27.7684 0.63209   1
   4   2   0 18.1057 0.49051  -2
   4  -2  -2 18.1057 0.49051   1
  -4  -2   0 20.3199 0.57706  -2
  -4   2   2 20.3199 0.57706   1
   3  -2  -2 28.8708 0.51906   1
  -3   2   2 30.9095 0.71718   1
   2   2   1 492.051 14.1158  -2
   2  -2  -2 492.051 14.1158   1
  -2  -2  -1 496.006 14.2564  -2
  -2   2   2 496.006 14.2564   1
   1  -2  -2 252.270 4.43654   1
  -1   2   2 249.761 5.93428   1
   0   2   2 25.7917 0.52432  -2
   0  -2  -2 25.7917 0.52432   1
   0  -2  -2 25.0947 0.69164  -2
   0   2   2 25.0947 0.69164   1
  -1  -2  -2 99.3368 1.44908   1
   1   2   2 96.3910 1.49116   1
  -2   2   3 924.194 26.7178  -2
  -2  -2  -2 924.194 26.7178   1
   2  -2  -3 912.969 30.1193  -2
   2   2   2 912.969 30.1193   1
  -3  -2  -2 185.898 2.33447   1
   3  -2  -4 198.570 8.72508  -2
   3   2   2 198.570 8.72508   1
  -4   2   4 629.126 10.2305  -2
  -4  -2  -2 629.126 10.2305   1
   4  -2  -4 665.365 13.3424  -2
   4   2   2 665.365 13.3424   1
  -5   2   5 569.277 19.2043  -2
  -5  -2  -2 569.277 19.2043   1
   5  -2  -5 565.867 19.0377  -2
   5   2   2 565.867 19.0377   1
  -6   2   5 313.880 4.82747  -2
  -6  -2  -2 313.880 4.82747   1
   6  -2  -5 312.698 5.20449  -2
   6   2   2 312.698 5.20449   1
  -7   2   6 416.486 6.75787  -2
  -7  -2  -2 416.486 6.75787   1
   7  -2  -6 421.463 8.93387  -2
   7   2   2 421.463 8.93387   1
  -8   2   6 51.7940 1.23876  -2
  -8  -2  -2 51.7940 1.23876   1
   8  -2  -6 50.0554 1.20300  -2
   8   2   2 50.0554 1.20300   1
  -9   2   7 264.236 5.05195  -2
  -9  -2  -2 264.236 5.05195   1
   9  -2  -7 276.736 5.37539  -2
   9   2   2 276.736 5.37539   1
 -10   2   7 1.17125 1.02600  -2
 -10  -2  -2 1.17125 1.02600   1
  10  -2  -7 3.02682 9.78827  -2
  10   2   2 3.02682 9.78827   1
 -10   3   3 66.0687 2.19987  -2
  10  -3  -2 66.0687 2.19987   1
  10  -3  -3 72.1350 2.77873  -2
 -10   3   2 72.1350 2.77873   1
  -9   3   3 119.789 3.14110  -2
   9  -3  -2 119.789 3.14110   1
   9  -3  -3 120.479 3.79354  -2
  -9   3   2 120.479 3.79354   1
  -8   3   2 6.16688 0.65836  -2
   8  -3  -2 6.16688 0.65836   1
   8  -3  -2 8.07642 0.84738  -2
  -8   3   2 8.07642 0.84738   1
  -7   3   2 549.771 8.45530  -2
   7  -3  -2 549.771 8.45530   1
   7  -3  -2 532.450 12.1293  -2
  -7   3   2 532.450 12.1293   1
  -6   3   1 145.717 2.65549  -2
   6  -3  -2 145.717 2.65549   1
   6  -3  -1 146.025 2.65158  -2
  -6   3   2 146.025 2.65158   1
  -5   3   1 44.2619 1.70051  -2
   5  -3  -2 44.2619 1.70051   1
   5  -3  -1 40.2922 1.89061  -2
  -5   3   2 40.2922 1.89061   1
   4   3   0 581.309 8.79921  -2
   4  -3  -2 581.309 8.79921   1
  -4  -3   0 585.784 15.1565  -2
  -4   3   2 585.784 15.1565   1
   3  -3  -2 239.767 3.91136   1
  -3   3   2 247.575 5.13811   1
   2   3   1 471.167 14.1363  -2
   2  -3  -2 471.167 14.1363   1
  -2  -3  -1 499.041 15.1540  -2
  -2   3   2 499.041 15.1540   1
   1  -3  -2 130.661 2.37236   1
  -1   3   2 136.936 2.68191   1
   0   3   2 40.0042 0.95547  -2
   0  -3  -2 40.0042 0.95547   1
   0  -3  -2 41.4399 1.65412  -2
   0   3   2 41.4399 1.65412   1
  -1  -3  -2 100.432 1.56703   1
   1   3   2 101.935 2.29675   1
  -2   3   3 315.390 4.93392  -2
  -2  -3  -2 315.390 4.93392   1
   2  -3  -3 295.561 7.22628  -2
   2   3   2 295.561 7.22628   1
  -3   3   4 265.735 8.18764  -2
  -3  -3  -2 265.735 8.18764   1
   3   3   2 227.720 4.17313   1
  -4   3   4 37.7487 0.76745  -2
  -4  -3  -2 37.7487 0.76745   1
   4  -3  -4 35.6799 1.42607  -2
   4   3   2 35.6799 1.42607   1
  -5   3   5 299.586 7.10312  -2
  -5  -3  -2 299.586 7.10312   1
   5  -3  -5 302.480 7.29172  -2
   5   3   2 302.480 7.29172   1
  -6   3   5 458.209 7.46697  -2
  -6  -3  -2 458.209 7.46697   1
   6  -3  -5 447.803 7.69558  -2
   6   3   2 447.803 7.69558   1
  -7   3   6 28.6080 1.13232  -2
  -7  -3  -2 28.6080 1.13232   1
   7  -3  -6 28.3825 1.46563  -2
   7   3   2 28.3825 1.46563   1
  -8   3   6 21.6414 0.89896  -2
  -8  -3  -2 21.6414 0.89896   1
   8  -3  -6 21.4932 1.35454  -2
   8   3   2 21.4932 1.35454   1
  -9   3   7 21.5112 1.33996  -2
  -9  -3  -2 21.5112 1.33996   1
   9  -3  -7 22.7241 3.31283  -2
   9   3   2 22.7241 3.31283   1
  -9   4   3 100.121 3.41479  -2
   9  -4  -2 100.121 3.41479   1
   9  -4  -3 102.916 6.08184  -2
  -9   4   2 102.916 6.08184   1
  -8   4   2 225.096 4.92081  -2
   8  -4  -2 225.096 4.92081   1
   8  -4  -2 226.562 7.76240  -2
  -8   4   2 226.562 7.76240   1
  -7   4   2 33.4809 1.21062  -2
   7  -4  -2 33.4809 1.21062   1
   7  -4  -2 34.6022 2.02830  -2
  -7   4   2 34.6022 2.02830   1
  -6   4   1 73.6294 1.58452  -2
   6  -4  -2 73.6294 1.58452   1
   6  -4  -1 80.9485 2.01186  -2
  -6   4   2 80.9485 2.01186   1
  -5   4   1 78.1365 2.66040  -2
   5  -4  -2 78.1365 2.66040   1
   5  -4  -1 70.2591 2.34386  -2
  -5   4   2 70.2591 2.34386   1
   4   4   0 430.352 8.38178  -2
   4  -4  -2 430.352 8.38178   1
  -4  -4   0 433.107 9.00054  -2
  -4   4   2 433.107 9.00054   1
   3   4   0 465.187 23.6838  -2
   3  -4  -2 465.187 23.6838   1
  -3   4   2 250.955 5.76991   1
   2   4   1 32.3678 1.09638  -2
   2  -4  -2 32.3678 1.09638   1
  -2  -4  -1 33.1764 1.04567  -2
  -2   4   2 33.1764 1.04567   1
   1  -4  -2 76.8935 2.47510   1
  -1   4   2 80.7051 2.29034   1
   0   4   2 89.6484 3.81438  -2
   0  -4  -2 89.6484 3.81438   1
   0  -4  -2 95.5445 2.54223  -2
   0   4   2 95.5445 2.54223   1
  -1  -4  -2 51.7853 1.25830   1
   1   4   2 50.9342 1.66971   1
  -2   4   3 679.266 15.9432  -2
  -2  -4  -2 679.266 15.9432   1
   2  -4  -3 664.851 17.2940  -2
   2   4   2 664.851 17.2940   1
  -3   4   4 17.2346 1.57848  -2
  -3  -4  -2 17.2346 1.57848   1
   3  -4  -4 17.5468 2.27542  -2
   3   4   2 17.5468 2.27542   1
  -4   4   4 795.078 12.3900  -2
  -4  -4  -2 795.078 12.3900   1
   4  -4  -4 746.507 25.3821  -2
   4   4   2 746.507 25.3821   1
  -5   4   5 12.4096 1.23358  -2
  -5  -4  -2 12.4096 1.23358   1
   5  -4  -5 14.4781 1.23000  -2
   5   4   2 14.4781 1.23000   1
  -6   4   5 72.6888 1.74315  -2
  -6  -4  -2 72.6888 1.74315   1
   6  -4  -5 74.7997 1.79160  -2
   6   4   2 74.7997 1.79160   1
  -7   4   6 29.0499 1.33564  -2
  -7  -4  -2 29.0499 1.33564   1
   7  -4  -6 25.5853 2.14970  -2
   7   4   2 25.5853 2.14970   1
  -8   4   6 8.89200 1.11639  -2
  -8  -4  -2 8.89200 1.11639   1
   8  -4  -6 10.8315 0.95935  -2
   8   4   2 10.8315 0.95935   1
  -7   5   2 97.7800 5.28998  -2
   7  -5  -2 97.7800 5.28998   1
   7  -5  -2 90.5968 6.40215  -2
  -7   5   2 90.5968 6.40215   1
  -6   5   1 37.4117 1.20760  -2
   6  -5  -2 37.4117 1.20760   1
   6  -5  -1 28.1890 2.96971  -2
  -6   5   2 28.1890 2.96971   1
  -5   5   1 16.5948 1.34508  -2
   5  -5  -2 16.5948 1.34508   1
  -5   5   2 7.05800 1.46383   1
   4   5   0 258.706 6.10450  -2
   4  -5  -2 258.706 6.10450   1
  -4  -5   0 258.599 7.89276  -2
  -4   5   2 258.599 7.89276   1
   3  -5  -2 17.4205 0.86581   1
  -3  -5   0 63.8527 4.80450  -2
  -3   5   2 63.8527 4.80450   1
   2   5   1 519.822 13.3671  -2
   2  -5  -2 519.822 13.3671   1
  -2  -5  -1 496.295 12.0852  -2
  -2   5   2 496.295 12.0852   1
   1  -5  -2 23.0936 1.26343   1
  -1   5   2 22.8179 1.33485   1
   0   5   2 681.293 21.0608  -2
   0  -5  -2 681.293 21.0608   1
   0  -5  -2 768.244 34.0549  -2
   0   5   2 768.244 34.0549   1
  -1  -5  -2 68.1281 1.95887   1
   1   5   2 66.7906 1.89653   1
  -2   5   3 290.822 4.92647  -2
  -2  -5  -2 290.822 4.92647   1
   2  -5  -3 285.276 8.03043  -2
   2   5   2 285.276 8.03043   1
  -3  -5  -2 3.75353 0.63861   1
   3  -5  -4 18.5301 1.94372  -2
   3   5   2 18.5301 1.94372   1
  -4   5   4 8.82445 0.80063  -2
  -4  -5  -2 8.82445 0.80063   1
   4  -5  -4 5.38904 2.31473  -2
   4   5   2 5.38904 2.31473   1
  -5   5   5 14.6382 2.48973  -2
  -5  -5  -2 14.6382 2.48973   1
   5  -5  -5 18.1470 2.03035  -2
   5   5   2 18.1470 2.03035   1
  -6   5   5 155.605 3.59181  -2
  -6  -5  -2 155.605 3.59181   1
   6  -5  -5 149.129 6.08775  -2
   6   5   2 149.129 6.08775   1
  -7  -5  -2 8.71098 1.43092   1
   7   5   2 5.75350 1.14683   1
   4   6   0 28.8292 1.25537  -2
   4  -6  -2 28.8292 1.25537   1
  -4  -6   0 25.8611 2.79883  -2
  -4   6   2 25.8611 2.79883   1
   3   6   0 6.31535 1.54632  -2
   3  -6  -2 6.31535 1.54632   1
  -3   6   2 1.71225 1.04239   1
   2   6   1 64.9085 2.39790  -2
   2  -6  -2 64.9085 2.39790   1
  -2  -6  -1 59.9345 4.76094  -2
  -2   6   2 59.9345 4.76094   1
   1  -6  -2 28.1950 1.21744   1
  -1  -6  -1 52.2939 4.57902  -2
  -1   6   2 52.2939 4.57902   1
   0   6   2 96.7851 3.99824  -2
   0  -6  -2 96.7851 3.99824   1
   0  -6  -2 90.0775 3.93741  -2
   0   6   2 90.0775 3.93741   1
  -1  -6  -2 1.91623 0.43782   1
   1  -6  -2 17.7246 3.47155  -2
   1   6   2 17.7246 3.47155   1
  -2   6   3 190.249 7.01362  -2
  -2  -6  -2 190.249 7.01362   1
   2  -6  -3 164.904 6.72270  -2
   2   6   2 164.904 6.72270   1
  -3   6   4 11.9790 1.53451  -2
  -3  -6  -2 11.9790 1.53451   1
   3  -6  -4 11.9159 3.02822  -2
   3   6   2 11.9159 3.02822   1
  -4   6   4 128.411 6.21608  -2
  -4  -6  -2 128.411 6.21608   1
   4  -6  -4 128.860 7.47906  -2
   4   6   2 128.860 7.47906   1
 -11   0   3 40.3848 1.96110  -2
 -11   0   3 40.3848 1.96110   1
 -10   0   2 79.9503 2.08241  -2
 -10   0   3 79.9503 2.08241   1
  -9   0   2 5.44562 0.77613  -2
  -9   0   3 5.44562 0.77613   1
  -8   0   1 192.607 3.84185  -2
  -8   0   3 192.607 3.84185   1
  -7   0   1 85.6504 1.54901  -2
  -7   0   3 85.6504 1.54901   1
   6   0   0 108.206 1.72966  -2
  -6   0   3 108.206 1.72966   1
  -5   0   3 1879.88 62.1500   1
   4   0   1 290.211 9.87062  -2
  -4   0   3 290.211 9.87062   1
  -3   0   3 1485.63 33.6907   1
   2   0   2 158.618 6.77525  -2
  -2   0   3 158.618 6.77525   1
  -1   0   3 65.3879 1.38189   1
   0   0   3 1034.54 26.3501  -2
   0   0   3 1034.54 26.3501   1
   1   0   3 428.153 9.81383   1
  -2   0   4 2735.38 68.8081  -2
   2   0   3 2735.38 68.8081   1
  -3   0   5 71.0449 3.95382  -2
   3   0   3 71.0449 3.95382   1
  -4   0   5 204.144 3.62603  -2
   4   0   3 204.144 3.62603   1
  -5   0   6 24.6104 1.51430  -2
   5   0   3 24.6104 1.51430   1
  -6   0   6 7.82214 0.59747  -2
   6   0   3 7.82214 0.59747   1
  -7   0   7 23.5652 1.14437  -2
   7   0   3 23.5652 1.14437   1
  -8   0   7 286.374 5.30527  -2
   8   0   3 286.374 5.30527   1
  -9   0   8 29.3802 1.26243  -2
   9   0   3 29.3802 1.26243   1
 -10   0   8 421.222 8.23259  -2
  10   0   3 421.222 8.23259   1
 -11   1   3 448.153 12.6145  -2
  11  -1  -3 448.153 12.6145   1
  11  -1  -3 457.553 9.81275  -2
 -11   1   3 457.553 9.81275   1
 -10   1   2 12.9888 1.08234  -2
  10  -1  -3 12.9888 1.08234   1
  10  -1  -2 11.1561 1.08892  -2
 -10   1   3 11.1561 1.08892   1
  -9   1   2 181.794 3.63614  -2
   9  -1  -3 181.794 3.63614   1
   9  -1  -2 180.218 3.49195  -2
  -9   1   3 180.218 3.49195   1
  -8   1   1 613.396 10.0024  -2
   8  -1  -3 613.396 10.0024   1
   8  -1  -1 561.951 8.83223  -2
  -8   1   3 561.951 8.83223   1
  -7   1   1 339.596 4.80007  -2
   7  -1  -3 339.596 4.80007   1
   7  -1  -1 338.875 5.30592  -2
  -7   1   3 338.875 5.30592   1
   6   1   0 1237.91 54.8737  -2
   6  -1  -3 1237.91 54.8737   1
  -6  -1   0 1311.68 55.8582  -2
  -6   1   3 1311.68 55.8582   1
   5  -1  -3 556.657 20.5367   1
  -5   1   3 559.913 18.2243   1
   4   1   1 564.704 19.3742  -2
   4  -1  -3 564.704 19.3742   1
  -4  -1  -1 542.539 16.4965  -2
  -4   1   3 542.539 16.4965   1
   3  -1  -3 1746.13 39.3263   1
  -3   1   3 1784.77 44.7761   1
   2   1   2 812.191 19.6547  -2
   2  -1  -3 812.191 19.6547   1
  -2  -1  -2 845.906 22.2317  -2
  -2   1   3 845.906 22.2317   1
   1  -1  -3 6.81817 0.20247   1
  -1   1   3 8.04232 0.21758   1
   0   1   3 1128.00 25.8430  -2
   0  -1  -3 1128.00 25.8430   1
   0  -1  -3 1153.71 36.0939  -2
   0   1   3 1153.71 36.0939   1
  -1  -1  -3 2987.06 63.4324   1
   1   1   3 3033.81 73.8316   1
  -2   1   4 1565.32 36.2266  -2
  -2  -1  -3 1565.32 36.2266   1
   2  -1  -4 1665.11 43.7565  -2
   2   1   3 1665.11 43.7565   1
  -3   1   5 228.035 10.1014  -2
  -3  -1  -3 228.035 10.1014   1
   3   1   3 204.867 3.12297   1
  -4   1   5 202.243 3.26703  -2
  -4  -1  -3 202.243 3.26703   1
   4  -1  -5 213.393 3.18741  -2
   4   1   3 213.393 3.18741   1
  -5   1   6 26.1200 1.15613  -2
  -5  -1  -3 26.1200 1.15613   1
   5  -1  -6 24.1582 1.00693  -2
   5   1   3 24.1582 1.00693   1
  -6   1   6 666.594 9.38796  -2
  -6  -1  -3 666.594 9.38796   1
   6  -1  -6 673.131 9.09582  -2
   6   1   3 673.131 9.09582   1
  -7   1   7 29.4573 1.66222  -2
  -7  -1  -3 29.4573 1.66222   1
   7  -1  -7 33.3326 0.96702  -2
   7   1   3 33.3326 0.96702   1
  -8   1   7 210.136 4.41518  -2
  -8  -1  -3 210.136 4.41518   1
   8  -1  -7 219.501 3.80122  -2
   8   1   3 219.501 3.80122   1
  -9   1   8 154.320 3.92349  -2
  -9  -1  -3 154.320 3.92349   1
   9  -1  -8 157.798 3.33739  -2
   9   1   3 157.798 3.33739   1
 -10   1   8 48.6636 2.38070  -2
 -10  -1  -3 48.6636 2.38070   1
  10  -1  -8 52.2633 1.62765  -2
  10   1   3 52.2633 1.62765   1
 -11   2   3 30.1558 2.03483  -2
  11  -2  -3 30.1558 2.03483   1
  11  -2  -3 25.2622 1.89805  -2
 -11   2   3 25.2622 1.89805   1
 -10   2   2 57.8535 2.21314  -2
  10  -2  -3 57.8535 2.21314   1
  10  -2  -2 53.1283 1.83775  -2
 -10   2   3 53.1283 1.83775   1
  -9   2   2 105.933 2.57295  -2
   9  -2  -3 105.933 2.57295   1
   9  -2  -2 107.368 2.56411  -2
  -9   2   3 107.368 2.56411   1
  -8   2   1 342.585 5.58036  -2
   8  -2  -3 342.585 5.58036   1
   8  -2  -1 335.079 5.68919  -2
  -8   2   3 335.079 5.68919   1
  -7   2   1 544.444 12.4327  -2
   7  -2  -3 544.444 12.4327   1
   7  -2  -1 524.420 10.5340  -2
  -7   2   3 524.420 10.5340   1
   6   2   0 122.602 1.82129  -2
   6  -2  -3 122.602 1.82129   1
  -6  -2   0 118.303 2.08259  -2
  -6   2   3 118.303 2.08259   1
   5  -2  -3 255.317 3.25595   1
  -5  -2   0 269.776 11.6860  -2
  -5   2   3 269.776 11.6860   1
   4   2   1 1263.85 38.2545  -2
   4  -2  -3 1263.85 38.2545   1
  -4  -2  -1 1349.35 39.1785  -2
  -4   2   3 1349.35 39.1785   1
   3  -2  -3 205.454 2.62888   1
  -3   2   3 199.208 3.71149   1
   2   2   2 790.352 19.2080  -2
   2  -2  -3 790.352 19.2080   1
  -2  -2  -2 800.438 21.6567  -2
  -2   2   3 800.438 21.6567   1
   1  -2  -3 191.462 3.34682   1
  -1  -2  -2 229.749 10.0735  -2
  -1   2   3 229.749 10.0735   1
   0   2   3 1773.85 46.1711  -2
   0  -2  -3 1773.85 46.1711   1
   0  -2  -3 1802.73 38.8493  -2
   0   2   3 1802.73 38.8493   1
  -1  -2  -3 357.464 6.63362   1
   1  -2  -4 446.248 19.4842  -2
   1   2   3 446.248 19.4842   1
  -2   2   4 855.076 18.3833  -2
  -2  -2  -3 855.076 18.3833   1
   2  -2  -4 869.786 29.4239  -2
   2   2   3 869.786 29.4239   1
  -3   2   5 292.775 9.33769  -2
  -3  -2  -3 292.775 9.33769   1
   3  -2  -5 314.406 13.0957  -2
   3   2   3 314.406 13.0957   1
  -4   2   5 323.955 4.90005  -2
  -4  -2  -3 323.955 4.90005   1
   4  -2  -5 320.932 4.67567  -2
   4   2   3 320.932 4.67567   1
  -5   2   6 405.341 7.09133  -2
  -5  -2  -3 405.341 7.09133   1
   5  -2  -6 410.615 7.94296  -2
   5   2   3 410.615 7.94296   1
  -6   2   6 189.949 3.54630  -2
  -6  -2  -3 189.949 3.54630   1
   6  -2  -6 182.081 2.83650  -2
   6   2   3 182.081 2.83650   1
  -7   2   7 122.394 2.96861  -2
  -7  -2  -3 122.394 2.96861   1
   7  -2  -7 130.314 2.49195  -2
   7   2   3 130.314 2.49195   1
  -8   2   7 4.59160 0.91025  -2
  -8  -2  -3 4.59160 0.91025   1
   8  -2  -7 7.18371 0.58436  -2
   8   2   3 7.18371 0.58436   1
  -9   2   8 12.0624 2.28778  -2
  -9  -2  -3 12.0624 2.28778   1
   9  -2  -8 10.6177 0.76822  -2
   9   2   3 10.6177 0.76822   1
 -10   2   8 57.1085 3.98195  -2
 -10  -2  -3 57.1085 3.98195   1
  10  -2  -8 64.0600 2.64341  -2
  10   2   3 64.0600 2.64341   1
 -10   3   2 50.2770 2.41026  -2
  10  -3  -3 50.2770 2.41026   1
  10  -3  -2 56.3708 3.28254  -2
 -10   3   3 56.3708 3.28254   1
  -9   3   2 98.1829 2.44826  -2
   9  -3  -3 98.1829 2.44826   1
   9  -3  -2 99.9913 3.99900  -2
  -9   3   3 99.9913 3.99900   1
  -8   3   1 180.221 3.39881  -2
   8  -3  -3 180.221 3.39881   1
   8  -3  -1 182.267 5.07386  -2
  -8   3   3 182.267 5.07386   1
  -7   3   1 30.5989 0.97293  -2
   7  -3  -3 30.5989 0.97293   1
   7  -3  -1 31.8723 1.55935  -2
  -7   3   3 31.8723 1.55935   1
   6   3   0 348.691 5.78104  -2
   6  -3  -3 348.691 5.78104   1
  -6  -3   0 348.264 5.44464  -2
  -6   3   3 348.264 5.44464   1
   5   3   0 442.043 10.4597  -2
   5  -3  -3 442.043 10.4597   1
  -5  -3   0 459.277 9.41300  -2
  -5   3   3 459.277 9.41300   1
   4   3   1 1664.99 75.0944  -2
   4  -3  -3 1664.99 75.0944   1
  -4  -3  -1 1981.78 77.2283  -2
  -4   3   3 1981.78 77.2283   1
   3   3   1 124.991 5.75025  -2
   3  -3  -3 124.991 5.75025   1
  -3   3   3 140.268 2.26761   1
   2   3   2 355.006 7.25828  -2
   2  -3  -3 355.006 7.25828   1
  -2  -3  -2 374.059 9.13547  -2
  -2   3   3 374.059 9.13547   1
   1  -3  -3 505.938 8.12446   1
  -1   3   3 512.893 11.1507   1
   0   3   3 93.5097 1.66330  -2
   0  -3  -3 93.5097 1.66330   1
   0  -3  -3 92.7778 2.10127  -2
   0   3   3 92.7778 2.10127   1
  -1  -3  -3 731.414 14.7830   1
   1   3   3 725.207 17.8454   1
  -2   3   4 1246.23 38.4470  -2
  -2  -3  -3 1246.23 38.4470   1
   2  -3  -4 1211.79 51.7728  -2
   2   3   3 1211.79 51.7728   1
  -3   3   5 85.6537 2.33193  -2
  -3  -3  -3 85.6537 2.33193   1
   3   3   3 68.5669 1.53337   1
  -4   3   5 2060.24 50.7229  -2
  -4  -3  -3 2060.24 50.7229   1
   4  -3  -5 2128.51 61.8064  -2
   4   3   3 2128.51 61.8064   1
  -5   3   6 34.9717 1.37207  -2
  -5  -3  -3 34.9717 1.37207   1
   5  -3  -6 29.4038 1.22372  -2
   5   3   3 29.4038 1.22372   1
  -6   3   6 317.542 5.06031  -2
  -6  -3  -3 317.542 5.06031   1
   6  -3  -6 313.728 6.83353  -2
   6   3   3 313.728 6.83353   1
  -7   3   7 103.430 2.48674  -2
  -7  -3  -3 103.430 2.48674   1
   7  -3  -7 101.261 3.42090  -2
   7   3   3 101.261 3.42090   1
  -8   3   7 41.5958 2.23428  -2
  -8  -3  -3 41.5958 2.23428   1
   8  -3  -7 42.1971 1.62873  -2
   8   3   3 42.1971 1.62873   1
  -9   3   8 211.374 7.18759  -2
  -9  -3  -3 211.374 7.18759   1
   9  -3  -8 197.861 10.6742  -2
   9   3   3 197.861 10.6742   1
  -9   4   2 137.992 4.41837  -2
   9  -4  -3 137.992 4.41837   1
   9  -4  -2 136.171 7.51373  -2
  -9   4   3 136.171 7.51373   1
  -8   4   1 56.4389 2.04858  -2
   8  -4  -3 56.4389 2.04858   1
   8  -4  -1 53.1521 2.13399  -2
  -8   4   3 53.1521 2.13399   1
  -7   4   1 74.6537 2.48919  -2
   7  -4  -3 74.6537 2.48919   1
   7  -4  -1 67.2616 2.84949  -2
  -7   4   3 67.2616 2.84949   1
   6   4   0 81.8155 2.02028  -2
   6  -4  -3 81.8155 2.02028   1
  -6  -4   0 88.1936 2.09464  -2
  -6   4   3 88.1936 2.09464   1
   5   4   0 21.9397 1.19984  -2
   5  -4  -3 21.9397 1.19984   1
  -5  -4   0 23.5129 1.08016  -2
  -5   4   3 23.5129 1.08016   1
   4   4   1 140.018 2.96015  -2
   4  -4  -3 140.018 2.96015   1
  -4  -4  -1 139.760 4.47732  -2
  -4   4   3 139.760 4.47732   1
   3   4   1 68.8672 3.26482  -2
   3  -4  -3 68.8672 3.26482   1
  -3   4   3 14.5417 0.81859   1
   2   4   2 845.057 24.1603  -2
   2  -4  -3 845.057 24.1603   1
  -2  -4  -2 891.466 19.1417  -2
  -2   4   3 891.466 19.1417   1
   1  -4  -3 9.35489 0.59316   1
  -1   4   3 10.0307 0.65507   1
   0   4   3 616.602 13.5646  -2
   0  -4  -3 616.602 13.5646   1
   0  -4  -3 608.937 15.1032  -2
   0   4   3 608.937 15.1032   1
  -1  -4  -3 45.0770 1.25900   1
   1   4   3 44.9708 1.55899   1
  -2   4   4 711.217 13.0594  -2
  -2  -4  -3 711.217 13.0594   1
   2  -4  -4 648.773 21.2120  -2
   2   4   3 648.773 21.2120   1
  -3   4   5 41.7565 2.57326  -2
  -3  -4  -3 41.7565 2.57326   1
   3   4   3 20.6045 1.04402   1
  -4   4   5 79.0787 1.50085  -2
  -4  -4  -3 79.0787 1.50085   1
   4  -4  -5 76.4735 2.11752  -2
   4   4   3 76.4735 2.11752   1
  -5   4   6 16.6526 1.17433  -2
  -5  -4  -3 16.6526 1.17433   1
   5  -4  -6 19.0016 1.14081  -2
   5   4   3 19.0016 1.14081   1
  -6   4   6 51.3299 1.32972  -2
  -6  -4  -3 51.3299 1.32972   1
   6  -4  -6 51.8346 1.63049  -2
   6   4   3 51.8346 1.63049   1
  -7   4   7 3.66924 1.80681  -2
  -7  -4  -3 3.66924 1.80681   1
   7  -4  -7 5.76898 1.78440  -2
   7   4   3 5.76898 1.78440   1
  -8   4   7 170.450 6.22694  -2
  -8  -4  -3 170.450 6.22694   1
   8  -4  -7 161.394 5.81754  -2
   8   4   3 161.394 5.81754   1
  -7   5   1 34.8852 2.37758  -2
   7  -5  -3 34.8852 2.37758   1
  -7   5   3 20.5625 2.66191   1
   6   5   0 128.908 3.35861  -2
   6  -5  -3 128.908 3.35861   1
  -6  -5   0 107.118 7.21732  -2
  -6   5   3 107.118 7.21732   1
   5   5   0 4.35226 0.97570  -2
   5  -5  -3 4.35226 0.97570   1
  -5   5   3 1.08387 1.12011   1
   4   5   1 261.205 6.42919  -2
   4  -5  -3 261.205 6.42919   1
  -4  -5  -1 267.698 9.99429  -2
  -4   5   3 267.698 9.99429   1
   3   5   1 18.1079 1.84721  -2
   3  -5  -3 18.1079 1.84721   1
  -3  -5  -1 17.9425 3.11969  -2
  -3   5   3 17.9425 3.11969   1
   2   5   2 402.013 10.0608  -2
   2  -5  -3 402.013 10.0608   1
  -2  -5  -2 357.763 12.6076  -2
  -2   5   3 357.763 12.6076   1
   1  -5  -3 21.6040 1.04293   1
  -1   5   3 20.6721 1.26963   1
   0   5   3 2.04515 0.49192  -2
   0  -5  -3 2.04515 0.49192   1
   0  -5  -3 1.13507 0.84957  -2
   0   5   3 1.13507 0.84957   1
  -1  -5  -3 12.4518 0.67167   1
   1   5   3 12.9351 0.95375   1
  -2   5   4 184.953 4.64992  -2
  -2  -5  -3 184.953 4.64992   1
   2  -5  -4 170.984 4.67099  -2
   2   5   3 170.984 4.67099   1
  -3  -5  -3 52.1605 2.29228   1
   3  -5  -5 -0.1464 0.90887  -2
   3   5   3 -0.1464 0.90887   1
  -4   5   5 115.089 2.68871  -2
  -4  -5  -3 115.089 2.68871   1
   4  -5  -5 114.237 6.98462  -2
   4   5   3 114.237 6.98462   1
  -5   5   6 19.9451 1.54955  -2
  -5  -5  -3 19.9451 1.54955   1
   5  -5  -6 20.7681 2.71278  -2
   5   5   3 20.7681 2.71278   1
  -6   5   6 147.199 3.77875  -2
  -6  -5  -3 147.199 3.77875   1
   6  -5  -6 133.005 8.07287  -2
   6   5   3 133.005 8.07287   1
   4   6   1 49.8272 1.82606  -2
   4  -6  -3 49.8272 1.82606   1
  -4  -6  -1 57.8212 4.55510  -2
  -4   6   3 57.8212 4.55510   1
   3   6   1 48.4127 3.61937  -2
   3  -6  -3 48.4127 3.61937   1
  -3  -6  -1 42.6089 4.38838  -2
  -3   6   3 42.6089 4.38838   1
   2   6   2 175.812 4.98519  -2
   2  -6  -3 175.812 4.98519   1
   1   6   3 4.49370 2.23999  -2
   1  -6  -3 4.49370 2.23999   1
  -1  -6  -2 7.93856 3.02733  -2
  -1   6   3 7.93856 3.02733   1
   0   6   3 133.649 4.24015  -2
   0  -6  -3 133.649 4.24015   1
  -1   6   4 10.8797 1.38237  -2
  -1  -6  -3 10.8797 1.38237   1
   1   6   3 2.13513 0.81274   1
  -2   6   4 75.6989 2.30997  -2
  -2  -6  -3 75.6989 2.30997   1
   2  -6  -4 69.9524 3.27513  -2
   2   6   3 69.9524 3.27513   1
  -3  -6  -3 7.68363 1.32023   1
   3  -6  -5 20.3576 3.82154  -2
   3   6   3 20.3576 3.82154   1
 -11   0   2 449.224 10.5973  -2
 -11   0   4 449.224 10.5973   1
 -10   0   1 165.328 3.55269  -2
 -10   0   4 165.328 3.55269   1
  -9   0   1 140.061 2.56794  -2
  -9   0   4 140.061 2.56794   1
   8   0   0 963.839 25.1477  -2
  -8   0   4 963.839 25.1477   1
   7   0   0 677.028 14.7339  -2
  -7   0   4 677.028 14.7339   1
   6   0   1 1751.94 74.6245  -2
  -6   0   4 1751.94 74.6245   1
  -5   0   4 29.6810 0.55606   1
   4   0   2 844.488 23.6961  -2
  -4   0   4 844.488 23.6961   1
  -3   0   4 24.4941 0.48428   1
   2   0   3 2203.75 100.343  -2
  -2   0   4 2203.75 100.343   1
  -1   0   4 121.917 2.34369   1
   0   0   4 9999.99 389.384  -2
   0   0   4 9999.99 389.384   1
  -1   0   5 189.969 8.57399  -2
   1   0   4 189.969 8.57399   1
  -2   0   5 10.5215 0.40485  -2
   2   0   4 10.5215 0.40485   1
  -3   0   6 31.6789 2.53127  -2
   3   0   4 31.6789 2.53127   1
  -4   0   6 47.7069 0.87038  -2
   4   0   4 47.7069 0.87038   1
  -5   0   7 880.239 17.6732  -2
   5   0   4 880.239 17.6732   1
  -6   0   7 643.880 9.24638  -2
   6   0   4 643.880 9.24638   1
  -7   0   8 128.414 2.49638  -2
   7   0   4 128.414 2.49638   1
  -8   0   8 1095.23 20.3632  -2
   8   0   4 1095.23 20.3632   1
  -9   0   9 22.1879 1.47273  -2
   9   0   4 22.1879 1.47273   1
 -10   0   9 19.0237 1.90546  -2
  10   0   4 19.0237 1.90546   1
 -11   1   2 59.2759 2.67309  -2
  11  -1  -4 59.2759 2.67309   1
  11  -1  -2 63.4822 3.14743  -2
 -11   1   4 63.4822 3.14743   1
 -10   1   1 145.133 3.18209  -2
  10  -1  -4 145.133 3.18209   1
  10  -1  -1 142.140 3.66111  -2
 -10   1   4 142.140 3.66111   1
  -9   1   1 154.971 3.08973  -2
   9  -1  -4 154.971 3.08973   1
   9  -1  -1 150.866 3.00308  -2
  -9   1   4 150.866 3.00308   1
   8   1   0 716.054 12.4555  -2
   8  -1  -4 716.054 12.4555   1
  -8  -1   0 725.793 11.5924  -2
  -8   1   4 725.793 11.5924   1
   7   1   0 484.884 7.53243  -2
   7  -1  -4 484.884 7.53243   1
  -7  -1   0 462.193 7.53546  -2
  -7   1   4 462.193 7.53546   1
   6   1   1 60.6339 1.11639  -2
   6  -1  -4 60.6339 1.11639   1
  -6  -1  -1 63.8512 1.11897  -2
  -6   1   4 63.8512 1.11897   1
   5  -1  -4 1003.80 25.4109   1
  -5   1   4 955.783 25.1870   1
   4   1   2 69.9032 1.22088  -2
   4  -1  -4 69.9032 1.22088   1
  -4  -1  -2 76.0742 1.41990  -2
  -4   1   4 76.0742 1.41990   1
   3  -1  -4 139.609 2.15502   1
  -3   1   4 138.417 1.89995   1
   2   1   3 1847.16 40.7028  -2
   2  -1  -4 1847.16 40.7028   1
  -2  -1  -3 1847.72 46.5088  -2
  -2   1   4 1847.72 46.5088   1
   1  -1  -4 4190.82 87.2782   1
  -1   1   4 4274.58 87.8444   1
   0   1   4 4534.21 94.0281  -2
   0  -1  -4 4534.21 94.0281   1
   0  -1  -4 4582.99 108.760  -2
   0   1   4 4582.99 108.760   1
  -1  -1  -4 876.867 21.8198   1
   1   1   4 877.158 19.2358   1
  -2   1   5 2283.13 50.8059  -2
  -2  -1  -4 2283.13 50.8059   1
   2  -1  -5 2248.77 70.4929  -2
   2   1   4 2248.77 70.4929   1
  -3   1   6 224.836 6.86436  -2
  -3  -1  -4 224.836 6.86436   1
   3  -1  -6 191.315 9.59475  -2
   3   1   4 191.315 9.59475   1
  -4   1   6 236.704 3.22463  -2
  -4  -1  -4 236.704 3.22463   1
   4  -1  -6 238.959 3.43118  -2
   4   1   4 238.959 3.43118   1
  -5   1   7 164.117 3.13033  -2
  -5  -1  -4 164.117 3.13033   1
   5  -1  -7 156.919 2.50277  -2
   5   1   4 156.919 2.50277   1
  -6   1   7 307.823 5.66870  -2
  -6  -1  -4 307.823 5.66870   1
   6  -1  -7 313.908 5.30885  -2
   6   1   4 313.908 5.30885   1
  -7   1   8 20.6100 1.03980  -2
  -7  -1  -4 20.6100 1.03980   1
   7  -1  -8 20.7697 0.95072  -2
   7   1   4 20.7697 0.95072   1
  -8   1   8 84.0682 2.27905  -2
  -8  -1  -4 84.0682 2.27905   1
   8  -1  -8 87.8795 2.57219  -2
   8   1   4 87.8795 2.57219   1
  -9   1   9 24.1507 3.04819  -2
  -9  -1  -4 24.1507 3.04819   1
   9  -1  -9 24.5636 1.37119  -2
   9   1   4 24.5636 1.37119   1
 -10   1   9 174.310 8.20580  -2
 -10  -1  -4 174.310 8.20580   1
  10  -1  -9 176.612 5.56501  -2
  10   1   4 176.612 5.56501   1
 -11   2   2 73.4024 2.70429  -2
  11  -2  -4 73.4024 2.70429   1
  11  -2  -2 62.2994 5.35141  -2
 -11   2   4 62.2994 5.35141   1
 -10   2   1 36.7782 1.77457  -2
  10  -2  -4 36.7782 1.77457   1
  10  -2  -1 34.4030 1.39656  -2
 -10   2   4 34.4030 1.39656   1
  -9   2   1 74.4345 1.80793  -2
   9  -2  -4 74.4345 1.80793   1
   9  -2  -1 73.2616 1.83890  -2
  -9   2   4 73.2616 1.83890   1
   8   2   0 195.273 3.93254  -2
   8  -2  -4 195.273 3.93254   1
  -8  -2   0 185.643 3.87841  -2
  -8   2   4 185.643 3.87841   1
   7   2   0 107.286 2.41071  -2
   7  -2  -4 107.286 2.41071   1
  -7  -2   0 112.928 2.11145  -2
  -7   2   4 112.928 2.11145   1
   6   2   1 909.498 20.8809  -2
   6  -2  -4 909.498 20.8809   1
   5   2   1 258.439 11.3582  -2
   5  -2  -4 258.439 11.3582   1
  -5  -2  -1 255.740 11.6428  -2
  -5   2   4 255.740 11.6428   1
   4   2   2 756.754 18.3228  -2
   4  -2  -4 756.754 18.3228   1
  -4  -2  -2 728.962 19.6780  -2
  -4   2   4 728.962 19.6780   1
   3  -2  -4 295.622 4.76256   1
  -3   2   4 293.529 5.74321   1
   2   2   3 1056.92 25.3021  -2
   2  -2  -4 1056.92 25.3021   1
  -2  -2  -3 997.975 30.0487  -2
  -2   2   4 997.975 30.0487   1
   1  -2  -4 170.376 2.23462   1
  -1  -2  -3 303.924 13.1950  -2
  -1   2   4 303.924 13.1950   1
   0   2   4 327.738 5.48244  -2
   0  -2  -4 327.738 5.48244   1
   0  -2  -4 327.493 4.95141  -2
   0   2   4 327.493 4.95141   1
  -1  -2  -4 176.162 2.29022   1
   1   2   4 171.854 2.43388   1
  -2   2   5 1096.76 33.1113  -2
  -2  -2  -4 1096.76 33.1113   1
   2  -2  -5 1094.64 28.9340  -2
   2   2   4 1094.64 28.9340   1
  -3   2   6 502.321 12.2303  -2
  -3  -2  -4 502.321 12.2303   1
   3  -2  -6 481.823 12.2877  -2
   3   2   4 481.823 12.2877   1
  -4   2   6 1863.40 80.3449  -2
  -4  -2  -4 1863.40 80.3449   1
   4  -2  -6 1899.59 56.1280  -2
   4   2   4 1899.59 56.1280   1
  -5   2   7 47.1141 1.65299  -2
  -5  -2  -4 47.1141 1.65299   1
   5  -2  -7 47.1055 1.82216  -2
   5   2   4 47.1055 1.82216   1
  -6   2   7 1216.97 18.3837  -2
  -6  -2  -4 1216.97 18.3837   1
   6  -2  -7 1170.56 26.0689  -2
   6   2   4 1170.56 26.0689   1
  -7   2   8 348.446 6.53680  -2
  -7  -2  -4 348.446 6.53680   1
   7  -2  -8 359.531 5.39655  -2
   7   2   4 359.531 5.39655   1
  -8   2   8 68.9379 1.72683  -2
  -8  -2  -4 68.9379 1.72683   1
   8  -2  -8 73.5824 2.15047  -2
   8   2   4 73.5824 2.15047   1
  -9   2   9 126.377 4.40055  -2
  -9  -2  -4 126.377 4.40055   1
   9  -2  -9 111.660 6.66132  -2
   9   2   4 111.660 6.66132   1
 -10   3   1 273.081 8.79013  -2
  10  -3  -4 273.081 8.79013   1
  10  -3  -1 289.387 13.4518  -2
 -10   3   4 289.387 13.4518   1
  -9   3   1 72.2369 1.94325  -2
   9  -3  -4 72.2369 1.94325   1
   9  -3  -1 68.0171 4.82413  -2
  -9   3   4 68.0171 4.82413   1
   8   3   0 168.969 3.28498  -2
   8  -3  -4 168.969 3.28498   1
  -8  -3   0 173.824 5.09107  -2
  -8   3   4 173.824 5.09107   1
   7   3   0 283.425 5.60961  -2
   7  -3  -4 283.425 5.60961   1
  -7  -3   0 268.961 7.16414  -2
  -7   3   4 268.961 7.16414   1
   6   3   1 358.104 5.44652  -2
   6  -3  -4 358.104 5.44652   1
  -6  -3  -1 355.425 5.81628  -2
  -6   3   4 355.425 5.81628   1
   5   3   1 97.8620 2.59780  -2
   5  -3  -4 97.8620 2.59780   1
  -5  -3  -1 94.5822 2.19551  -2
  -5   3   4 94.5822 2.19551   1
   4   3   2 16.9243 0.52669  -2
   4  -3  -4 16.9243 0.52669   1
  -4  -3  -2 16.4395 0.69822  -2
  -4   3   4 16.4395 0.69822   1
   3   3   2 187.147 6.29448  -2
   3  -3  -4 187.147 6.29448   1
  -3  -3  -2 179.708 8.00143  -2
  -3   3   4 179.708 8.00143   1
   2   3   3 1121.66 48.2235  -2
   2  -3  -4 1121.66 48.2235   1
   1  -3  -4 51.7603 0.94786   1
  -1   3   4 53.2900 1.03039   1
   0   3   4 232.043 3.72916  -2
   0  -3  -4 232.043 3.72916   1
   0  -3  -4 232.739 3.83592  -2
   0   3   4 232.739 3.83592   1
  -1   3   5 242.049 10.4218  -2
  -1  -3  -4 242.049 10.4218   1
   1  -3  -5 231.179 10.7497  -2
   1   3   4 231.179 10.7497   1
  -2   3   5 1268.30 36.3880  -2
  -2  -3  -4 1268.30 36.3880   1
   2  -3  -5 1181.10 26.8945  -2
   2   3   4 1181.10 26.8945   1
  -3   3   6 105.342 3.38510  -2
  -3  -3  -4 105.342 3.38510   1
   3  -3  -6 104.635 2.94989  -2
   3   3   4 104.635 2.94989   1
  -4   3   6 187.303 3.52362  -2
  -4  -3  -4 187.303 3.52362   1
   4  -3  -6 187.289 3.15271  -2
   4   3   4 187.289 3.15271   1
  -5   3   7 243.051 5.19778  -2
  -5  -3  -4 243.051 5.19778   1
   5  -3  -7 241.277 4.28317  -2
   5   3   4 241.277 4.28317   1
  -6   3   7 21.7733 0.84123  -2
  -6  -3  -4 21.7733 0.84123   1
   6  -3  -7 21.4982 1.03487  -2
   6   3   4 21.4982 1.03487   1
  -7   3   8 279.020 5.06278  -2
  -7  -3  -4 279.020 5.06278   1
   7  -3  -8 273.186 7.99350  -2
   7   3   4 273.186 7.99350   1
  -8   3   8 42.0243 2.06350  -2
  -8  -3  -4 42.0243 2.06350   1
   8  -3  -8 42.4537 2.02271  -2
   8   3   4 42.4537 2.02271   1
  -9  -3  -4 110.495 5.78748   1
   9  -3  -9 0.21566 0.38583  -2
   9   3   4 0.21566 0.38583   1
  -9   4   1 232.310 6.14887  -2
   9  -4  -4 232.310 6.14887   1
   9  -4  -1 248.552 7.99975  -2
  -9   4   4 248.552 7.99975   1
   8   4   0 92.3628 2.73909  -2
   8  -4  -4 92.3628 2.73909   1
  -8  -4   0 90.2893 4.60669  -2
  -8   4   4 90.2893 4.60669   1
   7   4   0 162.102 4.84708  -2
   7  -4  -4 162.102 4.84708   1
  -7  -4   0 151.773 3.84747  -2
  -7   4   4 151.773 3.84747   1
   6   4   1 291.731 5.78996  -2
   6  -4  -4 291.731 5.78996   1
  -6  -4  -1 297.993 6.73878  -2
  -6   4   4 297.993 6.73878   1
   5   4   1 24.4456 1.30408  -2
   5  -4  -4 24.4456 1.30408   1
  -5  -4  -1 24.5788 1.58592  -2
  -5   4   4 24.5788 1.58592   1
   4   4   2 972.573 24.3245  -2
   4  -4  -4 972.573 24.3245   1
  -4  -4  -2 1052.81 32.5827  -2
  -4   4   4 1052.81 32.5827   1
   3   4   2 30.8243 1.79143  -2
   3  -4  -4 30.8243 1.79143   1
  -3  -4  -2 29.7550 2.17904  -2
  -3   4   4 29.7550 2.17904   1
   2   4   3 727.331 14.5678  -2
   2  -4  -4 727.331 14.5678   1
  -2  -4  -3 701.840 13.9901  -2
  -2   4   4 701.840 13.9901   1
   1  -4  -4 139.830 2.72997   1
  -1   4   4 137.730 3.24305   1
   0   4   4 42.9861 0.85958  -2
   0  -4  -4 42.9861 0.85958   1
   0  -4  -4 41.6813 1.23480  -2
   0   4   4 41.6813 1.23480   1
  -1  -4  -4 103.662 1.70777   1
   1  -4  -5 133.412 6.22465  -2
   1   4   4 133.412 6.22465   1
  -2   4   5 133.853 2.35674  -2
  -2  -4  -4 133.853 2.35674   1
   2  -4  -5 131.325 2.91568  -2
   2   4   4 131.325 2.91568   1
  -3   4   6 133.402 3.15604  -2
  -3  -4  -4 133.402 3.15604   1
   3  -4  -6 121.378 5.37372  -2
   3   4   4 121.378 5.37372   1
  -4   4   6 32.1189 0.94880  -2
  -4  -4  -4 32.1189 0.94880   1
   4  -4  -6 30.9079 1.18854  -2
   4   4   4 30.9079 1.18854   1
  -5   4   7 32.0515 1.39289  -2
  -5  -4  -4 32.0515 1.39289   1
   5  -4  -7 30.2556 1.31102  -2
   5   4   4 30.2556 1.31102   1
  -6   4   7 104.013 2.60519  -2
  -6  -4  -4 104.013 2.60519   1
   6  -4  -7 106.602 2.99918  -2
   6   4   4 106.602 2.99918   1
  -7   4   8 10.2134 1.29792  -2
  -7  -4  -4 10.2134 1.29792   1
   7  -4  -8 11.2631 2.04760  -2
   7   4   4 11.2631 2.04760   1
  -8   4   8 30.7018 6.55773  -2
  -8  -4  -4 30.7018 6.55773   1
   7   5   0 6.67419 1.50796  -2
   7  -5  -4 6.67419 1.50796   1
   6   5   1 24.8964 1.18364  -2
   6  -5  -4 24.8964 1.18364   1
  -6  -5  -1 24.8478 2.09587  -2
  -6   5   4 24.8478 2.09587   1
   5   5   1 15.4319 1.76413  -2
   5  -5  -4 15.4319 1.76413   1
  -5   5   4 10.3046 1.80647   1
   4   5   2 15.9595 0.96772  -2
   4  -5  -4 15.9595 0.96772   1
   3   5   2 48.3371 2.34935  -2
   3  -5  -4 48.3371 2.34935   1
  -3  -5  -2 52.5283 6.02686  -2
  -3   5   4 52.5283 6.02686   1
   2   5   3 219.283 5.79457  -2
   2  -5  -4 219.283 5.79457   1
  -2  -5  -3 207.909 8.00813  -2
  -2   5   4 207.909 8.00813   1
   1  -5  -4 40.3777 1.06334   1
  -1  -5  -3 48.6350 4.36513  -2
  -1   5   4 48.6350 4.36513   1
   0   5   4 348.595 7.38863  -2
   0  -5  -4 348.595 7.38863   1
   0  -5  -4 345.726 10.0887  -2
   0   5   4 345.726 10.0887   1
  -1   5   4 26.7363 2.22482  -2
  -1  -5  -4 26.7363 2.22482   1
   1   5   4 5.82704 0.72253   1
  -2   5   5 234.264 5.24080  -2
  -2  -5  -4 234.264 5.24080   1
   2  -5  -5 249.677 8.43218  -2
   2   5   4 249.677 8.43218   1
  -3   5   6 56.8271 2.48706  -2
  -3  -5  -4 56.8271 2.48706   1
   3   5   4 35.2692 2.87106   1
  -4   5   6 120.083 3.50824  -2
  -4  -5  -4 120.083 3.50824   1
   4  -5  -6 111.977 6.72517  -2
   4   5   4 111.977 6.72517   1
  -5   5   7 5.50871 1.26772  -2
  -5  -5  -4 5.50871 1.26772   1
   5  -5  -7 4.12626 1.67591  -2
   5   5   4 4.12626 1.67591   1
  -6   5   7 1.82753 0.99760  -2
  -6  -5  -4 1.82753 0.99760   1
   6  -5  -7 0.75406 0.73437  -2
   6   5   4 0.75406 0.73437   1
   4   6   2 171.269 5.64165  -2
   4  -6  -4 171.269 5.64165   1
   3   6   2 12.8001 2.48706  -2
   3  -6  -4 12.8001 2.48706   1
  -3  -6  -2 12.0116 3.35149  -2
  -3   6   4 12.0116 3.35149   1
   2   6   3 126.656 4.80581  -2
   2  -6  -4 126.656 4.80581   1
  -2  -6  -3 127.466 7.95019  -2
  -2   6   4 127.466 7.95019   1
   1   6   3 22.6498 1.52279  -2
   1  -6  -4 22.6498 1.52279   1
  -1  -6  -3 25.0487 3.85941  -2
  -1   6   4 25.0487 3.85941   1
   0   6   4 6.50279 0.47457  -2
   0  -6  -4 6.50279 0.47457   1
   0  -6  -4 5.67362 1.01686  -2
   0   6   4 5.67362 1.01686   1
  -1   6   5 11.6612 1.58758  -2
  -1  -6  -4 11.6612 1.58758   1
   1   6   4 3.11672 0.78786   1
  -2   6   5 24.8486 1.34881  -2
  -2  -6  -4 24.8486 1.34881   1
   2  -6  -5 26.9487 1.54126  -2
   2   6   4 26.9487 1.54126   1
 -11   0   1 372.739 9.05585  -2
 -11   0   5 372.739 9.05585   1
  10   0   0 138.657 3.45020  -2
 -10   0   5 138.657 3.45020   1
   9   0   0 61.7861 1.65430  -2
  -9   0   5 61.7861 1.65430   1
   8   0   1 213.626 3.59674  -2
  -8   0   5 213.626 3.59674   1
   7   0   1 2.01989 0.59036  -2
  -7   0   5 2.01989 0.59036   1
   6   0   2 248.312 3.37613  -2
  -6   0   5 248.312 3.37613   1
   5   0   2 69.5760 2.19830  -2
  -5   0   5 69.5760 2.19830   1
   4   0   3 183.734 2.97425  -2
  -4   0   5 183.734 2.97425   1
  -3   0   5 31.5179 0.57328   1
   2   0   4 9.34622 0.44958  -2
  -2   0   5 9.34622 0.44958   1
  -1   0   5 34.3231 0.71804   1
   0   0   5 2481.81 117.114  -2
   0   0   5 2481.81 117.114   1
   1   0   5 260.113 3.98424   1
  -2   0   6 855.604 27.8433  -2
   2   0   5 855.604 27.8433   1
  -3   0   7 432.233 18.8914  -2
   3   0   5 432.233 18.8914   1
  -4   0   7 46.0775 0.90891  -2
   4   0   5 46.0775 0.90891   1
  -5   0   8 65.8771 1.53511  -2
   5   0   5 65.8771 1.53511   1
  -6   0   8 709.303 12.2974  -2
   6   0   5 709.303 12.2974   1
  -7   0   9 82.6011 2.28171  -2
   7   0   5 82.6011 2.28171   1
  -8   0   9 171.236 3.31747  -2
   8   0   5 171.236 3.31747   1
  -9   0  10 18.6903 1.44501  -2
   9   0   5 18.6903 1.44501   1
 -10   0  10 54.1710 3.83489  -2
  10   0   5 54.1710 3.83489   1
 -11   1   1 88.9186 4.17180  -2
  11  -1  -5 88.9186 4.17180   1
  11  -1  -1 86.5094 2.69002  -2
 -11   1   5 86.5094 2.69002   1
  10   1   0 29.5253 1.53226  -2
  10  -1  -5 29.5253 1.53226   1
 -10  -1   0 29.8169 1.18343  -2
 -10   1   5 29.8169 1.18343   1
   9   1   0 256.615 4.89183  -2
   9  -1  -5 256.615 4.89183   1
  -9  -1   0 249.588 6.79393  -2
  -9   1   5 249.588 6.79393   1
   8   1   1 203.962 3.28068  -2
   8  -1  -5 203.962 3.28068   1
  -8  -1  -1 199.322 3.48259  -2
  -8   1   5 199.322 3.48259   1
   7   1   1 381.201 6.72733  -2
   7  -1  -5 381.201 6.72733   1
  -7  -1  -1 378.690 5.84838  -2
  -7   1   5 378.690 5.84838   1
   6   1   2 434.206 5.93875  -2
   6  -1  -5 434.206 5.93875   1
  -6  -1  -2 435.731 5.68686  -2
  -6   1   5 435.731 5.68686   1
   5   1   2 617.479 26.1114  -2
   5  -1  -5 617.479 26.1114   1
  -5  -1  -2 594.320 18.8191  -2
  -5   1   5 594.320 18.8191   1
   4   1   3 192.345 2.89906  -2
   4  -1  -5 192.345 2.89906   1
  -4  -1  -3 180.464 2.97763  -2
  -4   1   5 180.464 2.97763   1
   3   1   3 103.236 2.79093  -2
   3  -1  -5 103.236 2.79093   1
  -3   1   5 16.2925 0.40420   1
   2   1   4 2176.64 48.1663  -2
   2  -1  -5 2176.64 48.1663   1
  -2  -1  -4 2196.83 48.8177  -2
  -2   1   5 2196.83 48.8177   1
   1  -1  -5 30.7491 0.56282   1
  -1   1   5 28.8318 0.65109   1
   0   1   5 477.717 10.8751  -2
   0  -1  -5 477.717 10.8751   1
   0  -1  -5 463.872 9.49614  -2
   0   1   5 463.872 9.49614   1
  -1  -1  -5 277.687 3.72698   1
   1   1   5 274.806 3.81360   1
  -2   1   6 51.6171 0.93141  -2
  -2  -1  -5 51.6171 0.93141   1
   2  -1  -6 54.8576 0.97525  -2
   2   1   5 54.8576 0.97525   1
  -3   1   7 225.113 9.63455  -2
  -3  -1  -5 225.113 9.63455   1
   3  -1  -7 207.990 5.53081  -2
   3   1   5 207.990 5.53081   1
  -4   1   7 636.065 8.09764  -2
  -4  -1  -5 636.065 8.09764   1
   4  -1  -7 620.416 7.77812  -2
   4   1   5 620.416 7.77812   1
  -5   1   8 249.925 5.48972  -2
  -5  -1  -5 249.925 5.48972   1
   5  -1  -8 250.223 4.40743  -2
   5   1   5 250.223 4.40743   1
  -6   1   8 701.165 12.3555  -2
  -6  -1  -5 701.165 12.3555   1
   6  -1  -8 699.714 10.4133  -2
   6   1   5 699.714 10.4133   1
  -7   1   9 15.9623 1.15954  -2
  -7  -1  -5 15.9623 1.15954   1
   7  -1  -9 14.6663 1.14000  -2
   7   1   5 14.6663 1.14000   1
  -8   1   9 345.706 6.84716  -2
  -8  -1  -5 345.706 6.84716   1
   8  -1  -9 355.312 7.31368  -2
   8   1   5 355.312 7.31368   1
  -9   1  10 22.0631 2.80174  -2
  -9  -1  -5 22.0631 2.80174   1
   9  -1 -10 23.6267 1.55626  -2
   9   1   5 23.6267 1.55626   1
 -11   2   1 79.7825 4.93546  -2
  11  -2  -5 79.7825 4.93546   1
  11  -2  -1 73.1713 3.89555  -2
 -11   2   5 73.1713 3.89555   1
  10   2   0 199.277 4.93786  -2
  10  -2  -5 199.277 4.93786   1
 -10  -2   0 199.239 5.43725  -2
 -10   2   5 199.239 5.43725   1
   9   2   0 22.8277 1.05736  -2
   9  -2  -5 22.8277 1.05736   1
  -9  -2   0 24.9583 1.05364  -2
  -9   2   5 24.9583 1.05364   1
   8   2   1 481.830 8.81142  -2
   8  -2  -5 481.830 8.81142   1
  -8  -2  -1 487.220 9.49270  -2
  -8   2   5 487.220 9.49270   1
   7   2   1 249.317 3.98389  -2
   7  -2  -5 249.317 3.98389   1
  -7  -2  -1 249.866 5.76703  -2
  -7   2   5 249.866 5.76703   1
   6   2   2 230.367 3.16797  -2
   6  -2  -5 230.367 3.16797   1
  -6  -2  -2 229.127 3.47273  -2
  -6   2   5 229.127 3.47273   1
   5   2   2 509.865 9.20951  -2
   5  -2  -5 509.865 9.20951   1
  -5  -2  -2 503.984 7.90706  -2
  -5   2   5 503.984 7.90706   1
   4   2   3 331.823 4.56631  -2
   4  -2  -5 331.823 4.56631   1
  -4  -2  -3 326.973 4.30243  -2
  -4   2   5 326.973 4.30243   1
   3   2   3 462.822 20.4583  -2
   3  -2  -5 462.822 20.4583   1
  -3   2   5 406.810 8.08490   1
   2   2   4 1091.38 23.2012  -2
   2  -2  -5 1091.38 23.2012   1
  -2  -2  -4 1124.42 33.4787  -2
  -2   2   5 1124.42 33.4787   1
   1  -2  -5 176.710 2.28037   1
  -1   2   5 175.362 2.48585   1
   0   2   5 723.482 16.3065  -2
   0  -2  -5 723.482 16.3065   1
   0  -2  -5 744.228 13.5575  -2
   0   2   5 744.228 13.5575   1
  -1  -2  -5 277.264 3.58926   1
   1   2   5 280.468 3.64309   1
  -2   2   6 1409.51 42.7808  -2
  -2  -2  -5 1409.51 42.7808   1
   2  -2  -6 1458.56 35.0922  -2
   2   2   5 1458.56 35.0922   1
  -3   2   7 620.950 18.1144  -2
  -3  -2  -5 620.950 18.1144   1
   3  -2  -7 584.143 15.0556  -2
   3   2   5 584.143 15.0556   1
  -4   2   7 1070.79 16.6367  -2
  -4  -2  -5 1070.79 16.6367   1
   4  -2  -7 1091.68 17.3646  -2
   4   2   5 1091.68 17.3646   1
  -5   2   8 352.017 6.44478  -2
  -5  -2  -5 352.017 6.44478   1
   5  -2  -8 357.966 7.01206  -2
   5   2   5 357.966 7.01206   1
  -6   2   8 190.894 3.68184  -2
  -6  -2  -5 190.894 3.68184   1
   6  -2  -8 196.829 3.37991  -2
   6   2   5 196.829 3.37991   1
  -7   2   9 211.782 4.60180  -2
  -7  -2  -5 211.782 4.60180   1
   7  -2  -9 217.886 4.75103  -2
   7   2   5 217.886 4.75103   1
  -8   2   9 7.48485 1.53903  -2
  -8  -2  -5 7.48485 1.53903   1
   8  -2  -9 7.79354 0.71330  -2
   8   2   5 7.79354 0.71330   1
  -9   2  10 188.994 9.31169  -2
  -9  -2  -5 188.994 9.31169   1
   9  -2 -10 190.700 9.49741  -2
   9   2   5 190.700 9.49741   1
  10   3   0 57.3210 4.31308  -2
  10  -3  -5 57.3210 4.31308   1
 -10  -3   0 67.2616 4.93533  -2
 -10   3   5 67.2616 4.93533   1
   9   3   0 215.070 4.56878  -2
   9  -3  -5 215.070 4.56878   1
  -9  -3   0 208.129 10.5247  -2
  -9   3   5 208.129 10.5247   1
   8   3   1 14.4031 0.78684  -2
   8  -3  -5 14.4031 0.78684   1
  -8  -3  -1 14.5500 1.39858  -2
  -8   3   5 14.5500 1.39858   1
   7   3   1 21.8270 0.87951  -2
   7  -3  -5 21.8270 0.87951   1
  -7  -3  -1 23.5744 1.21681  -2
  -7   3   5 23.5744 1.21681   1
   6   3   2 506.710 8.26964  -2
   6  -3  -5 506.710 8.26964   1
  -6  -3  -2 521.062 8.64259  -2
  -6   3   5 521.062 8.64259   1
   5   3   2 257.741 6.94547  -2
   5  -3  -5 257.741 6.94547   1
  -5  -3  -2 262.068 5.09151  -2
  -5   3   5 262.068 5.09151   1
   4   3   3 2039.90 61.8398  -2
   4  -3  -5 2039.90 61.8398   1
  -4  -3  -3 2192.56 87.6119  -2
  -4   3   5 2192.56 87.6119   1
   3   3   3 65.2081 1.57460  -2
   3  -3  -5 65.2081 1.57460   1
  -3  -3  -3 66.9554 2.03611  -2
  -3   3   5 66.9554 2.03611   1
   2   3   4 1250.64 39.2830  -2
   2  -3  -5 1250.64 39.2830   1
  -2  -3  -4 1266.99 30.6991  -2
  -2   3   5 1266.99 30.6991   1
   1  -3  -5 115.612 1.52725   1
  -1  -3  -4 199.303 8.90713  -2
  -1   3   5 199.303 8.90713   1
   0   3   5 60.3540 0.95897  -2
   0  -3  -5 60.3540 0.95897   1
   0  -3  -5 60.8688 1.19508  -2
   0   3   5 60.8688 1.19508   1
  -1   3   6 35.2090 1.56491  -2
  -1  -3  -5 35.2090 1.56491   1
   1  -3  -6 35.4696 3.22440  -2
   1   3   5 35.4696 3.22440   1
  -2   3   6 54.5290 1.00256  -2
  -2  -3  -5 54.5290 1.00256   1
   2  -3  -6 53.6819 1.04342  -2
   2   3   5 53.6819 1.04342   1
  -3   3   7 59.6092 1.92685  -2
  -3  -3  -5 59.6092 1.92685   1
   3  -3  -7 60.7293 1.53524  -2
   3   3   5 60.7293 1.53524   1
  -4   3   7 253.081 4.22826  -2
  -4  -3  -5 253.081 4.22826   1
   4  -3  -7 248.071 4.41230  -2
   4   3   5 248.071 4.41230   1
  -5   3   8 93.7844 2.34723  -2
  -5  -3  -5 93.7844 2.34723   1
   5  -3  -8 96.3970 2.83541  -2
   5   3   5 96.3970 2.83541   1
  -6   3   8 212.126 4.10656  -2
  -6  -3  -5 212.126 4.10656   1
   6  -3  -8 208.601 5.08595  -2
   6   3   5 208.601 5.08595   1
  -7   3   9 34.9154 2.69682  -2
  -7  -3  -5 34.9154 2.69682   1
   7  -3  -9 39.0425 2.08224  -2
   7   3   5 39.0425 2.08224   1
  -8   3   9 130.480 5.68413  -2
  -8  -3  -5 130.480 5.68413   1
   8  -3  -9 146.529 5.70605  -2
   8   3   5 146.529 5.70605   1
   9   4   0 31.5734 2.11479  -2
   9  -4  -5 31.5734 2.11479   1
  -9  -4   0 35.2014 3.74440  -2
  -9   4   5 35.2014 3.74440   1
   8   4   1 183.453 5.39436  -2
   8  -4  -5 183.453 5.39436   1
  -8  -4  -1 179.732 6.36048  -2
  -8   4   5 179.732 6.36048   1
   7   4   1 13.7589 0.94732  -2
   7  -4  -5 13.7589 0.94732   1
  -7  -4  -1 14.5723 1.03652  -2
  -7   4   5 14.5723 1.03652   1
   6   4   2 134.456 3.05982  -2
   6  -4  -5 134.456 3.05982   1
  -6  -4  -2 144.647 4.75842  -2
  -6   4   5 144.647 4.75842   1
   5   4   2 6.61941 0.77448  -2
   5  -4  -5 6.61941 0.77448   1
  -5  -4  -2 8.25143 1.83507  -2
  -5   4   5 8.25143 1.83507   1
   4   4   3 56.8896 1.42147  -2
   4  -4  -5 56.8896 1.42147   1
  -4  -4  -3 62.2297 2.05011  -2
  -4   4   5 62.2297 2.05011   1
   3   4   3 68.9495 1.77564  -2
   3  -4  -5 68.9495 1.77564   1
  -3  -4  -3 72.3559 3.04604  -2
  -3   4   5 72.3559 3.04604   1
   2   4   4 140.343 2.16237  -2
   2  -4  -5 140.343 2.16237   1
  -2  -4  -4 139.298 2.88663  -2
  -2   4   5 139.298 2.88663   1
   1   4   4 116.335 4.92738  -2
   1  -4  -5 116.335 4.92738   1
  -1  -4  -4 104.993 5.19066  -2
  -1   4   5 104.993 5.19066   1
   0   4   5 599.346 8.82230  -2
   0  -4  -5 599.346 8.82230   1
   0  -4  -5 591.060 9.48384  -2
   0   4   5 591.060 9.48384   1
  -1   4   6 160.065 7.34644  -2
  -1  -4  -5 160.065 7.34644   1
   1  -4  -6 158.916 7.57749  -2
   1   4   5 158.916 7.57749   1
  -2   4   6 518.130 7.25397  -2
  -2  -4  -5 518.130 7.25397   1
   2  -4  -6 490.677 9.74633  -2
   2   4   5 490.677 9.74633   1
  -3   4   7 57.7042 2.32551  -2
  -3  -4  -5 57.7042 2.32551   1
   3  -4  -7 60.0912 5.16966  -2
   3   4   5 60.0912 5.16966   1
  -4   4   7 172.000 3.13897  -2
  -4  -4  -5 172.000 3.13897   1
   4  -4  -7 170.352 4.01449  -2
   4   4   5 170.352 4.01449   1
  -5   4   8 50.0423 1.85765  -2
  -5  -4  -5 50.0423 1.85765   1
   5  -4  -8 50.7900 1.73341  -2
   5   4   5 50.7900 1.73341   1
  -6   4   8 45.7320 2.10589  -2
  -6  -4  -5 45.7320 2.10589   1
   6  -4  -8 47.9325 4.01119  -2
   6   4   5 47.9325 4.01119   1
  -7   4   9 24.3372 3.31883  -2
  -7  -4  -5 24.3372 3.31883   1
   7  -4  -9 26.9460 2.77179  -2
   7   4   5 26.9460 2.77179   1
   7   5   1 63.2154 3.10376  -2
   7  -5  -5 63.2154 3.10376   1
  -7  -5  -1 65.3961 4.90662  -2
  -7   5   5 65.3961 4.90662   1
   6   5   2 137.833 3.77840  -2
   6  -5  -5 137.833 3.77840   1
  -6  -5  -2 144.332 8.42015  -2
  -6   5   5 144.332 8.42015   1
   5   5   2 14.9398 0.91808  -2
   5  -5  -5 14.9398 0.91808   1
  -5  -5  -2 14.3237 3.06208  -2
  -5   5   5 14.3237 3.06208   1
   4   5   3 135.130 2.90811  -2
   4  -5  -5 135.130 2.90811   1
   3   5   3 89.5099 3.51525  -2
   3  -5  -5 89.5099 3.51525   1
  -3  -5  -3 106.210 7.45267  -2
  -3   5   5 106.210 7.45267   1
   2   5   4 289.074 5.49030  -2
   2  -5  -5 289.074 5.49030   1
  -2  -5  -4 264.987 8.04383  -2
  -2   5   5 264.987 8.04383   1
   1   5   4 8.74778 1.15590  -2
   1  -5  -5 8.74778 1.15590   1
  -1   5   5 4.47731 0.78083   1
   0   5   5 15.0471 0.52578  -2
   0  -5  -5 15.0471 0.52578   1
   0  -5  -5 14.6154 1.30607  -2
   0   5   5 14.6154 1.30607   1
  -1   5   6 43.8202 2.94407  -2
  -1  -5  -5 43.8202 2.94407   1
   1   5   5 23.2131 1.50069   1
  -2   5   6 14.1144 0.58012  -2
  -2  -5  -5 14.1144 0.58012   1
   2  -5  -6 13.6183 1.36527  -2
   2   5   5 13.6183 1.36527   1
  -3   5   7 17.9535 1.12269  -2
  -3  -5  -5 17.9535 1.12269   1
   3   5   5 10.7379 1.39826   1
  -4   5   7 15.0652 0.89384  -2
  -4  -5  -5 15.0652 0.89384   1
   4  -5  -7 10.7988 1.48946  -2
   4   5   5 10.7988 1.48946   1
  -5   5   8 8.17200 2.21633  -2
  -5  -5  -5 8.17200 2.21633   1
   5  -5  -8 8.75677 1.84121  -2
   5   5   5 8.75677 1.84121   1
  -3  -6  -3 20.4886 3.77396  -2
  -3   6   5 20.4886 3.77396   1
   2   6   4 32.1010 1.52642  -2
   2  -6  -5 32.1010 1.52642   1
  -2  -6  -4 32.4188 3.78101  -2
  -2   6   5 32.4188 3.78101   1
   1   6   4 23.3834 1.66715  -2
   1  -6  -5 23.3834 1.66715   1
  -1  -6  -4 22.3909 3.84491  -2
  -1   6   5 22.3909 3.84491   1
   0   6   5 26.0771 1.03646  -2
   0  -6  -5 26.0771 1.03646   1
   0  -6  -5 25.3718 1.55629  -2
   0   6   5 25.3718 1.55629   1
  -1  -6  -5 58.8245 2.15399   1
   1  -6  -5 74.0132 6.08810  -2
   1   6   5 74.0132 6.08810   1
  11   0   0 22.9896 2.25288  -2
 -11   0   6 22.9896 2.25288   1
  10   0   1 0.26866 1.50518  -2
 -10   0   6 0.26866 1.50518   1
   9   0   1 162.864 3.89084  -2
  -9   0   6 162.864 3.89084   1
   8   0   2 135.348 2.57057  -2
  -8   0   6 135.348 2.57057   1
   7   0   2 122.766 2.71571  -2
  -7   0   6 122.766 2.71571   1
   6   0   3 8.07323 0.48361  -2
  -6   0   6 8.07323 0.48361   1
   5   0   3 54.3729 1.28555  -2
  -5   0   6 54.3729 1.28555   1
   4   0   4 24.3168 0.57867  -2
  -4   0   6 24.3168 0.57867   1
   3   0   4 50.6935 1.73043  -2
  -3   0   6 50.6935 1.73043   1
   2   0   5 903.792 23.1051  -2
  -2   0   6 903.792 23.1051   1
  -1   0   6 324.884 5.93285   1
   0   0   6 1783.34 41.4785  -2
   0   0   6 1783.34 41.4785   1
   1   0   6 84.1345 1.32331   1
  -2   0   7 29.9646 0.87242  -2
   2   0   6 29.9646 0.87242   1
  -3   0   8 62.9288 2.74577  -2
   3   0   6 62.9288 2.74577   1
  -4   0   8 1.54758 0.41548  -2
   4   0   6 1.54758 0.41548   1
  -5   0   9 55.8838 2.52713  -2
   5   0   6 55.8838 2.52713   1
  -6   0   9 218.266 3.98094  -2
   6   0   6 218.266 3.98094   1
  -7   0  10 25.3188 1.19616  -2
   7   0   6 25.3188 1.19616   1
  -8   0  10 288.746 7.50439  -2
   8   0   6 288.746 7.50439   1
  -9   0  11 11.3287 2.72051  -2
   9   0   6 11.3287 2.72051   1
  11   1   0 237.459 8.27039  -2
  11  -1  -6 237.459 8.27039   1
 -11  -1   0 245.929 6.67085  -2
 -11   1   6 245.929 6.67085   1
  10   1   1 163.494 5.06963  -2
  10  -1  -6 163.494 5.06963   1
 -10  -1  -1 167.033 4.83242  -2
 -10   1   6 167.033 4.83242   1
   9   1   1 252.412 4.85822  -2
   9  -1  -6 252.412 4.85822   1
  -9  -1  -1 256.968 8.41192  -2
  -9   1   6 256.968 8.41192   1
   8   1   2 263.939 4.26822  -2
   8  -1  -6 263.939 4.26822   1
  -8  -1  -2 264.976 4.09936  -2
  -8   1   6 264.976 4.09936   1
   7   1   2 113.429 3.17228  -2
   7  -1  -6 113.429 3.17228   1
  -7  -1  -2 120.604 2.38371  -2
  -7   1   6 120.604 2.38371   1
   6   1   3 580.795 9.25054  -2
   6  -1  -6 580.795 9.25054   1
  -6  -1  -3 590.366 7.81397  -2
  -6   1   6 590.366 7.81397   1
   5   1   3 61.4216 1.27171  -2
   5  -1  -6 61.4216 1.27171   1
  -5  -1  -3 57.3671 1.29018  -2
  -5   1   6 57.3671 1.29018   1
   4   1   4 203.710 2.66634  -2
   4  -1  -6 203.710 2.66634   1
  -4  -1  -4 200.754 2.88872  -2
  -4   1   6 200.754 2.88872   1
   3   1   4 121.607 2.84385  -2
   3  -1  -6 121.607 2.84385   1
  -3  -1  -4 127.489 5.85885  -2
  -3   1   6 127.489 5.85885   1
   2   1   5 60.0156 1.17919  -2
   2  -1  -6 60.0156 1.17919   1
  -2  -1  -5 66.0373 1.14210  -2
  -2   1   6 66.0373 1.14210   1
   1  -1  -6 207.656 3.20358   1
  -1   1   6 205.613 3.04044   1
   0   1   6 369.437 6.14929  -2
   0  -1  -6 369.437 6.14929   1
   0  -1  -6 374.532 6.30720  -2
   0   1   6 374.532 6.30720   1
  -1  -1  -6 32.4739 0.60560   1
   1   1   6 32.7575 0.72325   1
  -2   1   7 558.382 8.22618  -2
  -2  -1  -6 558.382 8.22618   1
   2  -1  -7 540.099 7.93256  -2
   2   1   6 540.099 7.93256   1
  -3   1   8 222.721 10.5409  -2
  -3  -1  -6 222.721 10.5409   1
   3  -1  -8 227.544 6.01833  -2
   3   1   6 227.544 6.01833   1
  -4   1   8 711.792 9.67336  -2
  -4  -1  -6 711.792 9.67336   1
   4  -1  -8 721.530 9.11232  -2
   4   1   6 721.530 9.11232   1
  -5   1   9 57.1652 2.26769  -2
  -5  -1  -6 57.1652 2.26769   1
   5  -1  -9 59.6363 2.21710  -2
   5   1   6 59.6363 2.21710   1
  -6   1   9 450.834 7.30484  -2
  -6  -1  -6 450.834 7.30484   1
   6  -1  -9 444.416 7.01861  -2
   6   1   6 444.416 7.01861   1
  -7   1  10 115.061 3.16487  -2
  -7  -1  -6 115.061 3.16487   1
   7  -1 -10 116.797 3.13745  -2
   7   1   6 116.797 3.13745   1
  -8   1  10 28.8174 1.56753  -2
  -8  -1  -6 28.8174 1.56753   1
   8  -1 -10 27.6024 1.49907  -2
   8   1   6 27.6024 1.49907   1
   9  -1 -11 115.053 4.21361  -2
   9   1   6 115.053 4.21361   1
  11   2   0 7.64177 2.57046  -2
  11  -2  -6 7.64177 2.57046   1
 -11  -2   0 10.5821 1.91148  -2
 -11   2   6 10.5821 1.91148   1
  10   2   1 56.1262 2.16778  -2
  10  -2  -6 56.1262 2.16778   1
 -10  -2  -1 60.9748 2.43827  -2
 -10   2   6 60.9748 2.43827   1
   9   2   1 193.417 3.88251  -2
   9  -2  -6 193.417 3.88251   1
  -9  -2  -1 198.045 4.19802  -2
  -9   2   6 198.045 4.19802   1
   8   2   2 45.9638 1.30512  -2
   8  -2  -6 45.9638 1.30512   1
  -8  -2  -2 49.7199 1.34104  -2
  -8   2   6 49.7199 1.34104   1
   7   2   2 479.692 6.99560  -2
   7  -2  -6 479.692 6.99560   1
  -7  -2  -2 481.064 10.0546  -2
  -7   2   6 481.064 10.0546   1
   6   2   3 103.076 2.17761  -2
   6  -2  -6 103.076 2.17761   1
  -6  -2  -3 105.788 2.09869  -2
  -6   2   6 105.788 2.09869   1
   5   2   3 361.090 5.82814  -2
   5  -2  -6 361.090 5.82814   1
  -5  -2  -3 359.152 6.66939  -2
  -5   2   6 359.152 6.66939   1
   4   2   4 1424.72 42.5966  -2
   4  -2  -6 1424.72 42.5966   1
  -4  -2  -4 1392.57 60.3063  -2
  -4   2   6 1392.57 60.3063   1
   3   2   4 319.260 7.15830  -2
   3  -2  -6 319.260 7.15830   1
  -3  -2  -4 332.995 7.08640  -2
  -3   2   6 332.995 7.08640   1
   2   2   5 1566.26 38.1551  -2
   2  -2  -6 1566.26 38.1551   1
  -2  -2  -5 1558.82 65.6357  -2
  -2   2   6 1558.82 65.6357   1
   1  -2  -6 362.074 5.77579   1
  -1  -2  -5 471.667 14.2317  -2
  -1   2   6 471.667 14.2317   1
   0   2   6 57.8453 1.00638  -2
   0  -2  -6 57.8453 1.00638   1
   0  -2  -6 54.2512 1.01251  -2
   0   2   6 54.2512 1.01251   1
  -1  -2  -6 65.6976 1.01888   1
   1   2   6 65.9753 1.10836   1
  -2   2   7 553.152 7.03260  -2
  -2  -2  -6 553.152 7.03260   1
   2  -2  -7 560.426 7.68152  -2
   2   2   6 560.426 7.68152   1
  -3   2   8 308.139 8.09608  -2
  -3  -2  -6 308.139 8.09608   1
   3  -2  -8 300.909 5.54804  -2
   3   2   6 300.909 5.54804   1
  -4   2   8 274.547 5.01702  -2
  -4  -2  -6 274.547 5.01702   1
   4  -2  -8 263.425 4.59674  -2
   4   2   6 263.425 4.59674   1
  -5   2   9 181.179 4.14991  -2
  -5  -2  -6 181.179 4.14991   1
   5  -2  -9 181.375 5.23292  -2
   5   2   6 181.375 5.23292   1
  -6   2   9 104.312 2.18966  -2
  -6  -2  -6 104.312 2.18966   1
   6  -2  -9 103.343 2.30431  -2
   6   2   6 103.343 2.30431   1
  -7   2  10 42.6073 2.24528  -2
  -7  -2  -6 42.6073 2.24528   1
   7  -2 -10 49.5375 1.96139  -2
   7   2   6 49.5375 1.96139   1
  -8   2  10 158.963 5.76980  -2
  -8  -2  -6 158.963 5.76980   1
   8  -2 -10 151.202 4.45203  -2
   8   2   6 151.202 4.45203   1
 -10  -3  -1 -0.0743 10.1820  -2
 -10   3   6 -0.0743 10.1820   1
   9   3   1 119.439 3.14281  -2
   9  -3  -6 119.439 3.14281   1
  -9  -3  -1 117.887 4.58362  -2
  -9   3   6 117.887 4.58362   1
   8   3   2 32.1937 0.98319  -2
   8  -3  -6 32.1937 0.98319   1
  -8  -3  -2 32.9081 1.64363  -2
  -8   3   6 32.9081 1.64363   1
   7   3   2 26.2707 0.93968  -2
   7  -3  -6 26.2707 0.93968   1
  -7  -3  -2 26.8614 2.11434  -2
  -7   3   6 26.8614 2.11434   1
   6   3   3 295.131 4.58340  -2
   6  -3  -6 295.131 4.58340   1
  -6  -3  -3 300.402 5.07307  -2
  -6   3   6 300.402 5.07307   1
   5   3   3 27.9169 1.20385  -2
   5  -3  -6 27.9169 1.20385   1
  -5  -3  -3 31.9001 0.96366  -2
  -5   3   6 31.9001 0.96366   1
   4   3   4 193.554 2.97010  -2
   4  -3  -6 193.554 2.97010   1
  -4  -3  -4 203.476 3.61037  -2
  -4   3   6 203.476 3.61037   1
   3   3   4 132.624 2.87213  -2
   3  -3  -6 132.624 2.87213   1
  -3  -3  -4 136.162 3.76352  -2
  -3   3   6 136.162 3.76352   1
   2   3   5 35.8636 0.76965  -2
   2  -3  -6 35.8636 0.76965   1
  -2  -3  -5 38.1032 1.03089  -2
  -2   3   6 38.1032 1.03089   1
   1  -3  -6 30.2607 0.65389   1
  -1  -3  -5 42.5929 2.95074  -2
  -1   3   6 42.5929 2.95074   1
   0   3   6 125.296 1.84210  -2
   0  -3  -6 125.296 1.84210   1
   0  -3  -6 128.551 2.05683  -2
   0   3   6 128.551 2.05683   1
  -1   3   7 126.319 4.35446  -2
  -1  -3  -6 126.319 4.35446   1
   1  -3  -7 130.556 6.72711  -2
   1   3   6 130.556 6.72711   1
  -2   3   7 368.773 5.83446  -2
  -2  -3  -6 368.773 5.83446   1
   2  -3  -7 373.445 5.52312  -2
   2   3   6 373.445 5.52312   1
  -3   3   8 20.0191 1.88408  -2
  -3  -3  -6 20.0191 1.88408   1
   3  -3  -8 20.3581 1.44530  -2
   3   3   6 20.3581 1.44530   1
  -4   3   8 287.673 4.18146  -2
  -4  -3  -6 287.673 4.18146   1
   4  -3  -8 296.433 4.96656  -2
   4   3   6 296.433 4.96656   1
  -5   3   9 159.118 3.68497  -2
  -5  -3  -6 159.118 3.68497   1
   5  -3  -9 164.976 5.20230  -2
   5   3   6 164.976 5.20230   1
  -6   3   9 178.678 3.82483  -2
  -6  -3  -6 178.678 3.82483   1
   6  -3  -9 184.226 5.59881  -2
   6   3   6 184.226 5.59881   1
  -7   3  10 157.717 4.95196  -2
  -7  -3  -6 157.717 4.95196   1
   7  -3 -10 157.897 4.74813  -2
   7   3   6 157.897 4.74813   1
  -8   3  10 15.5919 3.16369  -2
  -8  -3  -6 15.5919 3.16369   1
   8  -3 -10 18.1084 1.71579  -2
   8   3   6 18.1084 1.71579   1
   8   4   2 19.6475 1.15962  -2
   8  -4  -6 19.6475 1.15962   1
  -8  -4  -2 19.4115 1.37876  -2
  -8   4   6 19.4115 1.37876   1
   7   4   2 17.6068 1.22768  -2
   7  -4  -6 17.6068 1.22768   1
  -7  -4  -2 22.9647 1.53854  -2
  -7   4   6 22.9647 1.53854   1
   6   4   3 54.0669 1.38609  -2
   6  -4  -6 54.0669 1.38609   1
  -6  -4  -3 57.9527 1.54753  -2
  -6   4   6 57.9527 1.54753   1
   5   4   3 19.9804 0.87714  -2
   5  -4  -6 19.9804 0.87714   1
  -5  -4  -3 21.0855 2.05563  -2
  -5   4   6 21.0855 2.05563   1
   4   4   4 23.8156 0.74874  -2
   4  -4  -6 23.8156 0.74874   1
  -4  -4  -4 23.7625 1.15282  -2
  -4   4   6 23.7625 1.15282   1
   3   4   4 90.7000 2.40179  -2
   3  -4  -6 90.7000 2.40179   1
  -3  -4  -4 100.503 3.91697  -2
  -3   4   6 100.503 3.91697   1
   2   4   5 385.423 5.56691  -2
   2  -4  -6 385.423 5.56691   1
  -2  -4  -5 395.890 7.36802  -2
  -2   4   6 395.890 7.36802   1
   1   4   5 139.107 4.55796  -2
   1  -4  -6 139.107 4.55796   1
  -1  -4  -5 142.034 6.74792  -2
  -1   4   6 142.034 6.74792   1
   0   4   6 31.0267 0.69371  -2
   0  -4  -6 31.0267 0.69371   1
   0  -4  -6 27.6372 0.92008  -2
   0   4   6 27.6372 0.92008   1
  -1  -4  -6 120.442 2.18070   1
   1  -4  -7 138.943 6.42366  -2
   1   4   6 138.943 6.42366   1
  -2   4   7 66.8906 1.46338  -2
  -2  -4  -6 66.8906 1.46338   1
   2  -4  -7 67.6903 1.88975  -2
   2   4   6 67.6903 1.88975   1
  -3   4   8 42.6426 1.66741  -2
  -3  -4  -6 42.6426 1.66741   1
   3  -4  -8 40.0235 2.68929  -2
   3   4   6 40.0235 2.68929   1
  -4   4   8 61.2562 1.44619  -2
  -4  -4  -6 61.2562 1.44619   1
   4  -4  -8 60.5912 1.55216  -2
   4   4   6 60.5912 1.55216   1
  -5   4   9 88.7698 3.93251  -2
  -5  -4  -6 88.7698 3.93251   1
   5  -4  -9 88.4516 3.35568  -2
   5   4   6 88.4516 3.35568   1
  -6   4   9 49.2750 1.50776  -2
  -6  -4  -6 49.2750 1.50776   1
   6  -4  -9 51.5153 3.34273  -2
   6   4   6 51.5153 3.34273   1
   6   5   3 114.824 4.69082  -2
   6  -5  -6 114.824 4.69082   1
  -6  -5  -3 124.891 5.35917  -2
  -6   5   6 124.891 5.35917   1
   5   5   3 18.6261 1.01450  -2
   5  -5  -6 18.6261 1.01450   1
  -5  -5  -3 17.8096 3.19424  -2
  -5   5   6 17.8096 3.19424   1
   4   5   4 82.1173 1.81907  -2
   4  -5  -6 82.1173 1.81907   1
  -4  -5  -4 74.4102 5.12637  -2
  -4   5   6 74.4102 5.12637   1
   3   5   4 58.9695 1.59365  -2
   3  -5  -6 58.9695 1.59365   1
  -3  -5  -4 59.5699 4.96521  -2
  -3   5   6 59.5699 4.96521   1
   2   5   5 11.5023 0.65628  -2
   2  -5  -6 11.5023 0.65628   1
  -2  -5  -5 10.0906 1.29933  -2
  -2   5   6 10.0906 1.29933   1
   1   5   5 53.8529 2.77296  -2
   1  -5  -6 53.8529 2.77296   1
  -1   5   6 34.3796 1.54425   1
   0   5   6 71.4138 1.54342  -2
   0  -5  -6 71.4138 1.54342   1
   0  -5  -6 72.8440 2.35697  -2
   0   5   6 72.8440 2.35697   1
  -1   5   7 42.0639 2.99283  -2
  -1  -5  -6 42.0639 2.99283   1
   1   5   6 17.5995 1.11203   1
  -2   5   7 134.949 2.46287  -2
  -2  -5  -6 134.949 2.46287   1
   2  -5  -7 137.135 3.83675  -2
   2   5   6 137.135 3.83675   1
  -3   5   8 24.5572 2.49176  -2
  -3  -5  -6 24.5572 2.49176   1
   3   5   6 16.0641 1.53217   1
  -4   5   8 136.694 4.96612  -2
  -4  -5  -6 136.694 4.96612   1
   4  -5  -8 150.317 5.90527  -2
   4   5   6 150.317 5.90527   1
  10   0   2 38.9200 2.76670  -2
 -10   0   7 38.9200 2.76670   1
   9   0   2 75.8113 1.96666  -2
  -9   0   7 75.8113 1.96666   1
   8   0   3 166.072 3.38845  -2
  -8   0   7 166.072 3.38845   1
   7   0   3 41.2667 1.69896  -2
  -7   0   7 41.2667 1.69896   1
   6   0   4 567.535 7.37145  -2
  -6   0   7 567.535 7.37145   1
   5   0   4 708.042 11.0378  -2
  -5   0   7 708.042 11.0378   1
   4   0   5 42.7065 0.77612  -2
  -4   0   7 42.7065 0.77612   1
   3   0   5 474.722 14.5317  -2
  -3   0   7 474.722 14.5317   1
   2   0   6 80.2139 1.54533  -2
  -2   0   7 80.2139 1.54533   1
  -1   0   7 0.51513 0.20685   1
   0   0   7 220.589 3.04853  -2
   0   0   7 220.589 3.04853   1
  -1   0   8 208.192 9.57526  -2
   1   0   7 208.192 9.57526   1
  -2   0   8 178.281 2.73367  -2
   2   0   7 178.281 2.73367   1
  -3   0   9 171.437 5.12942  -2
   3   0   7 171.437 5.12942   1
  -4   0   9 504.095 8.08942  -2
   4   0   7 504.095 8.08942   1
  -5   0  10 1.74210 0.71529  -2
   5   0   7 1.74210 0.71529   1
  -6   0  10 116.936 2.44173  -2
   6   0   7 116.936 2.44173   1
  -7   0  11 91.7772 2.60625  -2
   7   0   7 91.7772 2.60625   1
  -8   0  11 84.3650 2.58538  -2
   8   0   7 84.3650 2.58538   1
   9   0   7 121.717 5.73777   1
  11   1   1 51.6150 2.71379  -2
  11  -1  -7 51.6150 2.71379   1
 -11  -1  -1 53.5320 2.92411  -2
 -11   1   7 53.5320 2.92411   1
  10   1   2 99.6647 4.58014  -2
  10  -1  -7 99.6647 4.58014   1
 -10  -1  -2 108.146 4.16278  -2
 -10   1   7 108.146 4.16278   1
   9   1   2 132.868 3.05722  -2
   9  -1  -7 132.868 3.05722   1
  -9  -1  -2 143.516 3.62332  -2
  -9   1   7 143.516 3.62332   1
   8   1   3 221.830 4.26537  -2
   8  -1  -7 221.830 4.26537   1
  -8  -1  -3 222.143 4.01773  -2
  -8   1   7 222.143 4.01773   1
   7   1   3 38.6770 1.18714  -2
   7  -1  -7 38.6770 1.18714   1
  -7  -1  -3 37.6874 0.97448  -2
  -7   1   7 37.6874 0.97448   1
   6   1   4 442.577 6.93930  -2
   6  -1  -7 442.577 6.93930   1
  -6  -1  -4 452.660 7.18007  -2
  -6   1   7 452.660 7.18007   1
   5   1   4 300.555 5.67579  -2
   5  -1  -7 300.555 5.67579   1
  -5  -1  -4 307.746 4.39184  -2
  -5   1   7 307.746 4.39184   1
   4   1   5 626.964 12.6102  -2
   4  -1  -7 626.964 12.6102   1
  -4  -1  -5 662.322 10.6668  -2
  -4   1   7 662.322 10.6668   1
   3   1   5 234.254 10.8547  -2
   3  -1  -7 234.254 10.8547   1
  -3  -1  -5 242.587 4.37646  -2
  -3   1   7 242.587 4.37646   1
   2   1   6 549.050 17.4945  -2
   2  -1  -7 549.050 17.4945   1
  -2  -1  -6 563.327 10.1421  -2
  -2   1   7 563.327 10.1421   1
   1  -1  -7 1.86247 0.21229   1
  -1   1   7 2.10594 0.26941   1
   0   1   7 432.137 7.26905  -2
   0  -1  -7 432.137 7.26905   1
   0  -1  -7 439.463 7.04965  -2
   0   1   7 439.463 7.04965   1
  -1  -1  -7 578.988 7.91986   1
   1   1   7 579.953 8.99936   1
  -2   1   8 1530.16 32.7059  -2
  -2  -1  -7 1530.16 32.7059   1
   2  -1  -8 1545.01 29.1525  -2
   2   1   7 1545.01 29.1525   1
  -3   1   9 114.410 3.47727  -2
  -3  -1  -7 114.410 3.47727   1
   3  -1  -9 110.266 5.89977  -2
   3   1   7 110.266 5.89977   1
  -4   1   9 56.3659 2.05147  -2
  -4  -1  -7 56.3659 2.05147   1
   4  -1  -9 58.6842 1.26883  -2
   4   1   7 58.6842 1.26883   1
  -5   1  10 75.5585 2.08794  -2
  -5  -1  -7 75.5585 2.08794   1
   5  -1 -10 75.9385 2.22810  -2
   5   1   7 75.9385 2.22810   1
  -6   1  10 5.56245 0.73422  -2
  -6  -1  -7 5.56245 0.73422   1
   6  -1 -10 4.44602 0.57669  -2
   6   1   7 4.44602 0.57669   1
  -7   1  11 95.3840 3.41645  -2
  -7  -1  -7 95.3840 3.41645   1
   7  -1 -11 100.292 3.08245  -2
   7   1   7 100.292 3.08245   1
  -8   1  11 52.7730 2.44657  -2
  -8  -1  -7 52.7730 2.44657   1
   8  -1 -11 48.8673 1.50699  -2
   8   1   7 48.8673 1.50699   1
  10   2   2 6.67087 1.23226  -2
  10  -2  -7 6.67087 1.23226   1
 -10  -2  -2 4.67731 2.33077  -2
 -10   2   7 4.67731 2.33077   1
   9   2   2 268.408 5.98121  -2
   9  -2  -7 268.408 5.98121   1
  -9  -2  -2 265.880 5.59782  -2
  -9   2   7 265.880 5.59782   1
   8   2   3 3.45442 0.69655  -2
   8  -2  -7 3.45442 0.69655   1
  -8  -2  -3 3.42434 0.69265  -2
  -8   2   7 3.42434 0.69265   1
   7   2   3 70.2447 2.26016  -2
   7  -2  -7 70.2447 2.26016   1
  -7  -2  -3 73.1307 1.64077  -2
  -7   2   7 73.1307 1.64077   1
   6   2   4 1002.15 15.1245  -2
   6  -2  -7 1002.15 15.1245   1
  -6  -2  -4 1063.18 15.5948  -2
  -6   2   7 1063.18 15.5948   1
   5   2   4 69.3229 2.35237  -2
   5  -2  -7 69.3229 2.35237   1
  -5  -2  -4 71.1742 2.06431  -2
  -5   2   7 71.1742 2.06431   1
   4   2   5 1112.86 27.1254  -2
   4  -2  -7 1112.86 27.1254   1
  -4  -2  -5 1101.45 24.1184  -2
  -4   2   7 1101.45 24.1184   1
   3   2   5 456.265 11.8588  -2
   3  -2  -7 456.265 11.8588   1
  -3  -2  -5 477.230 8.99952  -2
  -3   2   7 477.230 8.99952   1
   2   2   6 463.953 7.31388  -2
   2  -2  -7 463.953 7.31388   1
  -2  -2  -6 470.392 7.46397  -2
  -2   2   7 470.392 7.46397   1
   1  -2  -7 163.680 2.29293   1
  -1  -2  -6 186.911 8.76986  -2
  -1   2   7 186.911 8.76986   1
   0   2   7 530.796 8.34370  -2
   0  -2  -7 530.796 8.34370   1
   0  -2  -7 546.143 8.72077  -2
   0   2   7 546.143 8.72077   1
  -1  -2  -7 102.741 1.58261   1
   1   2   7 105.660 1.69914   1
  -2   2   8 92.3750 1.54546  -2
  -2  -2  -7 92.3750 1.54546   1
   2  -2  -8 93.0211 1.77943  -2
   2   2   7 93.0211 1.77943   1
  -3   2   9 27.1234 1.76764  -2
  -3  -2  -7 27.1234 1.76764   1
   3  -2  -9 24.4031 1.24363  -2
   3   2   7 24.4031 1.24363   1
  -4   2   9 471.360 7.78209  -2
  -4  -2  -7 471.360 7.78209   1
   4  -2  -9 484.032 8.27747  -2
   4   2   7 484.032 8.27747   1
  -5   2  10 38.5757 1.54796  -2
  -5  -2  -7 38.5757 1.54796   1
   5  -2 -10 45.0153 1.55518  -2
   5   2   7 45.0153 1.55518   1
  -6   2  10 217.851 4.14927  -2
  -6  -2  -7 217.851 4.14927   1
   6  -2 -10 225.884 4.84549  -2
   6   2   7 225.884 4.84549   1
  -7   2  11 34.9120 3.23401  -2
  -7  -2  -7 34.9120 3.23401   1
   7  -2 -11 46.1418 4.72274  -2
   7   2   7 46.1418 4.72274   1
  -8   2  11 74.4218 3.69205  -2
  -8  -2  -7 74.4218 3.69205   1
   8  -2 -11 70.6736 4.43044  -2
   8   2   7 70.6736 4.43044   1
   9   3   2 43.6813 2.23199  -2
   9  -3  -7 43.6813 2.23199   1
  -9  -3  -2 42.7607 2.07284  -2
  -9   3   7 42.7607 2.07284   1
   8   3   3 32.9656 1.27896  -2
   8  -3  -7 32.9656 1.27896   1
  -8  -3  -3 35.8457 1.74020  -2
  -8   3   7 35.8457 1.74020   1
   7   3   3 188.132 3.42600  -2
   7  -3  -7 188.132 3.42600   1
  -7  -3  -3 194.762 5.36308  -2
  -7   3   7 194.762 5.36308   1
   6   3   4 17.6094 0.76850  -2
   6  -3  -7 17.6094 0.76850   1
  -6  -3  -4 18.4440 1.11833  -2
  -6   3   7 18.4440 1.11833   1
   5   3   4 275.097 4.52702  -2
   5  -3  -7 275.097 4.52702   1
  -5  -3  -4 292.643 5.10460  -2
  -5   3   7 292.643 5.10460   1
   4   3   5 174.131 3.08353  -2
   4  -3  -7 174.131 3.08353   1
  -4  -3  -5 186.374 3.32356  -2
  -4   3   7 186.374 3.32356   1
   3   3   5 59.5302 1.43925  -2
   3  -3  -7 59.5302 1.43925   1
  -3  -3  -5 59.4092 1.82094  -2
  -3   3   7 59.4092 1.82094   1
   2   3   6 422.007 6.26519  -2
   2  -3  -7 422.007 6.26519   1
  -2  -3  -6 434.957 6.47681  -2
  -2   3   7 434.957 6.47681   1
   1  -3  -7 226.839 3.40137   1
  -1   3   7 230.486 5.39006   1
   0   3   7 557.077 8.65988  -2
   0  -3  -7 557.077 8.65988   1
   0  -3  -7 583.130 9.17555  -2
   0   3   7 583.130 9.17555   1
  -1   3   8 181.624 8.62088  -2
  -1  -3  -7 181.624 8.62088   1
   1   3   7 164.924 2.41826   1
  -2   3   8 646.180 10.9163  -2
  -2  -3  -7 646.180 10.9163   1
   2  -3  -8 658.161 11.2283  -2
   2   3   7 658.161 11.2283   1
  -3   3   9 8.58950 1.30279  -2
  -3  -3  -7 8.58950 1.30279   1
   3  -3  -9 7.75416 1.13546  -2
   3   3   7 7.75416 1.13546   1
  -4   3   9 456.879 8.74357  -2
  -4  -3  -7 456.879 8.74357   1
   4  -3  -9 454.769 9.87749  -2
   4   3   7 454.769 9.87749   1
  -5   3  10 87.5149 3.08920  -2
  -5  -3  -7 87.5149 3.08920   1
   5  -3 -10 90.1298 2.88687  -2
   5   3   7 90.1298 2.88687   1
  -6   3  10 4.04041 1.04072  -2
  -6  -3  -7 4.04041 1.04072   1
   6  -3 -10 1.80255 1.18069  -2
   6   3   7 1.80255 1.18069   1
  -7   3  11 33.0327 3.37967  -2
  -7  -3  -7 33.0327 3.37967   1
   7  -3 -11 32.5372 2.72306  -2
   7   3   7 32.5372 2.72306   1
   8   4   3 152.373 7.95729  -2
   8  -4  -7 152.373 7.95729   1
  -8  -4  -3 175.787 5.03012  -2
  -8   4   7 175.787 5.03012   1
   7   4   3 9.04953 1.02924  -2
   7  -4  -7 9.04953 1.02924   1
  -7  -4  -3 6.72516 2.60330  -2
  -7   4   7 6.72516 2.60330   1
   6   4   4 107.650 2.99198  -2
   6  -4  -7 107.650 2.99198   1
  -6  -4  -4 111.849 2.91276  -2
  -6   4   7 111.849 2.91276   1
   5   4   4 53.3208 1.66084  -2
   5  -4  -7 53.3208 1.66084   1
  -5  -4  -4 52.4701 1.85334  -2
  -5   4   7 52.4701 1.85334   1
   4   4   5 155.624 2.68145  -2
   4  -4  -7 155.624 2.68145   1
  -4  -4  -5 159.742 3.73065  -2
  -4   4   7 159.742 3.73065   1
   3   4   5 91.4054 2.70606  -2
   3  -4  -7 91.4054 2.70606   1
  -3  -4  -5 89.4585 5.96954  -2
  -3   4   7 89.4585 5.96954   1
   2   4   6 136.671 2.70449  -2
   2  -4  -7 136.671 2.70449   1
  -2  -4  -6 135.695 3.64360  -2
  -2   4   7 135.695 3.64360   1
   1  -4  -7 28.6395 0.74618   1
  -1  -4  -6 83.8242 4.57890  -2
  -1   4   7 83.8242 4.57890   1
   0   4   7 146.339 2.56428  -2
   0  -4  -7 146.339 2.56428   1
   0  -4  -7 149.866 2.86565  -2
   0   4   7 149.866 2.86565   1
  -1   4   8 34.6262 1.73449  -2
  -1  -4  -7 34.6262 1.73449   1
   1   4   7 23.0080 0.93560   1
  -2   4   8 29.7109 0.83149  -2
  -2  -4  -7 29.7109 0.83149   1
   2  -4  -8 29.9929 1.51066  -2
   2   4   7 29.9929 1.51066   1
  -3   4   9 79.9801 2.83497  -2
  -3  -4  -7 79.9801 2.83497   1
   3  -4  -9 70.5461 3.75291  -2
   3   4   7 70.5461 3.75291   1
  -4   4   9 293.958 5.99498  -2
  -4  -4  -7 293.958 5.99498   1
   4  -4  -9 294.803 7.37853  -2
   4   4   7 294.803 7.37853   1
  -5   4  10 18.4924 2.02299  -2
  -5  -4  -7 18.4924 2.02299   1
   5   4   7 0.23436 4.43594   1
  -6   4  10 108.768 5.76441  -2
  -6  -4  -7 108.768 5.76441   1
   6  -4 -10 114.666 5.63805  -2
   6   4   7 114.666 5.63805   1
   6   5   4 2.11580 0.99153  -2
   6  -5  -7 2.11580 0.99153   1
  -6  -5  -4 3.54726 1.79508  -2
  -6   5   7 3.54726 1.79508   1
   5   5   4 1.52804 1.83134  -2
   5  -5  -7 1.52804 1.83134   1
  -5  -5  -4 0.72423 0.62613  -2
  -5   5   7 0.72423 0.62613   1
   4   5   5 5.15258 1.14883  -2
   4  -5  -7 5.15258 1.14883   1
  -4  -5  -5 2.76773 1.37276  -2
  -4   5   7 2.76773 1.37276   1
   3   5   5 17.4810 1.29267  -2
   3  -5  -7 17.4810 1.29267   1
  -3  -5  -5 13.4443 3.38527  -2
  -3   5   7 13.4443 3.38527   1
   2   5   6 112.080 2.71718  -2
   2  -5  -7 112.080 2.71718   1
  -2  -5  -6 96.8972 6.19296  -2
  -2   5   7 96.8972 6.19296   1
   1   5   6 40.7673 2.80874  -2
   1  -5  -7 40.7673 2.80874   1
  -1   5   7 43.5212 2.28740   1
   0   5   7 109.542 2.13829  -2
   0  -5  -7 109.542 2.13829   1
   0  -5  -7 112.431 3.89233  -2
   0   5   7 112.431 3.89233   1
  -1   5   8 51.8172 2.60642  -2
  -1  -5  -7 51.8172 2.60642   1
   1   5   7 38.6001 1.67567   1
  -2   5   8 112.158 2.74187  -2
  -2  -5  -7 112.158 2.74187   1
   2  -5  -8 111.687 4.14810  -2
   2   5   7 111.687 4.14810   1
  -3   5   9 40.4312 1.70070  -2
  -3  -5  -7 40.4312 1.70070   1
   3   5   7 20.3818 1.69863   1
  10   0   3 414.930 10.2062  -2
 -10   0   8 414.930 10.2062   1
   9   0   3 48.2462 1.77939  -2
  -9   0   8 48.2462 1.77939   1
   8   0   4 1305.31 21.9677  -2
  -8   0   8 1305.31 21.9677   1
   7   0   4 70.1104 1.46278  -2
  -7   0   8 70.1104 1.46278   1
   6   0   5 749.029 13.9398  -2
  -6   0   8 749.029 13.9398   1
   5   0   5 155.464 2.50170  -2
  -5   0   8 155.464 2.50170   1
   4   0   6 5.55128 0.43245  -2
  -4   0   8 5.55128 0.43245   1
   3   0   6 134.528 7.95986  -2
  -3   0   8 134.528 7.95986   1
   2   0   7 320.204 4.87046  -2
  -2   0   8 320.204 4.87046   1
  -1   0   8 223.615 3.08945   1
   0   0   8 1300.35 27.6902  -2
   0   0   8 1300.35 27.6902   1
   1   0   8 4.19012 0.28787   1
  -2   0   9 574.118 8.10680  -2
   2   0   8 574.118 8.10680   1
  -3   0  10 42.5185 2.39148  -2
   3   0   8 42.5185 2.39148   1
  -4   0  10 28.9338 0.85568  -2
   4   0   8 28.9338 0.85568   1
  -5   0  11 20.2215 1.07274  -2
   5   0   8 20.2215 1.07274   1
  -6   0  11 71.5523 2.04445  -2
   6   0   8 71.5523 2.04445   1
  -7   0  12 37.0842 1.75593  -2
   7   0   8 37.0842 1.75593   1
  -8   0  12 4.36873 8.45114  -2
   8   0   8 4.36873 8.45114   1
 -11  -1  -2 147.822 7.41921  -2
 -11   1   8 147.822 7.41921   1
  10   1   3 25.8102 1.86753  -2
  10  -1  -8 25.8102 1.86753   1
 -10  -1  -3 24.6469 1.82363  -2
 -10   1   8 24.6469 1.82363   1
   9   1   3 142.492 3.62120  -2
   9  -1  -8 142.492 3.62120   1
  -9  -1  -3 149.814 3.94050  -2
  -9   1   8 149.814 3.94050   1
   8   1   4 61.6024 1.56262  -2
   8  -1  -8 61.6024 1.56262   1
  -8  -1  -4 59.3690 1.80658  -2
  -8   1   8 59.3690 1.80658   1
   7   1   4 24.5766 0.91034  -2
   7  -1  -8 24.5766 0.91034   1
  -7  -1  -4 21.6724 0.91937  -2
  -7   1   8 21.6724 0.91937   1
   6   1   5 667.749 10.6325  -2
   6  -1  -8 667.749 10.6325   1
  -6  -1  -5 679.841 10.1467  -2
  -6   1   8 679.841 10.1467   1
   5   1   5 149.839 3.09669  -2
   5  -1  -8 149.839 3.09669   1
  -5  -1  -5 156.308 2.48586  -2
  -5   1   8 156.308 2.48586   1
   4   1   6 785.012 15.3999  -2
   4  -1  -8 785.012 15.3999   1
  -4  -1  -6 797.736 11.7744  -2
  -4   1   8 797.736 11.7744   1
   3   1   6 397.926 16.8746  -2
   3  -1  -8 397.926 16.8746   1
  -3  -1  -6 379.199 17.2315  -2
  -3   1   8 379.199 17.2315   1
   2   1   7 1543.17 37.4773  -2
   2  -1  -8 1543.17 37.4773   1
  -2  -1  -7 1506.10 37.3775  -2
  -2   1   8 1506.10 37.3775   1
   1  -1  -8 608.811 9.49809   1
  -1   1   8 605.883 9.18397   1
   0   1   8 630.708 10.1394  -2
   0  -1  -8 630.708 10.1394   1
   0  -1  -8 647.094 9.69216  -2
   0   1   8 647.094 9.69216   1
  -1   1   9 185.762 8.98455  -2
  -1  -1  -8 185.762 8.98455   1
   1   1   8 144.313 2.18737   1
  -2   1   9 54.8370 1.14182  -2
  -2  -1  -8 54.8370 1.14182   1
   2  -1  -9 55.0798 1.11169  -2
   2   1   8 55.0798 1.11169   1
  -3   1  10 7.00402 1.71337  -2
  -3  -1  -8 7.00402 1.71337   1
   3  -1 -10 7.79505 1.26375  -2
   3   1   8 7.79505 1.26375   1
  -4   1  10 333.039 5.71144  -2
  -4  -1  -8 333.039 5.71144   1
   4  -1 -10 342.845 6.82042  -2
   4   1   8 342.845 6.82042   1
  -5   1  11 129.761 3.32731  -2
  -5  -1  -8 129.761 3.32731   1
   5  -1 -11 125.640 4.93145  -2
   5   1   8 125.640 4.93145   1
  -6   1  11 302.922 6.41581  -2
  -6  -1  -8 302.922 6.41581   1
   6  -1 -11 297.891 7.12088  -2
   6   1   8 297.891 7.12088   1
  -7   1  12 49.4242 3.04302  -2
  -7  -1  -8 49.4242 3.04302   1
   7  -1 -12 58.8218 2.48296  -2
   7   1   8 58.8218 2.48296   1
  -8   1  12 278.944 8.93215  -2
  -8  -1  -8 278.944 8.93215   1
   8  -1 -12 278.037 7.87690  -2
   8   1   8 278.037 7.87690   1
  10   2   3 47.1582 3.67486  -2
  10  -2  -8 47.1582 3.67486   1
 -10  -2  -3 38.8763 3.35341  -2
 -10   2   8 38.8763 3.35341   1
   9   2   3 4.62657 1.49724  -2
   9  -2  -8 4.62657 1.49724   1
  -9  -2  -3 4.78284 0.96945  -2
  -9   2   8 4.78284 0.96945   1
   8   2   4 45.7856 1.32004  -2
   8  -2  -8 45.7856 1.32004   1
  -8  -2  -4 48.5402 1.22588  -2
  -8   2   8 48.5402 1.22588   1
   7   2   4 442.946 6.96593  -2
   7  -2  -8 442.946 6.96593   1
  -7  -2  -4 447.237 8.26747  -2
  -7   2   8 447.237 8.26747   1
   6   2   5 245.810 4.44218  -2
   6  -2  -8 245.810 4.44218   1
  -6  -2  -5 255.606 3.84967  -2
  -6   2   8 255.606 3.84967   1
   5   2   5 362.906 7.76657  -2
   5  -2  -8 362.906 7.76657   1
  -5  -2  -5 391.319 6.03823  -2
  -5   2   8 391.319 6.03823   1
   4   2   6 240.779 4.81409  -2
   4  -2  -8 240.779 4.81409   1
  -4  -2  -6 257.938 4.12993  -2
  -4   2   8 257.938 4.12993   1
   3   2   6 333.323 9.05283  -2
   3  -2  -8 333.323 9.05283   1
  -3  -2  -6 355.336 6.25878  -2
  -3   2   8 355.336 6.25878   1
   2   2   7 77.3244 1.22417  -2
   2  -2  -8 77.3244 1.22417   1
  -2  -2  -7 73.0590 1.24507  -2
  -2   2   8 73.0590 1.24507   1
   1  -2  -8 44.9567 0.85307   1
  -1  -2  -7 83.9385 4.21596  -2
  -1   2   8 83.9385 4.21596   1
   0   2   8 788.578 17.3754  -2
   0  -2  -8 788.578 17.3754   1
   0  -2  -8 818.748 12.6205  -2
   0   2   8 818.748 12.6205   1
  -1  -2  -8 120.759 1.85078   1
   1  -2  -9 158.940 7.10847  -2
   1   2   8 158.940 7.10847   1
  -2   2   9 826.297 13.5818  -2
  -2  -2  -8 826.297 13.5818   1
   2  -2  -9 836.314 13.9053  -2
   2   2   8 836.314 13.9053   1
  -3   2  10 56.2512 1.80033  -2
  -3  -2  -8 56.2512 1.80033   1
   3  -2 -10 53.7869 2.22961  -2
   3   2   8 53.7869 2.22961   1
  -4   2  10 445.751 7.29743  -2
  -4  -2  -8 445.751 7.29743   1
   4  -2 -10 448.318 8.83646  -2
   4   2   8 448.318 8.83646   1
  -5   2  11 30.9045 1.78654  -2
  -5  -2  -8 30.9045 1.78654   1
   5  -2 -11 32.4137 1.73919  -2
   5   2   8 32.4137 1.73919   1
  -6   2  11 93.7672 3.01810  -2
  -6  -2  -8 93.7672 3.01810   1
   6  -2 -11 95.0200 3.94825  -2
   6   2   8 95.0200 3.94825   1
  -7   2  12 198.023 11.0038  -2
  -7  -2  -8 198.023 11.0038   1
   7   2   8 182.117 9.58010   1
   9   3   3 241.571 8.87309  -2
   9  -3  -8 241.571 8.87309   1
  -9  -3  -3 247.762 6.91962  -2
  -9   3   8 247.762 6.91962   1
   8   3   4 20.7473 2.38730  -2
   8  -3  -8 20.7473 2.38730   1
  -8  -3  -4 19.7180 1.47459  -2
  -8   3   8 19.7180 1.47459   1
   7   3   4 241.184 4.97102  -2
   7  -3  -8 241.184 4.97102   1
  -7  -3  -4 258.529 8.47196  -2
  -7   3   8 258.529 8.47196   1
   6   3   5 126.715 2.84464  -2
   6  -3  -8 126.715 2.84464   1
  -6  -3  -5 135.811 4.61920  -2
  -6   3   8 135.811 4.61920   1
   5   3   5 38.9355 1.23890  -2
   5  -3  -8 38.9355 1.23890   1
  -5  -3  -5 45.3127 1.68334  -2
  -5   3   8 45.3127 1.68334   1
   4   3   6 292.927 4.34124  -2
   4  -3  -8 292.927 4.34124   1
  -4  -3  -6 294.059 5.25188  -2
  -4   3   8 294.059 5.25188   1
   3   3   6 10.1698 1.64634  -2
   3  -3  -8 10.1698 1.64634   1
  -3  -3  -6 7.19667 1.43742  -2
  -3   3   8 7.19667 1.43742   1
   2   3   7 662.864 8.92254  -2
   2  -3  -8 662.864 8.92254   1
  -2  -3  -7 670.454 11.1204  -2
  -2   3   8 670.454 11.1204   1
   1  -3  -8 6.01006 0.37634   1
  -1  -3  -8 27.3957 2.52758  -2
  -1   3   8 27.3957 2.52758   1
   0   3   8 25.4942 0.65044  -2
   0  -3  -8 25.4942 0.65044   1
   0  -3  -8 25.2403 0.71628  -2
   0   3   8 25.2403 0.71628   1
  -1   3   9 76.6670 5.01469  -2
  -1  -3  -8 76.6670 5.01469   1
   1  -3  -9 76.9607 3.05118  -2
   1   3   8 76.9607 3.05118   1
  -2   3   9 98.7311 1.87725  -2
  -2  -3  -8 98.7311 1.87725   1
   2  -3  -9 101.676 2.13483  -2
   2   3   8 101.676 2.13483   1
  -3   3  10 192.301 5.41124  -2
  -3  -3  -8 192.301 5.41124   1
   3  -3 -10 218.282 7.42214  -2
   3   3   8 218.282 7.42214   1
  -4   3  10 156.779 4.11610  -2
  -4  -3  -8 156.779 4.11610   1
   4  -3 -10 165.544 3.94044  -2
   4   3   8 165.544 3.94044   1
  -5  -3  -8 42.5285 8.16867   1
   5  -3 -11 46.9378 2.34752  -2
   5   3   8 46.9378 2.34752   1
  -6   3  11 212.428 11.4181  -2
  -6  -3  -8 212.428 11.4181   1
   6  -3 -11 202.539 7.51241  -2
   6   3   8 202.539 7.51241   1
   8  -4  -8 40.2422 2.07566   1
  -8   4   8 48.0421 1.90490   1
   7   4   4 6.13130 1.29354  -2
   7  -4  -8 6.13130 1.29354   1
   6   4   5 51.0319 1.93931  -2
   6  -4  -8 51.0319 1.93931   1
  -6  -4  -5 61.9443 2.52388  -2
  -6   4   8 61.9443 2.52388   1
   5   4   5 32.5263 1.27359  -2
   5  -4  -8 32.5263 1.27359   1
  -5   4   8 12.6375 2.24418   1
   4   4   6 104.810 2.50858  -2
   4  -4  -8 104.810 2.50858   1
  -4  -4  -6 111.712 3.72953  -2
  -4   4   8 111.712 3.72953   1
   3   4   6 32.3477 1.32620  -2
   3  -4  -8 32.3477 1.32620   1
  -3   4   8 17.3672 1.47077   1
   2   4   7 50.5084 1.19495  -2
   2  -4  -8 50.5084 1.19495   1
  -2  -4  -7 51.3117 2.77234  -2
  -2   4   8 51.3117 2.77234   1
   1   4   7 43.7154 3.63111  -2
   1  -4  -8 43.7154 3.63111   1
  -1   4   8 20.5536 1.32335   1
   0   4   8 176.718 3.28755  -2
   0  -4  -8 176.718 3.28755   1
   0  -4  -8 164.011 5.47729  -2
   0   4   8 164.011 5.47729   1
  -1   4   9 37.4703 3.21236  -2
  -1  -4  -8 37.4703 3.21236   1
  -1   4   8 30.6693 2.17219  -2
  -1  -4  -8 30.6693 2.17219   1
   1   4   8 24.2826 1.26406   1
  -2   4   9 279.265 4.93666  -2
  -2  -4  -8 279.265 4.93666   1
   2  -4  -9 284.723 14.0952  -2
   2   4   8 284.723 14.0952   1
  -3   4  10 23.0486 1.97374  -2
  -3  -4  -8 23.0486 1.97374   1
   3   4   8 6.00821 0.88980   1
  -4   4  10 168.405 3.98945  -2
  -4  -4  -8 168.405 3.98945   1
   4  -4 -10 172.209 8.94774  -2
   4   4   8 172.209 8.94774   1
  -5  -4  -8 10.3622 2.01140   1
   5   4   8 7.82332 1.81324   1
   5   5   5 7.62940 1.16606  -2
   5  -5  -8 7.62940 1.16606   1
  -5  -5  -5 8.73790 3.25098  -2
  -5   5   8 8.73790 3.25098   1
   4   5   6 158.628 3.92219  -2
   4  -5  -8 158.628 3.92219   1
  -4  -5  -6 154.616 6.34750  -2
  -4   5   8 154.616 6.34750   1
   3   5   6 43.1558 1.56341  -2
   3  -5  -8 43.1558 1.56341   1
  -3   5   8 31.3462 2.16442   1
   2   5   7 116.689 2.35489  -2
   2  -5  -8 116.689 2.35489   1
  -2  -5  -7 125.675 7.62021  -2
  -2   5   8 125.675 7.62021   1
   1  -5  -8 6.19653 0.45416   1
  -1   5   8 4.18040 1.05073   1
   0   5   8 9.48544 0.63608  -2
   0  -5  -8 9.48544 0.63608   1
   0  -5  -8 9.45274 1.37156  -2
   0   5   8 9.45274 1.37156   1
  -1   5   9 63.8415 3.99692  -2
  -1  -5  -8 63.8415 3.99692   1
   1   5   8 31.2871 1.72725   1
  -2   5   9 17.2818 1.05612  -2
  -2  -5  -8 17.2818 1.05612   1
   2  -5  -9 11.9695 1.64728  -2
   2   5   8 11.9695 1.64728   1
  10   0   4 61.0930 4.78295  -2
 -10   0   9 61.0930 4.78295   1
   9   0   4 28.4660 1.68376  -2
  -9   0   9 28.4660 1.68376   1
   8   0   5 112.167 2.49718  -2
  -8   0   9 112.167 2.49718   1
   7   0   5 124.369 3.06167  -2
  -7   0   9 124.369 3.06167   1
   6   0   6 125.522 2.32836  -2
  -6   0   9 125.522 2.32836   1
   5   0   6 39.6997 1.88854  -2
  -5   0   9 39.6997 1.88854   1
   4   0   7 540.685 8.56590  -2
  -4   0   9 540.685 8.56590   1
   3   0   7 103.643 4.09146  -2
  -3   0   9 103.643 4.09146   1
   2   0   8 587.334 8.69095  -2
  -2   0   9 587.334 8.69095   1
  -1   0   9 0.94224 0.29158   1
   0   0   9 297.190 3.73907  -2
   0   0   9 297.190 3.73907   1
   1   0   9 28.1841 0.69385   1
  -2   0  10 69.8745 1.54696  -2
   2   0   9 69.8745 1.54696   1
  -3   0  11 554.195 14.6424  -2
   3   0   9 554.195 14.6424   1
  -4   0  11 108.060 2.44636  -2
   4   0   9 108.060 2.44636   1
  -5   0  12 71.1008 2.16796  -2
   5   0   9 71.1008 2.16796   1
  -6   0  12 19.4214 1.17885  -2
   6   0   9 19.4214 1.17885   1
  10   1   4 145.798 6.30397  -2
  10  -1  -9 145.798 6.30397   1
 -10  -1  -4 153.141 5.25910  -2
 -10   1   9 153.141 5.25910   1
   9   1   4 17.3725 1.10506  -2
   9  -1  -9 17.3725 1.10506   1
  -9  -1  -4 17.9133 1.30046  -2
  -9   1   9 17.9133 1.30046   1
   8   1   5 367.219 7.53026  -2
   8  -1  -9 367.219 7.53026   1
  -8  -1  -5 400.779 8.20559  -2
  -8   1   9 400.779 8.20559   1
   7   1   5 32.3676 1.21039  -2
   7  -1  -9 32.3676 1.21039   1
  -7  -1  -5 28.4991 1.63144  -2
  -7   1   9 28.4991 1.63144   1
   6   1   6 485.401 7.71795  -2
   6  -1  -9 485.401 7.71795   1
  -6  -1  -6 505.620 8.70006  -2
  -6   1   9 505.620 8.70006   1
   5   1   6 48.9950 1.79485  -2
   5  -1  -9 48.9950 1.79485   1
  -5  -1  -6 54.4279 2.34793  -2
  -5   1   9 54.4279 2.34793   1
   4   1   7 60.4523 2.01284  -2
   4  -1  -9 60.4523 2.01284   1
  -4  -1  -7 59.0033 1.35532  -2
  -4   1   9 59.0033 1.35532   1
   3   1   7 79.4422 2.82984  -2
   3  -1  -9 79.4422 2.82984   1
  -3  -1  -7 86.2567 2.47835  -2
  -3   1   9 86.2567 2.47835   1
   2   1   8 48.0643 1.03436  -2
   2  -1  -9 48.0643 1.03436   1
  -2  -1  -8 47.9590 0.95340  -2
  -2   1   9 47.9590 0.95340   1
   1  -1  -9 22.4982 0.59122   1
  -1   1   9 21.6878 0.60423   1
   0   1   9 665.859 10.4939  -2
   0  -1  -9 665.859 10.4939   1
   0  -1  -9 676.201 9.38889  -2
   0   1   9 676.201 9.38889   1
  -1  -1  -9 50.4020 1.04945   1
   1   1   9 51.2795 1.09389   1
  -2   1  10 559.165 7.07648  -2
  -2  -1  -9 559.165 7.07648   1
   2  -1 -10 566.807 7.97760  -2
   2   1   9 566.807 7.97760   1
  -3   1  11 33.9134 1.87366  -2
  -3  -1  -9 33.9134 1.87366   1
   3  -1 -11 35.5559 2.34729  -2
   3   1   9 35.5559 2.34729   1
  -4   1  11 270.587 5.32577  -2
  -4  -1  -9 270.587 5.32577   1
   4  -1 -11 261.875 5.78894  -2
   4   1   9 261.875 5.78894   1
  -5   1  12 47.2761 1.94293  -2
  -5  -1  -9 47.2761 1.94293   1
   5  -1 -12 42.3766 2.05644  -2
   5   1   9 42.3766 2.05644   1
  -6   1  12 173.990 6.39367  -2
  -6  -1  -9 173.990 6.39367   1
   6  -1 -12 150.944 4.84569  -2
   6   1   9 150.944 4.84569   1
  -7   1  13 123.306 5.01913  -2
  -7  -1  -9 123.306 5.01913   1
   7  -1 -13 135.414 4.38759  -2
   7   1   9 135.414 4.38759   1
 -10   2   9 68.2214 3.32223   1
   9   2   4 135.765 3.86405  -2
   9  -2  -9 135.765 3.86405   1
  -9  -2  -4 146.104 4.58917  -2
  -9   2   9 146.104 4.58917   1
   8   2   5 17.3267 1.63498  -2
   8  -2  -9 17.3267 1.63498   1
  -8  -2  -5 20.4035 1.02645  -2
  -8   2   9 20.4035 1.02645   1
   7   2   5 151.205 3.07282  -2
   7  -2  -9 151.205 3.07282   1
  -7  -2  -5 162.215 3.01169  -2
  -7   2   9 162.215 3.01169   1
   6   2   6 141.260 3.18635  -2
   6  -2  -9 141.260 3.18635   1
  -6  -2  -6 157.484 2.72004  -2
  -6   2   9 157.484 2.72004   1
   5   2   6 173.861 3.25959  -2
   5  -2  -9 173.861 3.25959   1
  -5  -2  -6 184.451 3.89635  -2
  -5   2   9 184.451 3.89635   1
   4   2   7 463.409 6.71199  -2
   4  -2  -9 463.409 6.71199   1
  -4  -2  -7 475.476 6.47045  -2
  -4   2   9 475.476 6.47045   1
   3   2   7 19.0624 2.62011  -2
   3  -2  -9 19.0624 2.62011   1
  -3  -2  -7 22.1050 1.30553  -2
  -3   2   9 22.1050 1.30553   1
   2   2   8 804.887 14.7253  -2
   2  -2  -9 804.887 14.7253   1
  -2  -2  -8 820.474 12.1226  -2
  -2   2   9 820.474 12.1226   1
   1  -2  -9 67.3501 1.17847   1
  -1  -2  -8 118.170 5.61595  -2
  -1   2   9 118.170 5.61595   1
   0   2   9 491.453 7.13871  -2
   0  -2  -9 491.453 7.13871   1
   0  -2  -9 505.003 6.45662  -2
   0   2   9 505.003 6.45662   1
  -1  -2  -9 64.6361 1.17874   1
   1  -2 -10 98.1110 4.77915  -2
   1   2   9 98.1110 4.77915   1
  -2   2  10 44.3851 1.02181  -2
  -2  -2  -9 44.3851 1.02181   1
   2  -2 -10 45.7729 1.37480  -2
   2   2   9 45.7729 1.37480   1
  -3   2  11 62.8655 2.47951  -2
  -3  -2  -9 62.8655 2.47951   1
   3  -2 -11 64.8907 2.14342  -2
   3   2   9 64.8907 2.14342   1
  -4   2  11 22.4181 0.97397  -2
  -4  -2  -9 22.4181 0.97397   1
   4  -2 -11 19.9800 1.07949  -2
   4   2   9 19.9800 1.07949   1
  -5   2  12 70.8565 4.12901  -2
  -5  -2  -9 70.8565 4.12901   1
   5  -2 -12 76.0414 3.92630  -2
   5   2   9 76.0414 3.92630   1
  -6   2  12 196.569 4.71543  -2
  -6  -2  -9 196.569 4.71543   1
   6  -2 -12 170.517 11.6987  -2
   6   2   9 170.517 11.6987   1
   8   3   5 116.060 8.84759  -2
   8  -3  -9 116.060 8.84759   1
  -8  -3  -5 128.316 3.99779  -2
  -8   3   9 128.316 3.99779   1
   7   3   5 47.4187 2.18337  -2
   7  -3  -9 47.4187 2.18337   1
  -7  -3  -5 61.3680 2.47408  -2
  -7   3   9 61.3680 2.47408   1
   6   3   6 199.980 4.42348  -2
   6  -3  -9 199.980 4.42348   1
  -6  -3  -6 202.875 9.26304  -2
  -6   3   9 202.875 9.26304   1
   5   3   6 102.006 2.23203  -2
   5  -3  -9 102.006 2.23203   1
  -5  -3  -6 112.282 3.50946  -2
  -5   3   9 112.282 3.50946   1
   4   3   7 371.945 6.57571  -2
   4  -3  -9 371.945 6.57571   1
  -4  -3  -7 397.759 8.88221  -2
  -4   3   9 397.759 8.88221   1
   3   3   7 17.6643 1.21775  -2
   3  -3  -9 17.6643 1.21775   1
  -3  -3  -7 19.2579 1.94319  -2
  -3   3   9 19.2579 1.94319   1
   2   3   8 97.5171 1.68096  -2
   2  -3  -9 97.5171 1.68096   1
  -2  -3  -8 97.6799 1.85900  -2
  -2   3   9 97.6799 1.85900   1
   1  -3  -9 12.1394 0.49003   1
  -1   3   9 11.2524 0.58878   1
   0   3   9 241.553 3.60376  -2
   0  -3  -9 241.553 3.60376   1
   0  -3  -9 262.610 3.64362  -2
   0   3   9 262.610 3.64362   1
  -1   3  10 101.681 5.87107  -2
  -1  -3  -9 101.681 5.87107   1
   1  -3 -10 91.7614 3.43328  -2
   1   3   9 91.7614 3.43328   1
  -2   3  10 310.332 7.37423  -2
  -2  -3  -9 310.332 7.37423   1
   2  -3 -10 328.103 6.71805  -2
   2   3   9 328.103 6.71805   1
  -3   3  11 49.9973 2.46000  -2
  -3  -3  -9 49.9973 2.46000   1
   3  -3 -11 54.4701 3.83156  -2
   3   3   9 54.4701 3.83156   1
  -4   3  11 633.426 17.9808  -2
  -4  -3  -9 633.426 17.9808   1
   4  -3 -11 648.517 13.7066  -2
   4   3   9 648.517 13.7066   1
  -5   3  12 6.72354 3.54630  -2
  -5  -3  -9 6.72354 3.54630   1
   5  -3 -12 18.7239 5.86732  -2
   5   3   9 18.7239 5.86732   1
   7   4   5 44.8392 3.34463  -2
   7  -4  -9 44.8392 3.34463   1
  -7  -4  -5 37.0002 4.10836  -2
  -7   4   9 37.0002 4.10836   1
   6   4   6 33.8842 1.38452  -2
   6  -4  -9 33.8842 1.38452   1
   5   4   6 74.5330 2.58327  -2
   5  -4  -9 74.5330 2.58327   1
   4   4   7 302.963 5.46067  -2
   4  -4  -9 302.963 5.46067   1
  -4  -4  -7 303.148 10.0403  -2
  -4   4   9 303.148 10.0403   1
   3   4   7 59.8870 2.12206  -2
   3  -4  -9 59.8870 2.12206   1
  -3   4   9 37.6637 2.25235   1
   2   4   8 312.836 5.51618  -2
   2  -4  -9 312.836 5.51618   1
  -2  -4  -8 307.034 11.2215  -2
  -2   4   9 307.034 11.2215   1
   1   4   8 40.4439 3.04894  -2
   1  -4  -9 40.4439 3.04894   1
  -1   4   9 31.1311 1.94497   1
   0   4   9 182.548 3.98543  -2
   0  -4  -9 182.548 3.98543   1
   0  -4  -9 190.380 6.98956  -2
   0   4   9 190.380 6.98956   1
  -1   4  10 30.5608 1.85685  -2
  -1  -4  -9 30.5608 1.85685   1
   1   4   9 10.7919 2.64447   1
  -2   4  10 31.5017 1.30913  -2
  -2  -4  -9 31.5017 1.30913   1
   2  -4 -10 30.8824 2.00431  -2
   2   4   9 30.8824 2.00431   1
  -3  -4  -9 29.4735 2.00774   1
   3  -4 -11 0.09837 0.45898  -2
   3   4   9 0.09837 0.45898   1
  -4   4  11 10.3393 7.33325  -2
  -4  -4  -9 10.3393 7.33325   1
   4  -4 -11 2.04405 8.50789  -2
   4   4   9 2.04405 8.50789   1
   4  -5  -9 4.53015 1.32985   1
   3   5   7 41.6217 1.91646  -2
   3  -5  -9 41.6217 1.91646   1
  -3   5   9 29.8279 2.13167   1
   2   5   8 17.2098 0.97685  -2
   2  -5  -9 17.2098 0.97685   1
  -2  -5  -8 10.9270 2.58962  -2
  -2   5   9 10.9270 2.58962   1
   1   5   8 76.0317 3.90101  -2
   1  -5  -9 76.0317 3.90101   1
  -1   5   9 60.3325 3.03321   1
   0   5   9 248.684 6.42173  -2
   0  -5  -9 248.684 6.42173   1
   0  -5  -9 257.027 13.8803  -2
   0   5   9 257.027 13.8803   1
  10   0   5 124.429 6.89992  -2
 -10   0  10 124.429 6.89992   1
   9   0   5 13.7688 1.16640  -2
  -9   0  10 13.7688 1.16640   1
   8   0   6 308.477 6.52518  -2
  -8   0  10 308.477 6.52518   1
   7   0   6 49.5790 1.57971  -2
  -7   0  10 49.5790 1.57971   1
   6   0   7 144.977 3.01673  -2
  -6   0  10 144.977 3.01673   1
   5   0   7 2.62818 0.84514  -2
  -5   0  10 2.62818 0.84514   1
   4   0   8 36.2198 0.96060  -2
  -4   0  10 36.2198 0.96060   1
   3   0   8 113.570 9.01426  -2
  -3   0  10 113.570 9.01426   1
   2   0   9 111.070 2.38972  -2
  -2   0  10 111.070 2.38972   1
  -1   0  10 99.5483 1.52161   1
   0   0  10 133.912 2.08543  -2
   0   0  10 133.912 2.08543   1
   1   0  10 14.3350 0.62795   1
  -2   0  11 277.375 4.75445  -2
   2   0  10 277.375 4.75445   1
  -3   0  12 125.595 3.34441  -2
   3   0  10 125.595 3.34441   1
  -4   0  12 309.209 6.17336  -2
   4   0  10 309.209 6.17336   1
  -5   0  13 8.50970 1.02774  -2
   5   0  10 8.50970 1.02774   1
  10  -1 -10 51.5387 5.01990   1
 -10   1  10 59.0821 2.74161   1
   9   1   5 33.2316 2.35972  -2
   9  -1 -10 33.2316 2.35972   1
  -9  -1  -5 30.9189 1.83208  -2
  -9   1  10 30.9189 1.83208   1
   8   1   6 29.1754 2.06165  -2
   8  -1 -10 29.1754 2.06165   1
  -8  -1  -6 35.0280 1.43900  -2
  -8   1  10 35.0280 1.43900   1
   7   1   6 110.462 2.54433  -2
   7  -1 -10 110.462 2.54433   1
  -7  -1  -6 112.899 3.53627  -2
  -7   1  10 112.899 3.53627   1
   6   1   7 9.25976 0.82191  -2
   6  -1 -10 9.25976 0.82191   1
  -6  -1  -7 11.8750 0.77220  -2
  -6   1  10 11.8750 0.77220   1
   5   1   7 84.2007 2.10677  -2
   5  -1 -10 84.2007 2.10677   1
  -5  -1  -7 92.5331 2.81679  -2
  -5   1  10 92.5331 2.81679   1
   4   1   8 338.469 5.64477  -2
   4  -1 -10 338.469 5.64477   1
  -4  -1  -8 350.556 6.24549  -2
  -4   1  10 350.556 6.24549   1
   3   1   8 2.90536 2.13857  -2
   3  -1 -10 2.90536 2.13857   1
  -3  -1  -8 -1.2223 4.59119  -2
  -3   1  10 -1.2223 4.59119   1
   2   1   9 591.384 8.85505  -2
   2  -1 -10 591.384 8.85505   1
  -2  -1  -9 605.672 9.82497  -2
  -2   1  10 605.672 9.82497   1
   1  -1 -10 63.0888 1.14685   1
  -1   1  10 64.2600 1.32476   1
   0   1  10 466.221 6.13268  -2
   0  -1 -10 466.221 6.13268   1
   0  -1 -10 472.633 6.78983  -2
   0   1  10 472.633 6.78983   1
  -1  -1 -10 7.55432 0.43956   1
   1   1  10 7.67469 0.46710   1
  -2   1  11 81.4581 1.77654  -2
  -2  -1 -10 81.4581 1.77654   1
   2  -1 -11 79.7688 2.04579  -2
   2   1  10 79.7688 2.04579   1
  -3   1  12 131.632 4.35553  -2
  -3  -1 -10 131.632 4.35553   1
   3  -1 -12 134.954 5.17763  -2
   3   1  10 134.954 5.17763   1
  -4   1  12 41.5347 1.27448  -2
  -4  -1 -10 41.5347 1.27448   1
   4  -1 -12 41.0781 1.54413  -2
   4   1  10 41.0781 1.54413   1
  -5   1  13 36.9222 2.66667  -2
  -5  -1 -10 36.9222 2.66667   1
   5  -1 -13 36.1937 2.00440  -2
   5   1  10 36.1937 2.00440   1
  -6   1  13 46.8581 2.46821  -2
  -6  -1 -10 46.8581 2.46821   1
   6  -1 -13 48.6842 2.15669  -2
   6   1  10 48.6842 2.15669   1
  -9  -2  -5 179.080 6.53522  -2
  -9   2  10 179.080 6.53522   1
   8   2   6 139.087 5.21564  -2
   8  -2 -10 139.087 5.21564   1
  -8  -2  -6 138.913 6.34265  -2
  -8   2  10 138.913 6.34265   1
   7   2   6 36.7072 1.62323  -2
   7  -2 -10 36.7072 1.62323   1
  -7  -2  -6 40.1762 1.48684  -2
  -7   2  10 40.1762 1.48684   1
   6   2   7 180.942 4.22376  -2
   6  -2 -10 180.942 4.22376   1
  -6  -2  -7 203.039 3.44473  -2
  -6   2  10 203.039 3.44473   1
   5   2   7 55.6114 1.70197  -2
   5  -2 -10 55.6114 1.70197   1
  -5  -2  -7 62.5141 1.62928  -2
  -5   2  10 62.5141 1.62928   1
   4   2   8 380.534 6.46012  -2
   4  -2 -10 380.534 6.46012   1
  -4  -2  -8 412.688 6.24906  -2
  -4   2  10 412.688 6.24906   1
   3   2   8 33.4202 1.95552  -2
   3  -2 -10 33.4202 1.95552   1
  -3  -2  -8 35.6013 1.84185  -2
  -3   2  10 35.6013 1.84185   1
   2   2   9 69.7017 1.61836  -2
   2  -2 -10 69.7017 1.61836   1
  -2  -2  -9 77.5979 1.78591  -2
  -2   2  10 77.5979 1.78591   1
   1   2   9 87.8609 5.21457  -2
   1  -2 -10 87.8609 5.21457   1
  -1   2  10 53.4967 1.11251   1
   0   2  10 9.86010 0.51509  -2
   0  -2 -10 9.86010 0.51509   1
   0  -2 -10 10.7741 0.67766  -2
   0   2  10 10.7741 0.67766   1
  -1  -2 -10 7.08207 0.49258   1
   1   2  10 7.16333 0.49533   1
  -2   2  11 30.8265 1.01827  -2
  -2  -2 -10 30.8265 1.01827   1
   2  -2 -11 33.2960 1.52117  -2
   2   2  10 33.2960 1.52117   1
  -3   2  12 100.425 6.06672  -2
  -3  -2 -10 100.425 6.06672   1
   3  -2 -12 107.339 4.42605  -2
   3   2  10 107.339 4.42605   1
  -4   2  12 367.107 11.6771  -2
  -4  -2 -10 367.107 11.6771   1
   4  -2 -12 374.221 8.81998  -2
   4   2  10 374.221 8.81998   1
  -5   2  13 46.1175 3.72891  -2
  -5  -2 -10 46.1175 3.72891   1
   5  -2 -13 52.2664 2.39974  -2
   5   2  10 52.2664 2.39974   1
   8   3   6 20.3552 2.49805  -2
   8  -3 -10 20.3552 2.49805   1
  -8  -3  -6 24.6246 1.67812  -2
  -8   3  10 24.6246 1.67812   1
   7   3   6 137.160 3.78181  -2
   7  -3 -10 137.160 3.78181   1
  -7  -3  -6 165.522 4.71613  -2
  -7   3  10 165.522 4.71613   1
   6   3   7 2.41206 1.22264  -2
   6  -3 -10 2.41206 1.22264   1
  -6  -3  -7 0.17850 0.46454  -2
  -6   3  10 0.17850 0.46454   1
   5   3   7 54.5735 1.66745  -2
   5  -3 -10 54.5735 1.66745   1
  -5  -3  -7 63.3873 2.58176  -2
  -5   3  10 63.3873 2.58176   1
   4   3   8 119.026 2.20890  -2
   4  -3 -10 119.026 2.20890   1
  -4  -3  -8 117.767 3.36384  -2
  -4   3  10 117.767 3.36384   1
   3   3   8 254.432 11.2480  -2
   3  -3 -10 254.432 11.2480   1
  -3  -3  -8 257.582 8.45392  -2
  -3   3  10 257.582 8.45392   1
   2   3   9 241.201 3.99381  -2
   2  -3 -10 241.201 3.99381   1
  -2  -3  -9 255.363 4.92322  -2
  -2   3  10 255.363 4.92322   1
   1  -3 -10 46.4038 1.19218   1
  -1   3  10 46.4226 1.10083   1
   0   3  10 129.619 2.33784  -2
   0  -3 -10 129.619 2.33784   1
   0  -3 -10 135.294 2.32973  -2
   0   3  10 135.294 2.32973   1
  -1   3  11 17.7830 3.04912  -2
  -1  -3 -10 17.7830 3.04912   1
   1  -3 -11 12.3013 1.54943  -2
   1   3  10 12.3013 1.54943   1
  -2   3  11 92.4303 2.38768  -2
  -2  -3 -10 92.4303 2.38768   1
   2  -3 -11 101.030 2.24580  -2
   2   3  10 101.030 2.24580   1
  -3   3  12 45.4366 4.22797  -2
  -3  -3 -10 45.4366 4.22797   1
   3  -3 -12 52.1133 3.69361  -2
   3   3  10 52.1133 3.69361   1
  -4   3  12 30.2688 2.32976  -2
  -4  -3 -10 30.2688 2.32976   1
   4  -3 -12 28.1461 2.23709  -2
   4   3  10 28.1461 2.23709   1
   6   4   7 115.599 4.42169  -2
   6  -4 -10 115.599 4.42169   1
  -6  -4  -7 123.966 7.53514  -2
  -6   4  10 123.966 7.53514   1
   5   4   7 23.6742 1.46176  -2
   5  -4 -10 23.6742 1.46176   1
  -5  -4  -7 30.1411 3.79124  -2
  -5   4  10 30.1411 3.79124   1
   4   4   8 151.592 4.17253  -2
   4  -4 -10 151.592 4.17253   1
   3   4   8 36.7560 2.12182  -2
   3  -4 -10 36.7560 2.12182   1
  -3   4  10 29.5848 2.01146   1
   2   4   9 27.2997 1.11358  -2
   2  -4 -10 27.2997 1.11358   1
  -2  -4  -9 28.8658 1.95734  -2
  -2   4  10 28.8658 1.95734   1
   1  -4 -10 33.6733 1.27805   1
  -1  -4  -9 0.44968 0.56722  -2
  -1   4  10 0.44968 0.56722   1
   0   4  10 177.152 4.55452  -2
   0  -4 -10 177.152 4.55452   1
   0  -4 -10 181.731 10.3022  -2
   0   4  10 181.731 10.3022   1
  -1  -4 -10 24.6078 1.41237   1
   1   4  10 28.0314 3.48902   1
  -2   4  11 236.491 6.82994  -2
  -2  -4 -10 236.491 6.82994   1
   2  -4 -11 247.310 13.2821  -2
   2   4  10 247.310 13.2821   1
   9   0   6 21.1027 3.86070  -2
  -9   0  11 21.1027 3.86070   1
   8   0   7 80.2009 2.54067  -2
  -8   0  11 80.2009 2.54067   1
   7   0   7 94.9952 2.30636  -2
  -7   0  11 94.9952 2.30636   1
   6   0   8 130.855 2.66574  -2
  -6   0  11 130.855 2.66574   1
   5   0   8 29.7547 1.66681  -2
  -5   0  11 29.7547 1.66681   1
   4   0   9 68.1218 1.71969  -2
  -4   0  11 68.1218 1.71969   1
   3   0   9 489.877 12.3965  -2
  -3   0  11 489.877 12.3965   1
   2   0  10 171.954 3.29327  -2
  -2   0  11 171.954 3.29327   1
  -1   0  11 40.6260 0.95718   1
   0   0  11 424.638 6.21275  -2
   0   0  11 424.638 6.21275   1
   1   0  11 229.205 4.10416   1
  -2   0  12 399.778 7.13456  -2
   2   0  11 399.778 7.13456   1
  -3   0  13 135.302 4.80357  -2
   3   0  11 135.302 4.80357   1
  -4   0  13 181.996 6.60161  -2
   4   0  11 181.996 6.60161   1
   5   0  11 4.51126 7.78941   1
   9   1   6 126.151 6.97005  -2
   9  -1 -11 126.151 6.97005   1
  -9  -1  -6 128.915 3.68564  -2
  -9   1  11 128.915 3.68564   1
   8   1   7 29.5249 1.81026  -2
   8  -1 -11 29.5249 1.81026   1
  -8  -1  -7 33.6745 1.39866  -2
  -8   1  11 33.6745 1.39866   1
   7   1   7 85.7651 4.34733  -2
   7  -1 -11 85.7651 4.34733   1
  -7  -1  -7 92.8536 2.44140  -2
  -7   1  11 92.8536 2.44140   1
   6   1   8 273.522 6.21396  -2
   6  -1 -11 273.522 6.21396   1
  -6  -1  -8 303.267 8.85915  -2
  -6   1  11 303.267 8.85915   1
   5   1   8 80.1694 2.55639  -2
   5  -1 -11 80.1694 2.55639   1
  -5  -1  -8 89.2654 2.61121  -2
  -5   1  11 89.2654 2.61121   1
   4   1   9 227.700 4.09215  -2
   4  -1 -11 227.700 4.09215   1
  -4  -1  -9 244.470 4.86315  -2
  -4   1  11 244.470 4.86315   1
   3   1   9 28.4460 2.98454  -2
   3  -1 -11 28.4460 2.98454   1
  -3  -1  -9 28.2832 2.73467  -2
  -3   1  11 28.2832 2.73467   1
   2   1  10 79.7005 1.83253  -2
   2  -1 -11 79.7005 1.83253   1
  -2  -1 -10 83.4982 1.65022  -2
  -2   1  11 83.4982 1.65022   1
   1  -1 -11 33.3162 0.88154   1
  -1   1  11 32.8768 0.89833   1
   0   1  11 108.875 2.04458  -2
   0  -1 -11 108.875 2.04458   1
   0  -1 -11 112.779 2.10285  -2
   0   1  11 112.779 2.10285   1
  -1  -1 -11 16.5720 0.69010   1
   1   1  11 16.6604 0.77083   1
  -2   1  12 26.3407 1.13044  -2
  -2  -1 -11 26.3407 1.13044   1
   2  -1 -12 25.4329 1.01812  -2
   2   1  11 25.4329 1.01812   1
  -3  -1 -11 2.39655 0.60523   1
   3  -1 -13 8.18523 1.54406  -2
   3   1  11 8.18523 1.54406   1
  -4   1  13 203.054 5.21344  -2
  -4  -1 -11 203.054 5.21344   1
   4  -1 -13 199.996 5.83994  -2
   4   1  11 199.996 5.83994   1
  -5   1  14 21.9701 2.31157  -2
  -5  -1 -11 21.9701 2.31157   1
   5  -1 -14 16.5902 12.0750  -2
   5   1  11 16.5902 12.0750   1
  -8  -2  -7 82.2543 3.63008  -2
  -8   2  11 82.2543 3.63008   1
   7  -2 -11 73.2261 10.7817   1
  -7  -2  -7 87.2737 3.19671  -2
  -7   2  11 87.2737 3.19671   1
   6   2   8 63.6485 3.25049  -2
   6  -2 -11 63.6485 3.25049   1
  -6  -2  -8 76.4195 2.43268  -2
  -6   2  11 76.4195 2.43268   1
   5   2   8 48.6128 1.86211  -2
   5  -2 -11 48.6128 1.86211   1
  -5  -2  -8 57.7179 1.93563  -2
  -5   2  11 57.7179 1.93563   1
   4   2   9 21.0713 0.93873  -2
   4  -2 -11 21.0713 0.93873   1
  -4  -2  -9 26.8472 1.12203  -2
  -4   2  11 26.8472 1.12203   1
   3   2   9 89.0385 2.67955  -2
   3  -2 -11 89.0385 2.67955   1
  -3  -2  -9 95.1958 8.38316  -2
  -3   2  11 95.1958 8.38316   1
   2   2  10 48.6545 1.28164  -2
   2  -2 -11 48.6545 1.28164   1
  -2  -2 -10 52.4787 1.40752  -2
  -2   2  11 52.4787 1.40752   1
   1  -2 -11 31.2442 0.93163   1
  -1   2  11 31.3145 0.92743   1
   0   2  11 38.1148 1.18649  -2
   0  -2 -11 38.1148 1.18649   1
   0  -2 -11 41.0363 1.15889  -2
   0   2  11 41.0363 1.15889   1
  -1  -2 -11 14.9863 0.66545   1
   1   2  11 15.2401 0.83846   1
  -2   2  12 247.052 9.35497  -2
  -2  -2 -11 247.052 9.35497   1
   2  -2 -12 254.531 6.64454  -2
   2   2  11 254.531 6.64454   1
  -3   2  13 42.1373 2.88390  -2
  -3  -2 -11 42.1373 2.88390   1
   3  -2 -13 47.2356 2.79555  -2
   3   2  11 47.2356 2.79555   1
  -4   2  13 29.0235 2.23812  -2
  -4  -2 -11 29.0235 2.23812   1
   4  -2 -13 38.4536 1.79973  -2
   4   2  11 38.4536 1.79973   1
   7  -3 -11 8.29641 8.73109   1
  -7  -3  -7 39.6413 2.66717  -2
  -7   3  11 39.6413 2.66717   1
   6   3   8 200.597 6.10470  -2
   6  -3 -11 200.597 6.10470   1
  -6  -3  -8 215.617 5.99585  -2
  -6   3  11 215.617 5.99585   1
   5   3   8 25.5886 1.77348  -2
   5  -3 -11 25.5886 1.77348   1
  -5  -3  -8 28.4061 2.37146  -2
  -5   3  11 28.4061 2.37146   1
   4   3   9 595.138 14.8549  -2
   4  -3 -11 595.138 14.8549   1
  -4  -3  -9 628.474 13.4633  -2
  -4   3  11 628.474 13.4633   1
   3   3   9 39.1335 2.39334  -2
   3  -3 -11 39.1335 2.39334   1
  -3  -3  -9 41.2779 2.19197  -2
  -3   3  11 41.2779 2.19197   1
   2   3  10 127.678 2.93140  -2
   2  -3 -11 127.678 2.93140   1
  -2  -3 -10 137.106 2.96994  -2
  -2   3  11 137.106 2.96994   1
   1   3  10 13.1845 3.33587  -2
   1  -3 -11 13.1845 3.33587   1
  -1  -3 -10 7.61125 2.29674  -2
  -1   3  11 7.61125 2.29674   1
   0   3  11 24.9892 1.15432  -2
   0  -3 -11 24.9892 1.15432   1
   0  -3 -11 27.4008 1.09026  -2
   0   3  11 27.4008 1.09026   1
  -1  -3 -11 1.80250 0.55986   1
   1   3  11 0.96111 0.55928   1
  -2   3  12 32.6820 1.34406  -2
  -2  -3 -11 32.6820 1.34406   1
   2  -3 -12 39.6048 2.27841  -2
   2   3  11 39.6048 2.27841   1
  -3  -3 -11 13.0283 2.38649   1
   3   3  11 19.3419 1.57203   1
   3  -4 -11 33.2592 1.48887   1
  -3   4  11 30.8842 2.09039   1
   2   4  10 181.790 3.90468  -2
   2  -4 -11 181.790 3.90468   1
  -2  -4 -10 192.546 10.6651  -2
  -2   4  11 192.546 10.6651   1
   1  -4 -11 3.66347 0.52643   1
  -1   4  11 5.04883 1.98441   1
  -1  -4 -11 0.89348 1.29869   1
   1  -4 -11 0.23863 0.50706  -2
   1   4  11 0.23863 0.50706   1
   8   0   8 16.0394 3.52894  -2
  -8   0  12 16.0394 3.52894   1
   7   0   8 37.5824 2.71028  -2
  -7   0  12 37.5824 2.71028   1
   6   0   9 14.7177 1.23022  -2
  -6   0  12 14.7177 1.23022   1
   5   0   9 62.2132 2.02988  -2
  -5   0  12 62.2132 2.02988   1
   4   0  10 240.181 4.55974  -2
  -4   0  12 240.181 4.55974   1
   3   0  10 273.653 8.88070  -2
  -3   0  12 273.653 8.88070   1
   2   0  11 443.475 6.71676  -2
  -2   0  12 443.475 6.71676   1
  -1   0  12 185.423 3.24913   1
   0   0  12 730.486 13.3146  -2
   0   0  12 730.486 13.3146   1
   1   0  12 -0.0608 0.52484   1
  -2   0  13 5.66293 1.04061  -2
   2   0  12 5.66293 1.04061   1
  -3   0  14 31.2172 11.4704  -2
   3   0  12 31.2172 11.4704   1
  -4   0  14 77.7196 3.84342  -2
   4   0  12 77.7196 3.84342   1
   8   1   8 220.031 10.1903  -2
   8  -1 -12 220.031 10.1903   1
  -8  -1  -8 249.954 6.33504  -2
  -8   1  12 249.954 6.33504   1
   7   1   8 47.6339 3.33645  -2
   7  -1 -12 47.6339 3.33645   1
  -7  -1  -8 58.1522 2.54322  -2
  -7   1  12 58.1522 2.54322   1
   6   1   9 155.186 8.39556  -2
   6  -1 -12 155.186 8.39556   1
  -6  -1  -9 167.372 3.99684  -2
  -6   1  12 167.372 3.99684   1
   5   1   9 66.6994 3.09290  -2
   5  -1 -12 66.6994 3.09290   1
  -5  -1  -9 65.2988 2.48078  -2
  -5   1  12 65.2988 2.48078   1
   4   1  10 52.3130 1.69058  -2
   4  -1 -12 52.3130 1.69058   1
  -4  -1 -10 58.6663 1.51317  -2
  -4   1  12 58.6663 1.51317   1
   3   1  10 137.976 5.04980  -2
   3  -1 -12 137.976 5.04980   1
  -3  -1 -10 146.312 4.60652  -2
  -3   1  12 146.312 4.60652   1
   2   1  11 17.9952 0.98399  -2
   2  -1 -12 17.9952 0.98399   1
  -2  -1 -11 21.1940 1.08267  -2
  -2   1  12 21.1940 1.08267   1
   1  -1 -12 2.62898 0.40445   1
  -1   1  12 2.30457 0.40498   1
   0   1  12 132.737 3.02663  -2
   0  -1 -12 132.737 3.02663   1
   0  -1 -12 138.379 3.02857  -2
   0   1  12 138.379 3.02857   1
  -1  -1 -12 13.5388 0.80347   1
   1   1  12 13.4000 0.78452   1
  -2   1  13 579.266 19.7486  -2
  -2  -1 -12 579.266 19.7486   1
   2  -1 -13 539.612 12.4713  -2
   2   1  12 539.612 12.4713   1
  -3   1  14 12.4035 3.06385  -2
  -3  -1 -12 12.4035 3.06385   1
   3  -1 -14 13.1440 2.73795  -2
   3   1  12 13.1440 2.73795   1
  -4   1  14 180.541 7.11957  -2
  -4  -1 -12 180.541 7.11957   1
   4  -1 -14 181.481 6.13577  -2
   4   1  12 181.481 6.13577   1
   7   2   8 160.787 11.2452  -2
   7  -2 -12 160.787 11.2452   1
  -7  -2  -8 179.128 8.37578  -2
  -7   2  12 179.128 8.37578   1
   6   2   9 130.954 3.52382  -2
   6  -2 -12 130.954 3.52382   1
  -6  -2  -9 136.457 5.39834  -2
[truncated: 13,504 more chars]
