# Supplementary material for: Crystal structure elucidation of a geminal and vicinal bis­(tri­fluoro­methane­sulfonate) ester
Source: Acta Crystallogr C Struct Chem. 2024 Jun 14;80(Pt 7):278–83. doi: 10.1107/S2053229624005230 (PMC11225611; doi:10.1107/S2053229624005230)
Supplement: Supplementary file 2 [file c-80-00278-1sup2.hkl]

data_1                                                                          
_shelx_title ' PicTh28_0m_4_a.res in P2(1)'                                     
_shelx_refln_list_code          4                                               
_shelx_F_calc_maximum       99.31                                               
_exptl_crystal_F_000       308.00                                               
_reflns_d_resolution_high  0.7498                                               
                                                                                
loop_                                                                           
 _space_group_symop_operation_xyz                                               
 'x, y, z'                                                                      
 '-x, y+1/2, -z'                                                                
                                                                                
_cell_length_a     8.9822                                                       
_cell_length_b     4.9413                                                       
_cell_length_c    10.9400                                                       
_cell_angle_alpha  90.000                                                       
_cell_angle_beta  102.406                                                       
_cell_angle_gamma  90.000                                                       
                                                                                
_shelx_F_squared_multiplier     1.000                                           
                                                                                
loop_                                                                           
 _refln_index_h                                                                 
 _refln_index_k                                                                 
 _refln_index_l                                                                 
 _refln_F_squared_calc                                                          
 _refln_F_squared_meas                                                          
 _refln_F_squared_sigma                                                         
 _refln_observed_status                                                         
   1   0   0         43.43         33.84         0.94 o                         
   2   0   0       5076.37       5516.72       219.60 o                         
   3   0   0         12.06         16.31         0.34 o                         
   4   0   0       1176.84       1210.77        41.28 o                         
   5   0   0        839.90        870.01        23.13 o                         
   6   0   0         42.30         46.46         1.10 o                         
   7   0   0        651.47        680.26        17.20 o                         
   8   0   0        665.80        692.55        11.50 o                         
   9   0   0         88.13         92.37         2.23 o                         
  10   0   0         80.12         82.03         2.06 o                         
  11   0   0         43.25         48.00         1.75 o                         
  -1  -1   0        499.62        460.66        12.13 o                         
   1   1   0        501.88        486.78        19.72 o                         
  -2  -1   0       2556.88       2581.76        79.34 o                         
   2   1   0       2561.18       2707.81       109.48 o                         
  -3  -1   0        446.22        448.01        12.05 o                         
   3   1   0        449.71        460.01        12.09 o                         
  -4  -1   0       1429.13       1444.31        61.64 o                         
   4   1   0       1428.07       1500.56        48.58 o                         
  -5  -1   0        631.01        655.72        19.45 o                         
   5   1   0        633.37        678.41        23.09 o                         
  -6  -1   0       1095.18       1153.99        49.97 o                         
   6   1   0       1098.32       1164.68        50.58 o                         
  -7  -1   0        397.60        390.23         5.82 o                         
   7   1   0        406.15        398.66         6.09 o                         
  -8  -1   0        607.90        622.08        10.01 o                         
   8   1   0        605.02        604.48         9.18 o                         
  -9  -1   0        245.59        250.33         4.72 o                         
   9   1   0        253.92        254.13         5.05 o                         
 -10  -1   0         15.25         15.23         1.13 o                         
  10   1   0         15.87         14.64         0.95 o                         
 -11  -1   0        214.87        219.11         7.15 o                         
  11   1   0        215.08        219.30         5.17 o                         
   0  -2   0        165.94        216.38         7.02 o                         
   0   2   0        166.82        212.26        10.08 o                         
  -1  -2   0        420.36        432.33        35.85 o                         
   1   2   0        422.28        429.92        18.36 o                         
  -2  -2   0       1166.55       1209.93        32.26 o                         
   2   2   0       1125.60       1123.57        29.05 o                         
  -3  -2   0        601.52        654.16        15.07 o                         
   3   2   0        598.87        633.74        18.42 o                         
  -4  -2   0         10.86         13.28         0.44 o                         
   4   2   0         10.08         14.48         0.47 o                         
  -5  -2   0        194.18        187.96         8.76 o                         
   5   2   0        201.48        188.50         8.42 o                         
  -6  -2   0        121.97        134.26         1.84 o                         
   6   2   0        122.21        129.32         2.19 o                         
  -7  -2   0        107.19        110.86         2.98 o                         
   7   2   0        106.04        101.43         3.88 o                         
  -8  -2   0        218.07        232.92         4.37 o                         
   8   2   0        227.47        230.32         3.99 o                         
  -9  -2   0         21.85         17.78         0.84 o                         
   9   2   0         20.48         19.16         0.77 o                         
 -10  -2   0        231.05        227.25         6.82 o                         
  10   2   0        232.74        236.67         5.83 o                         
  11   2   0          6.55          4.56         2.61 o                         
  -1  -3   0        196.22        193.51         3.06 o                         
   1   3   0        194.64        193.66         4.42 o                         
  -2  -3   0        242.37        273.46         5.74 o                         
   2   3   0        249.50        271.85         7.25 o                         
  -3  -3   0        115.29         96.49         5.69 o                         
   3   3   0         25.69         31.17         0.90 o                         
  -4  -3   0        626.39        665.56        16.97 o                         
   4   3   0        616.47        683.79        23.45 o                         
  -5  -3   0        349.68        319.83         5.82 o                         
   5   3   0        348.21        290.51         9.64 o                         
  -6  -3   0        351.42        368.30         5.49 o                         
   6   3   0        343.80        355.30         5.37 o                         
  -7  -3   0        194.67        191.88         3.39 o                         
   7   3   0        196.72        190.37         6.26 o                         
  -8  -3   0        113.90        114.94         2.31 o                         
   8   3   0        114.74        114.02         3.58 o                         
  -9  -3   0        178.06        167.93         4.36 o                         
   9   3   0        175.70        175.17         6.25 o                         
 -10  -3   0         45.76         48.00         9.02 o                         
  10   3   0         44.45         24.37         2.14 o                         
  -1  -4   0         64.89         69.36         1.66 o                         
   1   4   0         64.34         68.57         1.62 o                         
  -2  -4   0        483.23        499.38        10.38 o                         
   2   4   0        485.84        505.40        10.18 o                         
  -3  -4   0        486.20        482.86        26.52 o                         
   3   4   0        485.87        493.35        22.11 o                         
  -4  -4   0        417.90        455.08         9.63 o                         
   4   4   0        417.22        466.79        10.44 o                         
  -5  -4   0         16.66         14.91         0.91 o                         
   5   4   0         15.21         14.64         1.23 o                         
  -6  -4   0        137.97        136.71         2.50 o                         
   6   4   0        135.92        127.34         2.94 o                         
  -7  -4   0        144.82        139.68         3.96 o                         
   7   4   0        145.85        135.07         5.07 o                         
  -8  -4   0        109.00        111.08         3.42 o                         
   8   4   0        105.54        100.08         4.01 o                         
  -9  -4   0         52.35         48.25         1.99 o                         
   9   4   0         52.37         45.89         2.74 o                         
  -1  -5   0        102.60        104.21         2.37 o                         
   1   5   0        102.74         98.32         3.31 o                         
  -2  -5   0         92.41         96.30         3.36 o                         
   2   5   0         90.65         89.11         3.06 o                         
  -3  -5   0        124.44        158.83         8.52 o                         
   3   5   0        120.13         98.65         5.80 o                         
  -4  -5   0        308.85        348.21         8.81 o                         
   4   5   0        306.79        353.71        12.42 o                         
  -5  -5   0          6.09          5.09         0.76 o                         
   5   5   0          6.35          6.37         2.32 o                         
  -6  -5   0        107.13        122.43         3.65 o                         
  -7  -5   0          8.32          7.18         1.04 o                         
   7   5   0          7.53          9.32         2.53 o                         
   0  -6   0        209.92        184.08         9.81 o                         
   0   6   0        210.54        175.99         9.54 o                         
  -1  -6   0         18.57         27.76         2.88 o                         
   1   6   0         14.66         11.51         1.22 o                         
  -2  -6   0        113.02        113.64         3.39 o                         
   2   6   0        113.16         95.39         6.19 o                         
  -3  -6   0          7.54          8.96         1.24 o                         
   3   6   0          6.58          6.13         1.16 o                         
  -4  -6   0         29.86         32.37         1.55 o                         
 -11   0   1        417.25        413.26         8.53 o                         
 -10   0   1        155.04        152.13         2.97 o                         
  -9   0   1        125.44        129.02         2.60 o                         
  -8   0   1         82.55         83.50         2.17 o                         
  -7   0   1         37.44         43.97         1.06 o                         
  -6   0   1        502.70        515.11        21.93 o                         
  -5   0   1          1.45          1.90         0.22 o                         
  -4   0   1        127.14        154.83         3.03 o                         
  -3   0   1          6.35          5.68         0.19 o                         
  -2   0   1       5624.00       5813.99       162.67 o                         
  -1   0   1         96.29         85.74         2.54 o                         
   1   0   1         44.82         42.14         0.68 o                         
   2   0   1       1899.82       1826.69        53.80 o                         
   3   0   1       1762.72       1638.43        36.25 o                         
   4   0   1        103.41        112.01         1.81 o                         
   5   0   1        469.10        449.23        13.28 o                         
   7   0   1          2.38          2.91         0.62 o                         
   8   0   1        215.77        209.73         3.55 o                         
   9   0   1        149.64        158.73         3.92 o                         
  10   0   1          5.46          4.69         0.97 o                         
  11   0   1        452.69        465.92        16.24 o                         
  11  -1  -1         52.62         54.54         2.94 o                         
 -11   1   1         53.17         55.72         1.81 o                         
  10  -1  -1        115.43        115.31         2.57 o                         
 -10   1   1        120.76        117.85         2.76 o                         
   9  -1  -1        107.89        104.55         2.04 o                         
  -9   1   1        108.46        106.23         1.95 o                         
   8  -1  -1        560.47        588.07        11.76 o                         
  -8   1   1        574.30        582.07         9.63 o                         
   7  -1  -1        265.99        277.47         3.87 o                         
  -7   1   1        267.10        271.58         4.18 o                         
   6  -1  -1        377.51        410.54         6.96 o                         
  -6   1   1        386.63        421.44         7.28 o                         
   5  -1  -1        136.01        136.27         1.73 o                         
  -5   1   1        131.19        131.09         1.94 o                         
   4  -1  -1        154.49        164.97         2.33 o                         
  -4   1   1        154.85        153.25         2.64 o                         
   3  -1  -1         54.46         57.54         0.79 o                         
  -3   1   1         53.78         57.10         0.79 o                         
   2  -1  -1       2409.22       2282.12        96.27 o                         
  -2   1   1       2406.05       2287.06        95.41 o                         
   1  -1  -1        818.05        757.83        16.27 o                         
  -1   1   1        815.05        759.80        19.10 o                         
   0  -1  -1       8512.97       8401.91       234.34 o                         
   0   1   1       8515.07       8083.12       233.47 o                         
  -1  -1  -1        103.64         91.34         2.03 o                         
   1   1   1        103.37         92.30         1.75 o                         
  -2  -1  -1        821.44        758.37        18.49 o                         
   2   1   1        837.19        828.25        18.71 o                         
  -3  -1  -1       1893.34       1858.13        40.35 o                         
   3   1   1       1886.08       1818.78        40.23 o                         
  -4  -1  -1        356.91        365.69        11.45 o                         
   4   1   1        376.84        389.66         9.41 o                         
  -5  -1  -1       1102.67       1065.87        27.30 o                         
   5   1   1       1094.02       1136.52        33.97 o                         
  -6  -1  -1         61.14         66.59         1.16 o                         
   6   1   1         58.19         62.85         1.19 o                         
  -7  -1  -1        377.60        400.40         6.44 o                         
   7   1   1        378.70        387.69         6.07 o                         
  -8  -1  -1        218.75        229.98         4.35 o                         
   8   1   1        223.39        236.08         3.44 o                         
  -9  -1  -1        265.47        254.53         4.76 o                         
   9   1   1        257.55        251.37         5.73 o                         
 -10  -1  -1        152.92        144.46         4.01 o                         
  10   1   1        154.94        148.17         4.29 o                         
 -11  -1  -1         71.19         68.61         3.98 o                         
  11   1   1         72.29         68.99         2.45 o                         
  11  -2  -1         57.37         61.29         4.01 o                         
 -11   2   1         59.01         57.67         4.45 o                         
  10  -2  -1         14.14         13.27         1.50 o                         
 -10   2   1         13.89         14.36         0.85 o                         
   9  -2  -1         65.00         65.11         1.72 o                         
  -9   2   1         66.17         66.91         1.55 o                         
   8  -2  -1        304.89        318.11         4.87 o                         
  -8   2   1        303.34        307.80         5.06 o                         
   7  -2  -1        401.75        381.96         7.49 o                         
  -7   2   1        408.61        398.80         9.81 o                         
   6  -2  -1        379.79        416.98         5.75 o                         
  -6   2   1        388.11        400.95         7.05 o                         
   5  -2  -1        274.99        309.32         4.31 o                         
  -5   2   1        272.62        307.76         4.76 o                         
   4  -2  -1       4245.87       4561.25       113.45 o                         
  -4   2   1       4247.07       4508.76       107.80 o                         
   3  -2  -1        692.14        724.59        18.40 o                         
  -3   2   1        692.58        760.64        20.65 o                         
   2  -2  -1        995.23        966.60        34.76 o                         
  -2   2   1       1036.36       1074.73        31.36 o                         
   1  -2  -1        298.57        321.17        17.43 o                         
  -1   2   1        297.26        305.26         9.49 o                         
   0  -2  -1         91.68         73.84         1.32 o                         
   0   2   1         92.11         79.96         1.72 o                         
  -1  -2  -1        141.89        142.39         2.44 o                         
   1   2   1        140.37        134.08         3.29 o                         
  -2  -2  -1        403.33        409.85         9.26 o                         
   2   2   1        405.32        439.74        10.81 o                         
  -3  -2  -1        394.75        395.67        10.92 o                         
   3   2   1        400.63        403.01        11.45 o                         
  -4  -2  -1       1063.88       1155.14        71.19 o                         
   4   2   1       1056.85       1103.04        37.20 o                         
  -5  -2  -1        106.73        106.29         3.44 o                         
   5   2   1        106.17         92.52         4.78 o                         
  -6  -2  -1        669.60        720.20        10.66 o                         
   6   2   1        680.94        715.11        11.28 o                         
  -7  -2  -1        171.54        164.19         3.45 o                         
   7   2   1        172.82        168.39         6.33 o                         
  -8  -2  -1        340.01        338.55         6.16 o                         
   8   2   1        342.80        349.78         6.60 o                         
  -9  -2  -1        137.39        138.64         2.85 o                         
   9   2   1        135.74        141.79         2.60 o                         
 -10  -2  -1         34.03         31.56         1.73 o                         
  10   2   1         34.43         34.09         1.53 o                         
  10  -3  -1        214.41        224.74         8.61 o                         
 -10   3   1        215.18        229.17        11.14 o                         
   9  -3  -1         42.87         42.49         1.43 o                         
  -9   3   1         42.71         47.72         1.77 o                         
   8  -3  -1        184.39        192.36         3.11 o                         
  -8   3   1        180.58        191.05         4.62 o                         
   7  -3  -1         25.26         23.66         0.76 o                         
  -7   3   1         25.14         23.51         1.02 o                         
   6  -3  -1        216.14        217.21         3.63 o                         
  -6   3   1        206.97        212.00         4.02 o                         
   5  -3  -1         36.53         38.84         1.19 o                         
  -5   3   1         39.33         39.48         1.48 o                         
   4  -3  -1         38.93         38.40         0.76 o                         
  -4   3   1         38.73         37.81         0.89 o                         
   3  -3  -1         96.97        130.02         6.85 o                         
  -3   3   1         68.05         78.75         1.50 o                         
   2  -3  -1        243.00        270.92         5.88 o                         
  -2   3   1        237.15        263.92         7.28 o                         
   1  -3  -1        338.95        346.06         8.77 o                         
  -1   3   1        340.58        352.17        10.75 o                         
   0  -3  -1        334.86        324.48         8.50 o                         
   0   3   1        336.86        296.44        13.97 o                         
  -1  -3  -1         92.51         91.40         1.40 o                         
   1   3   1         93.72         95.36         2.77 o                         
  -2  -3  -1        450.55        461.14        10.61 o                         
   2   3   1        450.34        426.84        13.82 o                         
  -3  -3  -1        104.47         97.54         4.19 o                         
   3   3   1         56.28         54.31         1.17 o                         
  -4  -3  -1       1533.29       1560.10        46.48 o                         
   4   3   1       1536.39       1618.30        66.82 o                         
  -5  -3  -1        180.58        174.94         4.68 o                         
   5   3   1        185.05        177.10         5.41 o                         
  -6  -3  -1        274.89        282.74         4.14 o                         
   6   3   1        279.48        280.55         4.45 o                         
  -7  -3  -1         35.59         35.01         0.99 o                         
   7   3   1         34.28         35.67         1.28 o                         
  -8  -3  -1         13.16         12.36         0.75 o                         
   8   3   1         12.73         12.72         0.94 o                         
  -9  -3  -1        124.90        119.77         3.53 o                         
   9   3   1        127.04        111.61         6.50 o                         
  10   3   1         70.97          4.26        11.55 o                         
   9  -4  -1        193.47        203.97         6.38 o                         
  -9   4   1        194.44        194.57         7.32 o                         
   8  -4  -1         55.60         51.21         1.70 o                         
  -8   4   1         56.08         57.97         2.61 o                         
   7  -4  -1         32.19         33.67         0.84 o                         
  -7   4   1         32.14         38.25         1.98 o                         
   6  -4  -1        142.35        159.17         3.06 o                         
  -6   4   1        137.30        146.04         3.44 o                         
   5  -4  -1         74.03         67.62         2.65 o                         
  -5   4   1         75.49         63.73         1.80 o                         
   4  -4  -1        399.56        443.97         9.18 o                         
  -4   4   1        399.23        432.91         9.02 o                         
   3  -4  -1        395.24        440.46        21.40 o                         
  -3   4   1        395.21        397.34        19.61 o                         
   2  -4  -1        541.42        565.03        11.83 o                         
  -2   4   1        537.93        582.93        11.54 o                         
   1  -4  -1        128.46        128.49         3.01 o                         
  -1   4   1        129.46        124.71         2.64 o                         
   0  -4  -1        133.42        134.45         7.09 o                         
   0   4   1        132.91        128.89         3.97 o                         
  -1  -4  -1        200.45        194.18         4.93 o                         
   1   4   1        200.33        190.95         4.81 o                         
  -2  -4  -1         14.27         13.70         0.56 o                         
   2   4   1         13.86         14.00         0.65 o                         
  -3  -4  -1        111.21         57.08         3.13 o                         
   3   4   1        110.75         60.36         3.33 o                         
  -4  -4  -1        194.32        206.32         4.47 o                         
   4   4   1        189.20        196.19         7.55 o                         
  -5  -4  -1         47.41         46.41         1.85 o                         
   5   4   1         45.77         43.55         2.14 o                         
  -6  -4  -1        296.31        312.22         5.20 o                         
   6   4   1        290.26        292.36         5.34 o                         
  -7  -4  -1         20.38         21.48         1.08 o                         
   7   4   1         20.73         21.50         1.24 o                         
  -8  -4  -1        150.03        167.76         4.77 o                         
   8   4   1        149.11        159.90         4.74 o                         
  -9  -4  -1         13.59         20.85         1.47 o                         
   7  -5  -1         43.19         46.53         1.87 o                         
  -7   5   1         43.94         44.03         3.87 o                         
   6  -5  -1         35.46         42.03         1.76 o                         
  -6   5   1         37.48         33.78         3.00 o                         
   5  -5  -1         21.19         18.85         1.20 o                         
  -5   5   1         17.08         12.77         1.82 o                         
   4  -5  -1         57.77         62.59         1.50 o                         
  -4   5   1         57.85         65.28         4.12 o                         
   3  -5  -1        181.15        169.02         9.21 o                         
  -3   5   1        181.56        164.08         4.90 o                         
   2  -5  -1         93.19         95.45         3.41 o                         
  -2   5   1         94.04         93.40         2.70 o                         
   1  -5  -1         36.98         40.72         1.49 o                         
  -1   5   1         37.25         36.77         1.93 o                         
   0  -5  -1        324.23        337.19        10.04 o                         
   0   5   1        322.95        295.69        11.30 o                         
  -1  -5  -1         22.50         23.07         1.01 o                         
   1   5   1         22.11         23.33         1.25 o                         
  -2  -5  -1        659.33        712.63        16.61 o                         
   2   5   1        650.89        735.37        34.40 o                         
  -3  -5  -1         12.55         14.90         1.64 o                         
   3   5   1         12.19         14.65         2.69 o                         
  -4  -5  -1        204.31        224.12         5.99 o                         
   4   5   1        204.78        201.17         6.68 o                         
  -5  -5  -1         10.10          8.40         0.94 o                         
   5   5   1          9.54          6.21         2.40 o                         
  -6  -5  -1         20.83         28.53         1.19 o                         
   6   5   1         19.80         27.67         2.93 o                         
  -7  -5  -1         50.73         58.62         3.27 o                         
   7   5   1         62.93         67.05         3.28 o                         
   4  -6  -1        149.34        158.15         5.60 o                         
   3  -6  -1         26.82         30.63         2.02 o                         
  -3   6   1         18.99         15.33         1.56 o                         
   2  -6  -1         79.10         68.59         3.03 o                         
  -2   6   1         78.74         66.09         3.01 o                         
   1  -6  -1         10.94         10.53         0.85 o                         
  -1   6   1         10.60          9.50         1.03 o                         
   0  -6  -1         58.85         49.96         1.68 o                         
   0   6   1         59.00         44.10         2.35 o                         
  -1  -6  -1         34.50         31.42         1.42 o                         
   1   6   1         38.76         44.57         4.08 o                         
  -2  -6  -1         65.86         60.41         2.94 o                         
   2   6   1         65.35         54.98         3.72 o                         
  -3  -6  -1         28.75         32.44         1.88 o                         
   3   6   1         28.66         37.79         3.20 o                         
  -4  -6  -1         69.48         60.06         3.14 o                         
   4   6   1         70.44         54.70         3.86 o                         
 -11   0   2        353.23        354.56         7.49 o                         
 -10   0   2         36.47         33.44         1.35 o                         
  -9   0   2          3.36          4.23         0.76 o                         
  -8   0   2       1881.11       1956.83        83.94 o                         
  -7   0   2         22.94         21.79         0.83 o                         
  -6   0   2        418.11        438.91         9.68 o                         
  -5   0   2          2.10          5.20         0.27 o                         
  -4   0   2       1063.73       1037.35        44.41 o                         
  -3   0   2        530.11        509.03        16.84 o                         
  -2   0   2       1893.58       1804.73        45.32 o                         
  -1   0   2          0.00          0.78         0.09 o                         
   0   0   2       3632.33       3443.26        98.08 o                         
   1   0   2         10.02         10.78         0.25 o                         
   2   0   2        158.86        139.16         2.08 o                         
   3   0   2         89.12         89.96         1.45 o                         
   4   0   2        776.20        665.53        34.52 o                         
   5   0   2         51.74         55.60         1.84 o                         
   6   0   2        157.08        156.16         2.44 o                         
   7   0   2         76.92         74.18         2.00 o                         
   8   0   2        186.10        175.94         3.06 o                         
   9   0   2         90.15         88.25         2.01 o                         
  10   0   2         72.91         71.75         2.42 o                         
  11   0   2         71.81         95.85        13.22 o                         
  11  -1  -2         77.33         76.39         2.47 o                         
 -11   1   2         77.96         82.02         2.27 o                         
  10  -1  -2         13.67         17.15         1.05 o                         
 -10   1   2         13.05         12.57         0.98 o                         
   9  -1  -2        146.17        148.22         3.07 o                         
  -9   1   2        153.93        152.32         2.94 o                         
   8  -1  -2         92.85        101.72         2.00 o                         
  -8   1   2         93.24         98.58         1.88 o                         
   7  -1  -2         46.96         49.17         1.01 o                         
  -7   1   2         46.85         49.58         1.08 o                         
   6  -1  -2        343.38        367.44         5.21 o                         
  -6   1   2        334.76        360.26         5.83 o                         
   5  -1  -2        202.15        200.32         2.74 o                         
  -5   1   2        203.92        201.10         3.35 o                         
   4  -1  -2       1344.55       1327.52        45.42 o                         
  -4   1   2       1343.91       1367.89        57.34 o                         
   3  -1  -2        713.70        738.16        17.84 o                         
  -3   1   2        711.04        710.48        17.66 o                         
   2  -1  -2        931.65        861.45        20.15 o                         
  -2   1   2        913.85        869.94        19.99 o                         
   1  -1  -2        859.08        839.67        19.02 o                         
  -1   1   2        858.58        882.56        22.80 o                         
   0  -1  -2       2135.47       2013.05        61.07 o                         
   0   1   2       2134.91       2148.70        86.26 o                         
  -1  -1  -2       1016.92        955.40        21.45 o                         
   1   1   2       1019.08        967.81        24.02 o                         
  -2  -1  -2        586.43        577.05        14.43 o                         
   2   1   2        599.37        587.23        14.48 o                         
  -3  -1  -2        203.09        200.93         2.85 o                         
   3   1   2        199.48        195.43         3.33 o                         
  -4  -1  -2         47.11         51.04         1.04 o                         
   4   1   2         44.71         49.32         1.15 o                         
  -5  -1  -2        528.33        537.03        13.53 o                         
   5   1   2        536.05        523.62        16.07 o                         
  -6  -1  -2        412.77        439.81         6.07 o                         
   6   1   2        413.41        439.86         6.07 o                         
  -7  -1  -2        154.88        154.66         3.58 o                         
   7   1   2        152.39        153.09         3.80 o                         
  -8  -1  -2        260.35        259.32         3.86 o                         
   8   1   2        261.82        266.22         4.46 o                         
  -9  -1  -2         78.51         78.44         1.96 o                         
   9   1   2         77.54         78.46         2.18 o                         
 -10  -1  -2         96.62         97.06         5.45 o                         
  10   1   2         97.71         92.63         2.86 o                         
 -11  -1  -2         67.65         81.95         4.68 o                         
  11   1   2         66.15         74.42         2.71 o                         
  11  -2  -2         54.29         54.85         2.55 o                         
 -11   2   2         54.51         48.38         1.90 o                         
  10  -2  -2         62.74         60.09         2.52 o                         
 -10   2   2         62.98         58.65         1.48 o                         
   9  -2  -2         68.65         67.08         1.96 o                         
  -9   2   2         69.04         71.34         1.66 o                         
   8  -2  -2         12.24         15.14         0.74 o                         
  -8   2   2         12.05         14.71         0.79 o                         
   7  -2  -2         89.02         77.83         1.73 o                         
  -7   2   2         88.76         77.42         2.42 o                         
   6  -2  -2        484.19        523.68         7.86 o                         
  -6   2   2        476.24        490.86         8.62 o                         
   5  -2  -2         17.07         24.49         0.48 o                         
  -5   2   2         18.44         24.91         0.57 o                         
   4  -2  -2         16.33         16.24         0.44 o                         
  -4   2   2         17.05         18.23         0.52 o                         
   3  -2  -2         21.81         25.90         0.47 o                         
  -3   2   2         22.52         27.73         0.64 o                         
   2  -2  -2        409.50        441.38        12.66 o                         
  -2   2   2        407.59        444.92        12.79 o                         
   1  -2  -2        222.89        226.29         3.98 o                         
  -1   2   2        224.99        224.04         5.32 o                         
   0  -2  -2         22.22         23.14         0.47 o                         
   0   2   2         20.28         22.51         0.62 o                         
  -1  -2  -2         82.18         89.11         1.30 o                         
   1   2   2         81.38         86.46         1.34 o                         
  -2  -2  -2        855.07        829.01        23.97 o                         
   2   2   2        858.72        818.94        27.02 o                         
  -3  -2  -2        166.19        166.75         2.09 o                         
   3   2   2        276.22        178.12         7.83 o                         
  -4  -2  -2        574.20        564.33         9.18 o                         
   4   2   2        589.64        596.84        11.97 o                         
  -5  -2  -2        542.09        510.65        17.23 o                         
   5   2   2        542.81        507.59        17.08 o                         
  -6  -2  -2        276.53        281.55         4.33 o                         
   6   2   2        271.00        280.49         4.67 o                         
  -7  -2  -2        370.84        373.59         6.06 o                         
   7   2   2        372.26        378.06         8.01 o                         
  -8  -2  -2         45.34         46.46         1.11 o                         
   8   2   2         44.77         44.90         1.08 o                         
  -9  -2  -2        244.15        237.02         4.53 o                         
   9   2   2        245.69        248.24         4.82 o                         
 -10  -2  -2          3.17          1.05         0.92 o                         
  10   2   2          2.95          2.72         8.78 o                         
  10  -3  -2         56.63         59.26         1.97 o                         
 -10   3   2         56.66         64.71         2.49 o                         
   9  -3  -2        107.88        107.45         2.82 o                         
  -9   3   2        109.47        108.07         3.40 o                         
   8  -3  -2          3.50          5.53         0.59 o                         
  -8   3   2          3.46          7.24         0.76 o                         
   7  -3  -2        482.18        493.15         7.58 o                         
  -7   3   2        482.58        477.61        10.88 o                         
   6  -3  -2        130.83        130.71         2.38 o                         
  -6   3   2        137.21        130.99         2.38 o                         
   5  -3  -2         36.75         39.70         1.53 o                         
  -5   3   2         34.20         36.14         1.70 o                         
   4  -3  -2        498.94        521.44         7.89 o                         
  -4   3   2        507.26        525.46        13.60 o                         
   3  -3  -2        219.58        215.07         3.51 o                         
  -3   3   2        218.29        222.08         4.61 o                         
   2  -3  -2        445.70        422.64        12.68 o                         
  -2   3   2        445.58        447.65        13.59 o                         
   1  -3  -2        110.31        117.20         2.13 o                         
  -1   3   2        109.70        122.83         2.41 o                         
   0  -3  -2         34.89         35.88         0.86 o                         
   0   3   2         33.15         37.17         1.48 o                         
  -1  -3  -2         90.95         90.09         1.41 o                         
   1   3   2         91.01         91.44         2.06 o                         
  -2  -3  -2        274.89        282.91         4.43 o                         
   2   3   2        267.91        265.12         6.48 o                         
  -3  -3  -2        249.53        238.37         7.34 o                         
   3   3   2        216.00        204.27         3.74 o                         
  -4  -3  -2         32.35         33.86         0.69 o                         
   4   3   2         32.59         32.01         1.28 o                         
  -5  -3  -2        291.49        268.73         6.37 o                         
   5   3   2        284.84        271.33         6.54 o                         
  -6  -3  -2        393.63        411.02         6.70 o                         
   6   3   2        392.59        401.68         6.90 o                         
  -7  -3  -2         27.76         25.66         1.02 o                         
   7   3   2         28.30         25.46         1.31 o                         
  -8  -3  -2         17.59         19.41         0.81 o                         
   8   3   2         18.43         19.28         1.22 o                         
  -9  -3  -2         20.88         19.30         1.20 o                         
   9   3   2         20.64         20.38         2.97 o                         
   9  -4  -2         90.23         89.81         3.06 o                         
  -9   4   2         88.44         92.32         5.46 o                         
   8  -4  -2        195.99        201.91         4.41 o                         
  -8   4   2        195.54        203.23         6.96 o                         
   7  -4  -2         24.35         30.03         1.09 o                         
  -7   4   2         24.50         31.04         1.82 o                         
   6  -4  -2         64.83         66.05         1.42 o                         
  -6   4   2         68.27         72.61         1.80 o                         
   5  -4  -2         66.80         70.09         2.39 o                         
  -5   4   2         64.73         63.02         2.10 o                         
   4  -4  -2        370.66        386.03         7.52 o                         
  -4   4   2        372.53        388.50         8.07 o                         
   3  -4  -2        380.58        417.28        21.24 o                         
  -3   4   2        216.92        225.11         5.18 o                         
   2  -4  -2         30.53         29.03         0.98 o                         
  -2   4   2         31.10         29.76         0.94 o                         
   1  -4  -2         65.85         68.97         2.22 o                         
  -1   4   2         65.05         72.39         2.05 o                         
   0  -4  -2         89.19         80.42         3.42 o                         
   0   4   2         88.52         85.70         2.28 o                         
  -1  -4  -2         50.62         46.45         1.13 o                         
   1   4   2         50.62         45.69         1.50 o                         
  -2  -4  -2        599.60        609.31        14.30 o                         
   2   4   2        603.13        596.38        15.51 o                         
  -3  -4  -2         17.16         15.46         1.42 o                         
   3   4   2         17.68         15.74         2.04 o                         
  -4  -4  -2        664.55        713.19        11.11 o                         
   4   4   2        665.05        669.63        22.77 o                         
  -5  -4  -2         13.42         11.13         1.11 o                         
   5   4   2         13.22         12.99         1.10 o                         
  -6  -4  -2         61.12         65.20         1.56 o                         
   6   4   2         63.87         67.10         1.61 o                         
  -7  -4  -2         24.99         26.06         1.20 o                         
   7   4   2         23.30         22.95         1.93 o                         
  -8  -4  -2          7.91          7.98         1.00 o                         
   8   4   2          8.05          9.72         0.86 o                         
   7  -5  -2         84.43         87.71         4.75 o                         
  -7   5   2         84.17         81.27         5.74 o                         
   6  -5  -2         30.87         33.56         1.08 o                         
  -6   5   2         29.00         25.29         2.66 o                         
   5  -5  -2         15.54         14.89         1.21 o                         
  -5   5   2          8.31          6.33         1.31 o                         
   4  -5  -2        215.79        232.06         5.48 o                         
  -4   5   2        218.15        231.97         7.08 o                         
   3  -5  -2         10.48         15.63         0.78 o                         
  -3   5   2         60.44         57.28         4.31 o                         
   2  -5  -2        463.29        466.29        11.99 o                         
  -2   5   2        471.19        445.18        10.84 o                         
   1  -5  -2         22.63         20.72         1.13 o                         
  -1   5   2         23.06         20.47         1.20 o                         
   0  -5  -2        609.51        611.13        18.89 o                         
   0   5   2        609.58        689.12        30.55 o                         
  -1  -5  -2         63.19         61.11         1.76 o                         
   1   5   2         62.57         59.91         1.70 o                         
  -2  -5  -2        268.58        260.87         4.42 o                         
   2   5   2        272.54        255.90         7.20 o                         
  -3  -5  -2          3.60          3.37         0.57 o                         
   3   5   2         23.26         16.62         1.74 o                         
  -4  -5  -2          7.76          7.92         0.72 o                         
   4   5   2          7.30          4.83         2.08 o                         
  -5  -5  -2         16.92         13.13         2.23 o                         
   5   5   2         17.75         16.28         1.82 o                         
  -6  -5  -2        115.17        139.58         3.22 o                         
   6   5   2        118.65        133.77         5.46 o                         
  -7  -5  -2          4.44          7.81         1.28 o                         
   7   5   2          4.82          5.16         1.03 o                         
   4  -6  -2         25.09         25.86         1.13 o                         
  -4   6   2         26.28         23.20         2.51 o                         
   3  -6  -2          5.07          5.66         1.39 o                         
  -3   6   2          2.57          1.54         0.94 o                         
   2  -6  -2         54.12         58.22         2.15 o                         
  -2   6   2         54.52         53.76         4.27 o                         
   1  -6  -2         27.72         25.29         1.09 o                         
  -1   6   2         42.45         46.91         4.11 o                         
   0  -6  -2         99.38         86.82         3.59 o                         
   0   6   2         99.63         80.80         3.53 o                         
  -1  -6  -2          1.58          1.72         0.39 o                         
   1   6   2         12.97         15.90         3.11 o                         
  -2  -6  -2        183.69        170.66         6.29 o                         
   2   6   2        182.55        147.92         6.03 o                         
  -3  -6  -2          9.16         10.75         1.38 o                         
   3   6   2          9.56         10.69         2.72 o                         
  -4  -6  -2        130.12        115.19         5.58 o                         
   4   6   2        133.63        115.59         6.71 o                         
 -11   0   3         24.19         36.23         1.76 o                         
 -10   0   3         73.02         71.72         1.87 o                         
  -9   0   3          3.76          4.88         0.70 o                         
  -8   0   3        168.66        172.77         3.45 o                         
  -7   0   3         77.59         76.83         1.39 o                         
  -6   0   3         91.84         97.06         1.55 o                         
  -5   0   3       1655.29       1686.28        55.75 o                         
  -4   0   3        245.75        260.32         8.85 o                         
  -3   0   3       1375.19       1332.63        30.22 o                         
  -2   0   3        182.55        142.28         6.08 o                         
  -1   0   3         45.60         58.65         1.24 o                         
   0   0   3        903.04        928.00        23.64 o                         
   1   0   3        392.85        384.06         8.80 o                         
   2   0   3       2581.30       2453.67        61.72 o                         
   3   0   3         55.46         63.73         3.55 o                         
   4   0   3        168.02        183.12         3.25 o                         
   5   0   3         18.68         22.08         1.36 o                         
   6   0   3          5.70          7.02         0.54 o                         
   7   0   3         19.19         21.14         1.03 o                         
   8   0   3        265.14        256.88         4.76 o                         
   9   0   3         27.41         26.35         1.13 o                         
  10   0   3        407.16        377.84         7.38 o                         
  11  -1  -3        419.60        402.00        11.32 o                         
 -11   1   3        419.12        410.43         8.80 o                         
  10  -1  -3          8.73         11.65         0.97 o                         
 -10   1   3          9.37         10.01         0.98 o                         
   9  -1  -3        155.76        163.07         3.26 o                         
  -9   1   3        148.76        161.66         3.13 o                         
   8  -1  -3        502.93        550.22         8.97 o                         
  -8   1   3        490.38        504.08         7.92 o                         
   7  -1  -3        294.82        304.62         4.31 o                         
  -7   1   3        294.64        303.98         4.76 o                         
   6  -1  -3       1094.33       1110.42        49.22 o                         
  -6   1   3       1089.90       1176.59        50.11 o                         
   5  -1  -3        451.38        499.33        18.42 o                         
  -5   1   3        454.84        502.25        16.35 o                         
   4  -1  -3        483.89        506.55        17.38 o                         
  -4   1   3        461.33        486.66        14.80 o                         
   3  -1  -3       1598.25       1566.30        35.28 o                         
  -3   1   3       1609.47       1600.96        40.16 o                         
   2  -1  -3        731.92        728.55        17.63 o                         
  -2   1   3        716.67        758.79        19.94 o                         
   1  -1  -3          5.30          6.12         0.18 o                         
  -1   1   3          5.50          7.21         0.20 o                         
   0  -1  -3       1069.13       1011.83        23.18 o                         
   0   1   3       1069.12       1034.89        32.38 o                         
  -1  -1  -3       2704.64       2679.43        56.90 o                         
   1   1   3       2701.34       2721.36        66.23 o                         
  -2  -1  -3       1473.46       1404.11        32.50 o                         
   2   1   3       1512.73       1493.62        39.25 o                         
  -3  -1  -3        178.81        204.55         9.06 o                         
   3   1   3        172.85        183.77         2.80 o                         
  -4  -1  -3        173.75        181.41         2.93 o                         
   4   1   3        190.32        191.42         2.86 o                         
  -5  -1  -3         22.67         23.43         1.04 o                         
   5   1   3         23.50         21.67         0.90 o                         
  -6  -1  -3        594.61        597.94         8.42 o                         
   6   1   3        596.68        603.81         8.16 o                         
  -7  -1  -3         25.10         26.42         1.49 o                         
   7   1   3         25.78         29.90         0.87 o                         
  -8  -1  -3        202.25        188.49         3.96 o                         
   8   1   3        204.86        196.90         3.41 o                         
  -9  -1  -3        146.67        138.43         3.52 o                         
   9   1   3        144.18        141.55         2.99 o                         
 -10  -1  -3         51.60         43.65         2.14 o                         
  10   1   3         51.53         46.88         1.46 o                         
  11  -2  -3         20.81         27.05         1.83 o                         
 -11   2   3         21.06         22.66         1.70 o                         
  10  -2  -3         49.55         51.90         1.99 o                         
 -10   2   3         48.57         47.66         1.65 o                         
   9  -2  -3         96.79         95.02         2.31 o                         
  -9   2   3         96.33         96.31         2.30 o                         
   8  -2  -3        295.87        307.30         5.01 o                         
  -8   2   3        297.72        300.57         5.10 o                         
   7  -2  -3        482.29        488.37        11.15 o                         
  -7   2   3        475.31        470.41         9.45 o                         
   6  -2  -3        101.64        109.98         1.63 o                         
  -6   2   3        101.55        106.12         1.87 o                         
   5  -2  -3        210.98        229.02         2.92 o                         
  -5   2   3        250.49        241.99        10.48 o                         
   4  -2  -3       1130.34       1133.69        34.31 o                         
  -4   2   3       1137.97       1210.38        35.14 o                         
   3  -2  -3        174.16        184.29         2.36 o                         
  -3   2   3        171.36        178.69         3.33 o                         
   2  -2  -3        742.54        708.96        17.23 o                         
  -2   2   3        738.49        718.00        19.43 o                         
   1  -2  -3        174.46        171.74         3.00 o                         
  -1   2   3        209.06        206.09         9.04 o                         
   0  -2  -3       1667.26       1591.17        41.42 o                         
   0   2   3       1669.79       1617.07        34.85 o                         
  -1  -2  -3        318.48        320.65         5.95 o                         
   1   2   3        381.95        400.29        17.48 o                         
  -2  -2  -3        795.28        767.01        16.49 o                         
   2   2   3        813.27        780.21        26.39 o                         
  -3  -2  -3        293.19        262.62         8.38 o                         
   3   2   3        289.36        282.03        11.75 o                         
  -4  -2  -3        292.51        290.59         4.40 o                         
   4   2   3        292.59        287.88         4.19 o                         
  -5  -2  -3        377.70        363.60         6.36 o                         
   5   2   3        371.96        368.33         7.12 o                         
  -6  -2  -3        173.23        170.39         3.18 o                         
   6   2   3        171.33        163.33         2.54 o                         
  -7  -2  -3        119.53        109.79         2.66 o                         
   7   2   3        120.61        116.89         2.24 o                         
  -8  -2  -3          5.68          4.12         0.82 o                         
   8   2   3          5.55          6.44         0.52 o                         
  -9  -2  -3          8.66         10.82         2.05 o                         
   9   2   3          8.85          9.52         0.69 o                         
 -10  -2  -3         56.85         51.23         3.57 o                         
  10   2   3         58.36         57.46         2.37 o                         
  10  -3  -3         42.91         45.10         2.16 o                         
 -10   3   3         43.29         50.57         2.94 o                         
   9  -3  -3         84.89         88.07         2.20 o                         
  -9   3   3         82.98         89.69         3.59 o                         
   8  -3  -3        156.22        161.66         3.05 o                         
  -8   3   3        159.72        163.50         4.55 o                         
   7  -3  -3         26.83         27.45         0.87 o                         
  -7   3   3         27.37         28.59         1.40 o                         
   6  -3  -3        300.52        312.78         5.19 o                         
  -6   3   3        309.62        312.40         4.88 o                         
   5  -3  -3        432.91        396.52         9.38 o                         
  -5   3   3        432.95        411.98         8.44 o                         
   4  -3  -3       1600.23       1493.52        67.36 o                         
  -4   3   3       1601.26       1777.68        69.27 o                         
   3  -3  -3        143.59        112.12         5.16 o                         
  -3   3   3        118.34        125.82         2.03 o                         
   2  -3  -3        308.03        318.44         6.51 o                         
  -2   3   3        315.97        335.54         8.19 o                         
   1  -3  -3        460.45        453.83         7.29 o                         
  -1   3   3        458.21        460.07        10.00 o                         
   0  -3  -3         82.13         83.88         1.49 o                         
   0   3   3         81.71         83.22         1.88 o                         
  -1  -3  -3        648.48        656.09        13.26 o                         
   1   3   3        650.51        650.52        16.01 o                         
  -2  -3  -3       1010.63       1117.88        34.49 o                         
   2   3   3       1021.36       1086.99        46.44 o                         
  -3  -3  -3         78.76         76.83         2.09 o                         
   3   3   3         64.32         61.51         1.38 o                         
  -4  -3  -3       1824.08       1848.06        45.50 o                         
   4   3   3       1816.51       1909.30        55.44 o                         
  -5  -3  -3         30.01         31.37         1.23 o                         
   5   3   3         29.25         26.38         1.10 o                         
  -6  -3  -3        276.63        284.84         4.54 o                         
   6   3   3        271.58        281.42         6.13 o                         
  -7  -3  -3         93.50         92.78         2.23 o                         
   7   3   3         94.45         90.83         3.07 o                         
  -8  -3  -3         40.84         37.31         2.00 o                         
   8   3   3         39.11         37.85         1.46 o                         
  -9  -3  -3        190.28        189.61         6.45 o                         
   9   3   3        190.26        177.48         9.57 o                         
   9  -4  -3        118.00        123.78         3.96 o                         
  -9   4   3        120.17        122.15         6.74 o                         
   8  -4  -3         50.20         50.63         1.84 o                         
  -8   4   3         49.82         47.68         1.91 o                         
   7  -4  -3         61.50         66.97         2.23 o                         
  -7   4   3         61.00         60.33         2.56 o                         
   6  -4  -3         82.08         73.39         1.81 o                         
  -6   4   3         83.22         79.11         1.88 o                         
   5  -4  -3         22.32         19.68         1.08 o                         
  -5   4   3         24.34         21.09         0.97 o                         
   4  -4  -3        129.09        125.60         2.66 o                         
  -4   4   3        134.30        125.37         4.02 o                         
   3  -4  -3         56.15         61.77         2.93 o                         
  -3   4   3         12.20         13.04         0.73 o                         
   2  -4  -3        733.96        758.03        21.67 o                         
  -2   4   3        730.80        799.66        17.17 o                         
   1  -4  -3          9.23          8.39         0.53 o                         
  -1   4   3          9.11          9.00         0.59 o                         
   0  -4  -3        554.23        553.10        12.17 o                         
   0   4   3        554.14        546.22        13.55 o                         
  -1  -4  -3         42.37         40.43         1.13 o                         
   1   4   3         42.59         40.34         1.40 o                         
  -2  -4  -3        619.90        637.97        11.71 o                         
   2   4   3        611.10        581.96        19.03 o                         
  -3  -4  -3         43.16         37.46         2.31 o                         
   3   4   3         19.76         18.48         0.94 o                         
  -4  -4  -3         68.82         70.93         1.35 o                         
   4   4   3         67.33         68.60         1.90 o                         
  -5  -4  -3         12.33         14.94         1.05 o                         
   5   4   3         13.66         17.04         1.02 o                         
  -6  -4  -3         40.22         46.04         1.19 o                         
   6   4   3         41.50         46.50         1.46 o                         
  -7  -4  -3          4.45          3.29         1.62 o                         
   7   4   3          4.52          5.17         1.60 o                         
  -8  -4  -3        155.57        152.90         5.59 o                         
   8   4   3        155.16        144.77         5.22 o                         
   7  -5  -3         40.09         31.29         2.13 o                         
  -7   5   3         25.92         18.44         2.39 o                         
   6  -5  -3        106.75        115.63         3.01 o                         
  -6   5   3        104.92         96.09         6.47 o                         
   5  -5  -3          3.62          3.90         0.88 o                         
  -5   5   3          1.27          0.97         1.00 o                         
   4  -5  -3        226.50        234.30         5.77 o                         
  -4   5   3        226.93        240.13         8.97 o                         
   3  -5  -3         13.96         16.24         1.66 o                         
  -3   5   3         14.37         16.09         2.80 o                         
   2  -5  -3        360.79        360.61         9.02 o                         
  -2   5   3        356.61        320.92        11.31 o                         
   1  -5  -3         19.22         19.38         0.94 o                         
  -1   5   3         19.51         18.54         1.14 o                         
   0  -5  -3          1.54          1.83         0.44 o                         
   0   5   3          1.53          1.02         0.76 o                         
  -1  -5  -3         11.84         11.17         0.60 o                         
   1   5   3         11.73         11.60         0.86 o                         
  -2  -5  -3        167.81        165.91         4.17 o                         
   2   5   3        165.22        153.37         4.19 o                         
  -3  -5  -3         56.09         46.79         2.06 o                         
  -4  -5  -3        119.40        103.24         2.41 o                         
   4   5   3         99.21        102.47         6.27 o                         
  -5  -5  -3         20.34         17.89         1.39 o                         
   5   5   3         20.61         18.63         2.43 o                         
  -6  -5  -3        117.63        132.04         3.39 o                         
   6   5   3        116.31        119.31         7.24 o                         
   4  -6  -3         45.45         44.70         1.64 o                         
  -4   6   3         44.33         51.87         4.09 o                         
   3  -6  -3         36.85         43.43         3.25 o                         
  -3   6   3         36.81         38.22         3.94 o                         
   2  -6  -3        150.84        157.71         4.47 o                         
   1  -6  -3          6.32          4.03         2.01 o                         
  -1   6   3          5.34          7.12         2.72 o                         
   0  -6  -3        122.02        119.88         3.80 o                         
  -1  -6  -3         11.21          9.76         1.24 o                         
   1   6   3          3.03          1.92         0.73 o                         
  -2  -6  -3         73.96         67.90         2.07 o                         
   2   6   3         77.55         62.75         2.94 o                         
  -3  -6  -3          8.91          6.89         1.18 o                         
   3   6   3         15.02         18.26         3.43 o                         
 -11   0   4        395.88        402.96         9.51 o                         
 -10   0   4        147.55        148.30         3.19 o                         
  -9   0   4        113.50        125.64         2.30 o                         
  -8   0   4        815.32        864.58        22.56 o                         
  -7   0   4        599.47        607.30        13.22 o                         
  -6   0   4       1543.61       1571.51        66.94 o                         
  -5   0   4         24.93         26.62         0.50 o                         
  -4   0   4        851.78        757.52        21.26 o                         
  -3   0   4         23.64         21.97         0.43 o                         
  -2   0   4       2140.07       1976.79        90.01 o                         
  -1   0   4        111.78        109.36         2.10 o                         
   0   0   4       9863.41       8970.11       349.28 o                         
   1   0   4        168.18        170.40         7.69 o                         
   2   0   4         11.74          9.44         0.36 o                         
   3   0   4         22.55         28.42         2.27 o                         
   4   0   4         37.73         42.79         0.78 o                         
   5   0   4        771.76        789.59        15.85 o                         
   6   0   4        578.12        577.57         8.29 o                         
   7   0   4        117.77        115.19         2.24 o                         
   8   0   4        999.26        982.43        18.27 o                         
   9   0   4         16.95         19.90         1.32 o                         
  10   0   4         19.61         17.06         1.71 o                         
  11  -1  -4         48.79         53.17         2.40 o                         
 -11   1   4         48.18         56.94         2.82 o                         
  10  -1  -4        127.02        130.19         2.85 o                         
 -10   1   4        121.31        127.50         3.28 o                         
   9  -1  -4        136.04        139.01         2.77 o                         
  -9   1   4        134.10        135.33         2.69 o                         
   8  -1  -4        636.04        642.31        11.17 o                         
  -8   1   4        637.88        651.05        10.40 o                         
   7  -1  -4        429.68        434.95         6.76 o                         
  -7   1   4        419.40        414.59         6.76 o                         
   6  -1  -4         56.00         54.39         1.00 o                         
  -6   1   4         59.28         57.28         1.00 o                         
   5  -1  -4        875.89        900.42        22.79 o                         
  -5   1   4        879.66        857.35        22.59 o                         
   4  -1  -4         57.01         62.70         1.10 o                         
  -4   1   4         59.28         68.24         1.27 o                         
   3  -1  -4        119.10        125.23         1.93 o                         
  -3   1   4        116.27        124.16         1.70 o                         
   2  -1  -4       1681.97       1656.93        36.51 o                         
  -2   1   4       1642.42       1657.43        41.72 o                         
   1  -1  -4       3795.24       3759.22        78.29 o                         
  -1   1   4       3799.20       3834.35        78.80 o                         
   0  -1  -4       4217.99       4067.24        84.34 o                         
   0   1   4       4215.31       4111.00        97.56 o                         
  -1  -1  -4        813.22        786.56        19.57 o                         
   1   1   4        812.78        786.82        17.25 o                         
  -2  -1  -4       2169.84       2048.00        45.57 o                         
   2   1   4       2180.34       2017.17        63.23 o                         
  -3  -1  -4        189.11        201.68         6.16 o                         
   3   1   4        188.69        171.61         8.61 o                         
  -4  -1  -4        227.06        212.33         2.89 o                         
   4   1   4        228.57        214.35         3.08 o                         
  -5  -1  -4        143.02        147.21         2.81 o                         
   5   1   4        143.50        140.76         2.25 o                         
  -6  -1  -4        271.34        276.12         5.08 o                         
   6   1   4        271.71        281.58         4.76 o                         
  -7  -1  -4         17.24         18.49         0.93 o                         
   7   1   4         18.02         18.63         0.85 o                         
  -8  -1  -4         81.50         75.41         2.04 o                         
   8   1   4         81.71         78.83         2.31 o                         
  -9  -1  -4         19.79         21.66         2.73 o                         
   9   1   4         20.50         22.03         1.23 o                         
 -10  -1  -4        156.60        156.36         7.36 o                         
  10   1   4        155.10        158.42         4.99 o                         
  11  -2  -4         62.99         65.84         2.43 o                         
 -11   2   4         62.36         55.88         4.80 o                         
  10  -2  -4         31.75         32.99         1.59 o                         
 -10   2   4         32.08         30.86         1.25 o                         
   9  -2  -4         61.83         66.77         1.62 o                         
  -9   2   4         61.16         65.72         1.65 o                         
   8  -2  -4        171.00        175.16         3.53 o                         
  -8   2   4        163.46        166.52         3.48 o                         
   7  -2  -4        102.16         96.24         2.16 o                         
  -7   2   4        105.03        101.30         1.89 o                         
   6  -2  -4        762.42        815.83        18.73 o                         
   5  -2  -4        255.59        231.82        10.19 o                         
  -5   2   4        256.92        229.40        10.44 o                         
   4  -2  -4        664.50        678.82        16.44 o                         
  -4   2   4        645.93        653.89        17.65 o                         
   3  -2  -4        267.81        265.18         4.27 o                         
  -3   2   4        269.35        263.30         5.15 o                         
   2  -2  -4        961.23        948.07        22.70 o                         
  -2   2   4        944.52        895.20        26.95 o                         
   1  -2  -4        151.86        152.83         2.00 o                         
  -1   2   4        282.96        272.62        11.84 o                         
   0  -2  -4        276.95        293.99         4.92 o                         
   0   2   4        277.09        293.77         4.44 o                         
  -1  -2  -4        147.84        158.02         2.05 o                         
   1   2   4        147.69        154.16         2.18 o                         
  -2  -2  -4        955.15        983.81        29.70 o                         
   2   2   4        963.05        981.91        25.95 o                         
  -3  -2  -4        405.67        450.59        10.97 o                         
   3   2   4        401.79        432.20        11.02 o                         
  -4  -2  -4       1655.42       1671.49        72.07 o                         
   4   2   4       1643.89       1703.96        50.35 o                         
  -5  -2  -4         45.33         42.26         1.48 o                         
   5   2   4         45.67         42.25         1.63 o                         
  -6  -2  -4       1063.76       1091.64        16.49 o                         
   6   2   4       1049.69       1050.01        23.38 o                         
  -7  -2  -4        309.37        312.56         5.86 o                         
   7   2   4        310.02        322.50         4.84 o                         
  -8  -2  -4         67.49         61.84         1.55 o                         
   8   2   4         70.45         66.00         1.93 o                         
  -9  -2  -4        118.17        113.36         3.95 o                         
   9   2   4        118.25        100.16         5.98 o                         
  10  -3  -4        231.60        244.96         7.88 o                         
 -10   3   4        231.17        259.58        12.07 o                         
   9  -3  -4         63.86         64.80         1.74 o                         
  -9   3   4         64.78         61.01         4.33 o                         
   8  -3  -4        149.28        151.57         2.95 o                         
  -8   3   4        149.65        155.92         4.57 o                         
   7  -3  -4        245.33        254.24         5.03 o                         
  -7   3   4        243.18        241.26         6.43 o                         
   6  -3  -4        316.71        321.22         4.89 o                         
  -6   3   4        311.62        318.82         5.22 o                         
   5  -3  -4         83.80         87.78         2.33 o                         
  -5   3   4         81.22         84.84         1.97 o                         
   4  -3  -4         14.21         15.18         0.47 o                         
  -4   3   4         13.97         14.75         0.63 o                         
   3  -3  -4        176.26        167.87         5.65 o                         
  -3   3   4        175.88        161.20         7.18 o                         
   2  -3  -4        992.86       1006.14        43.26 o                         
   1  -3  -4         51.30         46.43         0.85 o                         
  -1   3   4         51.04         47.80         0.92 o                         
   0  -3  -4        206.98        208.15         3.35 o                         
   0   3   4        207.43        208.77         3.44 o                         
  -1  -3  -4        197.90        217.12         9.35 o                         
   1   3   4        197.92        207.37         9.64 o                         
  -2  -3  -4       1138.42       1137.68        32.64 o                         
   2   3   4       1123.67       1059.46        24.12 o                         
  -3  -3  -4        110.31         94.49         3.04 o                         
   3   3   4        107.75         93.86         2.65 o                         
  -4  -3  -4        175.21        168.01         3.16 o                         
   4   3   4        168.07        168.00         2.83 o                         
  -5  -3  -4        222.41        218.02         4.66 o                         
   5   3   4        221.84        216.43         3.84 o                         
  -6  -3  -4         20.13         19.53         0.75 o                         
   6   3   4         20.35         19.28         0.93 o                         
  -7  -3  -4        263.90        250.28         4.54 o                         
   7   3   4        266.11        245.05         7.17 o                         
  -8  -3  -4         37.95         37.70         1.85 o                         
   8   3   4         38.54         38.08         1.81 o                         
  -9  -3  -4        104.80         99.12         5.19 o                         
   9  -4  -4        226.16        208.38         5.52 o                         
  -9   4   4        203.28        222.95         7.18 o                         
   8  -4  -4         81.51         82.85         2.46 o                         
  -8   4   4         84.20         80.99         4.13 o                         
   7  -4  -4        135.22        145.41         4.35 o                         
  -7   4   4        134.51        136.14         3.45 o                         
   6  -4  -4        266.83        261.69         5.19 o                         
  -6   4   4        274.64        267.30         6.04 o                         
   5  -4  -4         21.32         21.93         1.17 o                         
  -5   4   4         22.11         22.05         1.42 o                         
   4  -4  -4        853.48        872.41        21.82 o                         
  -4   4   4        855.71        944.38        29.23 o                         
   3  -4  -4         31.92         27.65         1.61 o                         
  -3   4   4         30.93         26.69         1.95 o                         
   2  -4  -4        594.91        652.42        13.07 o                         
  -2   4   4        604.69        629.56        12.55 o                         
   1  -4  -4        118.93        125.43         2.45 o                         
  -1   4   4        118.63        123.55         2.91 o                         
   0  -4  -4         41.00         38.56         0.77 o                         
   0   4   4         40.88         37.39         1.11 o                         
  -1  -4  -4         95.87         92.99         1.53 o                         
   1   4   4        126.34        119.67         5.58 o                         
  -2  -4  -4        117.70        120.07         2.11 o                         
   2   4   4        119.51        117.80         2.62 o                         
  -3  -4  -4        125.39        119.66         2.83 o                         
   3   4   4        127.16        108.88         4.82 o                         
  -4  -4  -4         27.98         28.81         0.85 o                         
   4   4   4         26.96         27.72         1.07 o                         
  -5  -4  -4         25.81         28.75         1.25 o                         
   5   4   4         25.66         27.14         1.18 o                         
  -6  -4  -4         87.97         93.30         2.34 o                         
   6   4   4         88.38         95.62         2.69 o                         
  -7  -4  -4          8.18          9.16         1.16 o                         
   7   4   4          8.46         10.10         1.84 o                         
  -8  -4  -4         34.93         27.54         5.88 o                         
   7  -5  -4          9.26          5.99         1.35 o                         
   6  -5  -4         18.87         22.33         1.06 o                         
  -6   5   4         19.87         22.29         1.88 o                         
   5  -5  -4         14.13         13.84         1.58 o                         
  -5   5   4         12.50          9.24         1.62 o                         
   4  -5  -4         14.54         14.32         0.87 o                         
   3  -5  -4         49.07         43.36         2.11 o                         
  -3   5   4         48.14         47.12         5.41 o                         
   2  -5  -4        190.46        196.70         5.20 o                         
  -2   5   4        194.13        186.50         7.18 o                         
   1  -5  -4         36.59         36.22         0.95 o                         
  -1   5   4         40.61         43.63         3.92 o                         
   0  -5  -4        316.59        312.69         6.63 o                         
   0   5   4        316.92        310.12         9.05 o                         
  -1  -5  -4         22.53         23.98         2.00 o                         
   1   5   4          8.13          5.23         0.65 o                         
  -2  -5  -4        227.92        210.14         4.70 o                         
   2   5   4        232.28        223.96         7.56 o                         
  -3  -5  -4         46.87         50.97         2.23 o                         
   3   5   4         32.47         31.64         2.58 o                         
  -4  -5  -4        107.81        107.72         3.15 o                         
   4   5   4        107.60        100.44         6.03 o                         
  -5  -5  -4          3.45          4.94         1.14 o                         
   5   5   4          3.85          3.70         1.50 o                         
  -6  -5  -4          1.85          1.64         0.89 o                         
   6   5   4          1.93          0.68         0.66 o                         
   4  -6  -4        154.39        153.63         5.06 o                         
   3  -6  -4          9.90         11.48         2.23 o                         
  -3   6   4          9.71         10.77         3.01 o                         
   2  -6  -4        108.38        113.61         4.31 o                         
  -2   6   4        104.15        114.34         7.13 o                         
   1  -6  -4         19.97         20.32         1.37 o                         
  -1   6   4         20.47         22.47         3.46 o                         
   0  -6  -4          6.24          5.83         0.43 o                         
   0   6   4          6.26          5.09         0.91 o                         
  -1  -6  -4          9.85         10.46         1.42 o                         
   1   6   4          3.27          2.80         0.71 o                         
  -2  -6  -4         26.22         22.29         1.21 o                         
   2   6   4         25.14         24.17         1.38 o                         
 -11   0   5        328.60        334.35         8.12 o                         
 -10   0   5        114.21        124.38         3.09 o                         
  -9   0   5         49.73         55.42         1.48 o                         
  -8   0   5        201.01        191.63         3.23 o                         
  -7   0   5          1.08          1.81         0.53 o                         
  -6   0   5        233.19        222.74         3.03 o                         
  -5   0   5         59.68         62.41         1.97 o                         
  -4   0   5        143.47        164.81         2.67 o                         
  -3   0   5         29.23         28.27         0.51 o                         
  -2   0   5          9.55          8.38         0.40 o                         
  -1   0   5         28.81         30.79         0.64 o                         
   0   0   5       2514.30       2226.21       105.05 o                         
   1   0   5        236.56        233.32         3.57 o                         
   2   0   5        863.33        767.49        24.98 o                         
   3   0   5        376.91        387.72        16.95 o                         
   4   0   5         33.71         41.33         0.82 o                         
   5   0   5         57.52         59.09         1.38 o                         
   6   0   5        646.52        636.25        11.03 o                         
   7   0   5         71.77         74.09         2.05 o                         
   8   0   5        161.13        153.60         2.98 o                         
   9   0   5         21.19         16.77         1.30 o                         
  10   0   5         94.39         48.59         3.44 o                         
  11  -1  -5         81.89         79.76         3.74 o                         
 -11   1   5         80.99         77.60         2.41 o                         
  10  -1  -5         24.23         26.48         1.37 o                         
 -10   1   5         22.75         26.75         1.06 o                         
   9  -1  -5        217.33        230.19         4.39 o                         
  -9   1   5        210.31        223.88         6.09 o                         
   8  -1  -5        177.17        182.96         2.94 o                         
  -8   1   5        174.06        178.79         3.12 o                         
   7  -1  -5        333.38        341.94         6.03 o                         
  -7   1   5        335.37        339.69         5.25 o                         
   6  -1  -5        376.51        389.49         5.33 o                         
  -6   1   5        377.28        390.86         5.10 o                         
   5  -1  -5        547.68        553.89        23.42 o                         
  -5   1   5        540.43        533.11        16.88 o                         
   4  -1  -5        174.53        172.54         2.60 o                         
  -4   1   5        158.22        161.88         2.67 o                         
   3  -1  -5         88.26         92.60         2.50 o                         
  -3   1   5         16.42         14.61         0.36 o                         
   2  -1  -5       2070.78       1952.47        43.21 o                         
  -2   1   5       2057.39       1970.58        43.79 o                         
   1  -1  -5         28.60         27.58         0.50 o                         
  -1   1   5         28.60         25.86         0.58 o                         
   0  -1  -5        453.39        428.52         9.76 o                         
   0   1   5        452.99        416.10         8.52 o                         
  -1  -1  -5        246.89        249.09         3.34 o                         
   1   1   5        246.13        246.50         3.42 o                         
  -2  -1  -5         51.01         46.30         0.84 o                         
   2   1   5         51.37         49.21         0.87 o                         
  -3  -1  -5        188.57        201.93         8.64 o                         
   3   1   5        186.06        186.57         4.96 o                         
  -4  -1  -5        564.35        570.56         7.26 o                         
   4   1   5        552.59        556.52         6.98 o                         
  -5  -1  -5        226.82        224.19         4.92 o                         
   5   1   5        227.09        224.45         3.95 o                         
  -6  -1  -5        637.17        628.95        11.08 o                         
   6   1   5        635.04        627.65         9.34 o                         
  -7  -1  -5         12.94         14.32         1.04 o                         
   7   1   5         13.02         13.16         1.02 o                         
  -8  -1  -5        320.36        310.10         6.14 o                         
   8   1   5        322.83        318.72         6.56 o                         
  -9  -1  -5         23.10         19.79         2.51 o                         
   9   1   5         23.72         21.19         1.40 o                         
  11  -2  -5         69.43         71.57         4.43 o                         
 -11   2   5         67.58         65.64         3.49 o                         
  10  -2  -5        182.76        178.75         4.43 o                         
 -10   2   5        181.69        178.72         4.88 o                         
   9  -2  -5         23.26         20.48         0.95 o                         
  -9   2   5         24.13         22.39         0.95 o                         
   8  -2  -5        425.10        432.21         7.90 o                         
  -8   2   5        422.04        437.04         8.52 o                         
   7  -2  -5        227.04        223.64         3.57 o                         
  -7   2   5        224.37        224.13         5.17 o                         
   6  -2  -5        211.08        206.64         2.84 o                         
  -6   2   5        214.52        205.53         3.12 o                         
   5  -2  -5        467.85        457.36         8.26 o                         
  -5   2   5        467.33        452.08         7.09 o                         
   4  -2  -5        301.34        297.65         4.10 o                         
  -4   2   5        301.01        293.30         3.86 o                         
   3  -2  -5        416.51        415.16        18.35 o                         
  -3   2   5        361.37        364.91         7.25 o                         
   2  -2  -5        994.38        978.98        20.81 o                         
  -2   2   5        987.49       1008.62        30.03 o                         
   1  -2  -5        148.50        158.51         2.05 o                         
  -1   2   5        149.64        157.30         2.23 o                         
   0  -2  -5        646.68        648.97        14.63 o                         
   0   2   5        647.79        667.58        12.16 o                         
  -1  -2  -5        237.41        248.71         3.22 o                         
   1   2   5        238.05        251.58         3.27 o                         
  -2  -2  -5       1339.77       1264.35        38.37 o                         
   2   2   5       1353.87       1308.35        31.48 o                         
  -3  -2  -5        539.23        557.00        16.25 o                         
   3   2   5        538.28        523.98        13.51 o                         
  -4  -2  -5        960.94        960.51        14.92 o                         
   4   2   5        960.19        979.25        15.58 o                         
  -5  -2  -5        320.58        315.76         5.78 o                         
   5   2   5        317.70        321.10         6.29 o                         
  -6  -2  -5        172.78        171.23         3.30 o                         
   6   2   5        177.38        176.56         3.03 o                         
  -7  -2  -5        193.28        189.97         4.13 o                         
   7   2   5        196.10        195.45         4.26 o                         
  -8  -2  -5          7.39          6.71         1.38 o                         
   8   2   5          7.39          6.99         0.64 o                         
  -9  -2  -5        169.52        169.53         8.35 o                         
   9   2   5        167.52        171.06         8.52 o                         
  10  -3  -5         50.02         51.42         3.87 o                         
 -10   3   5         51.64         60.33         4.43 o                         
   9  -3  -5        193.34        192.92         4.10 o                         
  -9   3   5        195.30        186.69         9.44 o                         
   8  -3  -5         15.47         12.92         0.71 o                         
  -8   3   5         15.92         13.05         1.25 o                         
   7  -3  -5         17.75         19.58         0.79 o                         
  -7   3   5         18.30         21.15         1.09 o                         
   6  -3  -5        437.14        454.53         7.42 o                         
  -6   3   5        438.75        467.40         7.75 o                         
   5  -3  -5        237.78        231.20         6.23 o                         
  -5   3   5        242.88        235.08         4.57 o                         
   4  -3  -5       1897.73       1829.82        55.47 o                         
  -4   3   5       1905.74       1966.75        78.59 o                         
   3  -3  -5         58.63         58.49         1.41 o                         
  -3   3   5         59.59         60.06         1.83 o                         
   2  -3  -5       1159.51       1121.84        35.24 o                         
  -2   3   5       1176.46       1136.51        27.54 o                         
   1  -3  -5        106.22        103.71         1.37 o                         
  -1   3   5        170.21        178.78         7.99 o                         
   0  -3  -5         58.82         54.14         0.86 o                         
   0   3   5         58.20         54.60         1.07 o                         
  -1  -3  -5         38.19         31.58         1.40 o                         
   1   3   5         37.94         31.82         2.89 o                         
  -2  -3  -5         46.83         48.91         0.90 o                         
   2   3   5         46.37         48.15         0.94 o                         
  -3  -3  -5         52.11         53.47         1.73 o                         
   3   3   5         52.11         54.47         1.38 o                         
  -4  -3  -5        220.66        227.02         3.79 o                         
   4   3   5        218.09        222.52         3.96 o                         
  -5  -3  -5         82.44         84.13         2.11 o                         
   5   3   5         83.68         86.47         2.54 o                         
  -6  -3  -5        184.78        190.28         3.68 o                         
   6   3   5        181.74        187.12         4.56 o                         
  -7  -3  -5         32.81         31.32         2.42 o                         
   7   3   5         32.36         35.02         1.87 o                         
  -8  -3  -5        127.45        117.04         5.10 o                         
   8   3   5        131.34        131.44         5.12 o                         
   9  -4  -5         23.22         28.32         1.90 o                         
  -9   4   5         23.19         31.58         3.36 o                         
   8  -4  -5        142.78        164.56         4.84 o                         
  -8   4   5        143.71        161.22         5.71 o                         
   7  -4  -5         10.31         12.34         0.85 o                         
  -7   4   5         10.45         13.07         0.93 o                         
   6  -4  -5        116.94        120.61         2.74 o                         
  -6   4   5        113.63        129.75         4.27 o                         
   5  -4  -5          6.48          5.94         0.69 o                         
  -5   4   5          6.89          7.40         1.65 o                         
   4  -4  -5         53.19         51.03         1.28 o                         
  -4   4   5         54.82         55.82         1.84 o                         
   3  -4  -5         68.00         61.85         1.59 o                         
  -3   4   5         66.27         64.90         2.73 o                         
   2  -4  -5        122.45        125.89         1.94 o                         
  -2   4   5        121.26        124.95         2.59 o                         
   1  -4  -5        111.98        104.35         4.42 o                         
  -1   4   5        111.19         94.18         4.66 o                         
   0  -4  -5        519.65        537.62         7.91 o                         
   0   4   5        520.42        530.19         8.51 o                         
  -1  -4  -5        146.85        143.58         6.59 o                         
   1   4   5        148.38        142.55         6.80 o                         
  -2  -4  -5        447.70        464.77         6.51 o                         
   2   4   5        438.64        440.14         8.74 o                         
  -3  -4  -5         48.47         51.76         2.09 o                         
   3   4   5         48.29         53.90         4.64 o                         
  -4  -4  -5        160.83        154.29         2.82 o                         
   4   4   5        159.39        152.81         3.60 o                         
  -5  -4  -5         42.86         44.89         1.67 o                         
   5   4   5         44.04         45.56         1.55 o                         
  -6  -4  -5         42.85         41.02         1.89 o                         
   6   4   5         42.58         43.00         3.60 o                         
  -7  -4  -5         26.54         21.83         2.98 o                         
   7   4   5         26.02         24.17         2.49 o                         
   7  -5  -5         52.78         56.70         2.78 o                         
  -7   5   5         53.96         58.66         4.40 o                         
   6  -5  -5        119.94        123.64         3.39 o                         
  -6   5   5        116.94        129.47         7.55 o                         
   5  -5  -5         14.54         13.40         0.82 o                         
  -5   5   5         13.77         12.85         2.75 o                         
   4  -5  -5        131.08        121.21         2.61 o                         
   3  -5  -5         61.19         80.29         3.15 o                         
  -3   5   5         83.78         95.27         6.69 o                         
   2  -5  -5        243.25        259.30         4.92 o                         
  -2   5   5        238.92        237.70         7.22 o                         
   1  -5  -5          8.02          7.85         1.04 o                         
  -1   5   5          4.75          4.02         0.70 o                         
   0  -5  -5         17.29         13.50         0.47 o                         
   0   5   5         16.70         13.11         1.17 o                         
  -1  -5  -5         40.54         39.31         2.64 o                         
   1   5   5         27.87         20.82         1.35 o                         
  -2  -5  -5         13.75         12.66         0.52 o                         
   2   5   5         13.87         12.22         1.22 o                         
  -3  -5  -5         14.37         16.10         1.01 o                         
   3   5   5         10.10          9.63         1.25 o                         
  -4  -5  -5         13.13         13.51         0.80 o                         
   4   5   5         12.92          9.69         1.34 o                         
  -5  -5  -5          9.33          7.33         1.99 o                         
   5   5   5          8.75          7.85         1.65 o                         
  -3   6   5         17.18         18.38         3.39 o                         
   2  -6  -5         25.73         28.79         1.37 o                         
  -2   6   5         26.59         29.08         3.39 o                         
   1  -6  -5         16.82         20.98         1.50 o                         
  -1   6   5         17.03         20.08         3.45 o                         
   0  -6  -5         22.58         23.39         0.93 o                         
   0   6   5         22.00         22.76         1.40 o                         
  -1  -6  -5         53.73         52.77         1.93 o                         
   1   6   5         59.70         66.39         5.46 o                         
 -11   0   6         18.35         20.62         2.02 o                         
 -10   0   6          3.52          0.24         1.35 o                         
  -9   0   6        135.96        146.09         3.49 o                         
  -8   0   6        134.91        121.41         2.31 o                         
  -7   0   6        119.28        110.12         2.44 o                         
  -6   0   6          5.45          7.24         0.43 o                         
  -5   0   6         44.76         48.77         1.15 o                         
  -4   0   6         20.44         21.81         0.52 o                         
  -3   0   6         41.79         45.47         1.55 o                         
  -2   0   6        887.77        810.71        20.73 o                         
  -1   0   6        297.38        291.42         5.32 o                         
   0   0   6       1725.00       1599.68        37.21 o                         
   1   0   6         77.99         75.47         1.19 o                         
   2   0   6         29.73         26.88         0.78 o                         
   3   0   6         55.10         56.45         2.46 o                         
   4   0   6          2.29          1.39         0.37 o                         
   5   0   6         44.95         50.13         2.27 o                         
   6   0   6        206.32        195.79         3.57 o                         
   7   0   6         24.54         22.71         1.07 o                         
   8   0   6        265.24        259.01         6.73 o                         
   9   0   6         10.95         10.16         2.44 o                         
  11  -1  -6        210.22        213.00         7.42 o                         
 -11   1   6        209.19        220.60         5.98 o                         
  10  -1  -6        149.32        146.66         4.55 o                         
 -10   1   6        147.27        149.83         4.33 o                         
   9  -1  -6        229.49        226.42         4.36 o                         
  -9   1   6        236.52        230.50         7.55 o                         
   8  -1  -6        241.40        236.76         3.83 o                         
  -8   1   6        239.77        237.69         3.68 o                         
   7  -1  -6        110.30        101.75         2.85 o                         
  -7   1   6        111.30        108.18         2.14 o                         
   6  -1  -6        531.93        520.98         8.30 o                         
  -6   1   6        531.63        529.57         7.01 o                         
   5  -1  -6         54.83         55.10         1.14 o                         
  -5   1   6         52.91         51.46         1.16 o                         
   4  -1  -6        197.66        182.73         2.39 o                         
  -4   1   6        194.99        180.08         2.59 o                         
   3  -1  -6        112.80        109.08         2.55 o                         
  -3   1   6        113.95        114.36         5.26 o                         
   2  -1  -6         55.48         53.83         1.06 o                         
  -2   1   6         55.00         59.24         1.02 o                         
   1  -1  -6        185.07        186.27         2.87 o                         
  -1   1   6        186.75        184.44         2.73 o                         
   0  -1  -6        342.59        331.39         5.52 o                         
   0   1   6        342.05        335.96         5.66 o                         
  -1  -1  -6         35.18         29.13         0.54 o                         
   1   1   6         35.48         29.38         0.65 o                         
  -2  -1  -6        538.00        500.88         7.38 o                         
   2   1   6        522.00        484.48         7.12 o                         
  -3  -1  -6        198.71        199.78         9.46 o                         
   3   1   6        197.47        204.11         5.40 o                         
  -4  -1  -6        651.24        638.49         8.68 o                         
   4   1   6        649.57        647.22         8.17 o                         
  -5  -1  -6         51.47         51.28         2.03 o                         
   5   1   6         49.83         53.49         1.99 o                         
  -6  -1  -6        410.56        404.40         6.55 o                         
   6   1   6        401.08        398.65         6.30 o                         
  -7  -1  -6        106.44        103.21         2.84 o                         
   7   1   6        110.16        104.77         2.81 o                         
  -8  -1  -6         26.60         25.85         1.41 o                         
   8   1   6         25.28         24.76         1.34 o                         
   9   1   6        100.86        103.20         3.78 o                         
  11  -2  -6          9.18          6.85         2.31 o                         
 -11   2   6          9.83          9.49         1.71 o                         
  10  -2  -6         59.56         50.35         1.94 o                         
 -10   2   6         59.10         54.70         2.19 o                         
   9  -2  -6        172.94        173.50         3.48 o                         
  -9   2   6        175.07        177.65         3.77 o                         
   8  -2  -6         40.03         41.23         1.17 o                         
  -8   2   6         41.13         44.60         1.20 o                         
   7  -2  -6        426.79        430.29         6.28 o                         
  -7   2   6        425.88        431.52         9.02 o                         
   6  -2  -6         94.69         92.46         1.95 o                         
  -6   2   6         95.50         94.89         1.88 o                         
   5  -2  -6        329.62        323.90         5.23 o                         
  -5   2   6        334.46        322.16         5.98 o                         
   4  -2  -6       1301.03       1277.99        38.21 o                         
  -4   2   6       1309.68       1249.15        54.10 o                         
   3  -2  -6        283.85        286.38         6.42 o                         
  -3   2   6        285.31        298.70         6.36 o                         
   2  -2  -6       1422.44       1404.95        34.23 o                         
  -2   2   6       1406.67       1398.28        58.88 o                         
   1  -2  -6        324.85        324.78         5.18 o                         
  -1   2   6        421.65        423.09        12.77 o                         
   0  -2  -6         59.74         51.89         0.90 o                         
   0   2   6         57.56         48.66         0.91 o                         
  -1  -2  -6         55.85         58.93         0.91 o                         
   1   2   6         56.25         59.18         0.99 o                         
  -2  -2  -6        509.21        496.18         6.31 o                         
   2   2   6        512.07        502.71         6.89 o                         
  -3  -2  -6        265.38        276.40         7.26 o                         
   3   2   6        265.96        269.92         4.98 o                         
  -4  -2  -6        251.96        246.27         4.50 o                         
   4   2   6        251.74        236.30         4.12 o                         
  -5  -2  -6        162.83        162.52         3.72 o                         
   5   2   6        166.09        162.70         4.69 o                         
  -6  -2  -6         98.26         93.57         1.96 o                         
   6   2   6         96.54         92.70         2.07 o                         
  -7  -2  -6         42.66         38.22         2.01 o                         
   7   2   6         42.57         44.44         1.76 o                         
  -8  -2  -6        136.75        142.59         5.18 o                         
   8   2   6        140.76        135.63         3.99 o                         
 -10   3   6         51.11         -0.07         9.13 o                         
   9  -3  -6        109.93        107.14         2.82 o                         
  -9   3   6        108.02        105.75         4.11 o                         
   8  -3  -6         29.39         28.88         0.88 o                         
  -8   3   6         27.05         29.52         1.47 o                         
   7  -3  -6         24.91         23.57         0.84 o                         
  -7   3   6         24.54         24.10         1.90 o                         
   6  -3  -6        257.30        264.74         4.11 o                         
  -6   3   6        260.34        269.46         4.55 o                         
   5  -3  -6         28.71         25.04         1.08 o                         
  -5   3   6         29.81         28.61         0.86 o                         
   4  -3  -6        180.54        173.62         2.66 o                         
  -4   3   6        188.10        182.52         3.24 o                         
   3  -3  -6        122.75        118.97         2.58 o                         
  -3   3   6        126.13        122.14         3.38 o                         
   2  -3  -6         31.09         32.17         0.69 o                         
  -2   3   6         31.73         34.18         0.92 o                         
   1  -3  -6         30.51         27.14         0.59 o                         
  -1   3   6         41.31         38.21         2.65 o                         
   0  -3  -6        120.19        112.39         1.65 o                         
   0   3   6        119.93        115.31         1.85 o                         
  -1  -3  -6        132.48        113.31         3.91 o                         
   1   3   6        133.57        117.11         6.03 o                         
  -2  -3  -6        321.53        330.79         5.23 o                         
   2   3   6        328.88        334.98         4.95 o                         
  -3  -3  -6         19.71         17.96         1.69 o                         
   3   3   6         20.12         18.26         1.30 o                         
  -4  -3  -6        258.81        258.05         3.75 o                         
   4   3   6        262.92        265.90         4.46 o                         
  -5  -3  -6        138.29        142.73         3.31 o                         
   5   3   6        138.55        147.99         4.67 o                         
  -6  -3  -6        163.34        160.28         3.43 o                         
   6   3   6        168.62        165.25         5.02 o                         
  -7  -3  -6        142.03        141.47         4.44 o                         
   7   3   6        142.40        141.64         4.26 o                         
  -8  -3  -6         15.94         13.99         2.84 o                         
   8   3   6         16.81         16.24         1.54 o                         
   8  -4  -6         18.45         17.62         1.04 o                         
  -8   4   6         18.24         17.41         1.24 o                         
   7  -4  -6         17.35         15.79         1.10 o                         
  -7   4   6         18.56         20.60         1.38 o                         
   6  -4  -6         50.06         48.50         1.24 o                         
  -6   4   6         49.11         51.98         1.39 o                         
   5  -4  -6         17.74         17.92         0.79 o                         
  -5   4   6         16.35         18.91         1.84 o                         
   4  -4  -6         21.57         21.36         0.67 o                         
  -4   4   6         22.11         21.32         1.03 o                         
   3  -4  -6         84.59         81.36         2.15 o                         
  -3   4   6         83.48         90.15         3.51 o                         
   2  -4  -6        338.50        345.73         4.99 o                         
  -2   4   6        348.09        355.12         6.61 o                         
   1  -4  -6        140.87        124.78         4.09 o                         
  -1   4   6        140.38        127.41         6.05 o                         
   0  -4  -6         28.19         27.83         0.62 o                         
   0   4   6         26.33         24.79         0.83 o                         
  -1  -4  -6        123.23        108.04         1.96 o                         
   1   4   6        134.21        124.63         5.76 o                         
  -2  -4  -6         61.67         60.00         1.31 o                         
   2   4   6         62.60         60.72         1.70 o                         
  -3  -4  -6         35.50         38.25         1.50 o                         
   3   4   6         35.43         35.90         2.41 o                         
  -4  -4  -6         55.43         54.95         1.30 o                         
   4   4   6         54.96         54.35         1.39 o                         
  -5  -4  -6         63.50         79.63         3.53 o                         
   5   4   6         61.11         79.34         3.01 o                         
  -6  -4  -6         46.36         44.20         1.35 o                         
   6   4   6         47.91         46.21         3.00 o                         
   6  -5  -6        101.82        103.00         4.21 o                         
  -6   5   6        103.20        112.03         4.81 o                         
   5  -5  -6         17.45         16.71         0.91 o                         
  -5   5   6         17.10         15.98         2.87 o                         
   4  -5  -6         78.13         73.66         1.63 o                         
  -4   5   6         78.22         66.75         4.60 o                         
   3  -5  -6         50.65         52.90         1.43 o                         
  -3   5   6         49.49         53.43         4.45 o                         
   2  -5  -6         11.69         10.32         0.59 o                         
  -2   5   6         11.47          9.05         1.17 o                         
   1  -5  -6         42.12         48.31         2.49 o                         
  -1   5   6         30.49         30.84         1.39 o                         
   0  -5  -6         61.13         64.06         1.38 o                         
   0   5   6         61.39         65.34         2.11 o                         
  -1  -5  -6         29.28         37.73         2.68 o                         
   1   5   6         14.48         15.79         1.00 o                         
  -2  -5  -6        118.12        121.05         2.21 o                         
   2   5   6        115.16        123.01         3.44 o                         
  -3  -5  -6         30.69         22.03         2.24 o                         
   3   5   6         18.90         14.41         1.37 o                         
  -4  -5  -6        120.11        122.62         4.45 o                         
   4   5   6        122.02        134.84         5.30 o                         
 -10   0   7         35.98         34.91         2.48 o                         
  -9   0   7         62.65         68.00         1.76 o                         
  -8   0   7        154.16        148.97         3.04 o                         
  -7   0   7         38.58         37.02         1.52 o                         
  -6   0   7        517.13        509.09         6.61 o                         
  -5   0   7        624.98        635.12         9.90 o                         
  -4   0   7         32.68         38.31         0.70 o                         
  -3   0   7        411.97        425.83        13.04 o                         
  -2   0   7         71.04         71.95         1.39 o                         
  -1   0   7          0.05          0.46         0.19 o                         
   0   0   7        204.65        197.87         2.73 o                         
   1   0   7        190.51        186.75         8.59 o                         
   2   0   7        168.88        159.92         2.45 o                         
   3   0   7        160.67        153.78         4.60 o                         
   4   0   7        466.11        452.18         7.26 o                         
   5   0   7          1.10          1.56         0.64 o                         
   6   0   7        115.70        104.89         2.19 o                         
   7   0   7         78.65         82.33         2.34 o                         
   8   0   7         88.58         75.68         2.32 o                         
   9   0   7        118.69        109.18         5.15 o                         
  11  -1  -7         49.64         46.30         2.43 o                         
 -11   1   7         49.02         48.02         2.62 o                         
  10  -1  -7         92.84         89.40         4.11 o                         
 -10   1   7         91.27         97.01         3.73 o                         
   9  -1  -7        120.36        119.18         2.74 o                         
  -9   1   7        122.46        128.74         3.25 o                         
   8  -1  -7        208.39        198.98         3.83 o                         
  -8   1   7        206.51        199.27         3.60 o                         
   7  -1  -7         32.47         34.69         1.06 o                         
  -7   1   7         32.16         33.81         0.87 o                         
   6  -1  -7        395.82        397.00         6.22 o                         
  -6   1   7        394.86        406.04         6.44 o                         
   5  -1  -7        277.59        269.60         5.09 o                         
  -5   1   7        276.76        276.05         3.94 o                         
   4  -1  -7        565.75        562.39        11.31 o                         
  -4   1   7        577.55        594.11         9.57 o                         
   3  -1  -7        210.88        210.13         9.74 o                         
  -3   1   7        213.17        217.60         3.93 o                         
   2  -1  -7        502.36        492.50        15.69 o                         
  -2   1   7        519.56        505.31         9.10 o                         
   1  -1  -7          1.52          1.67         0.19 o                         
  -1   1   7          1.55          1.89         0.24 o                         
   0  -1  -7        411.97        387.63         6.52 o                         
   0   1   7        414.07        394.20         6.32 o                         
  -1  -1  -7        504.51        519.36         7.10 o                         
   1   1   7        504.79        520.22         8.07 o                         
  -2  -1  -7       1324.67       1372.57        29.34 o                         
   2   1   7       1356.21       1385.89        26.15 o                         
  -3  -1  -7         97.65        102.63         3.12 o                         
   3   1   7         98.51         98.91         5.29 o                         
  -4  -1  -7         55.19         50.56         1.84 o                         
   4   1   7         58.09         52.64         1.14 o                         
  -5  -1  -7         68.45         67.78         1.87 o                         
   5   1   7         71.90         68.12         2.00 o                         
  -6  -1  -7          5.20          4.99         0.66 o                         
   6   1   7          5.19          3.99         0.52 o                         
  -7  -1  -7         86.16         85.56         3.06 o                         
   7   1   7         87.24         89.96         2.76 o                         
  -8  -1  -7         50.72         47.34         2.19 o                         
   8   1   7         49.67         43.83         1.35 o                         
  10  -2  -7          5.43          5.98         1.11 o                         
 -10   2   7          5.66          4.20         2.09 o                         
   9  -2  -7        242.32        240.77         5.37 o                         
  -9   2   7        240.79        238.50         5.02 o                         
   8  -2  -7          3.81          3.10         0.62 o                         
  -8   2   7          3.56          3.07         0.62 o                         
   7  -2  -7         65.63         63.01         2.03 o                         
  -7   2   7         65.16         65.60         1.47 o                         
   6  -2  -7        911.98        898.94        13.57 o                         
  -6   2   7        927.29        953.69        13.99 o                         
   5  -2  -7         63.90         62.18         2.11 o                         
  -5   2   7         64.36         63.84         1.85 o                         
   4  -2  -7        996.92        998.25        24.33 o                         
  -4   2   7        998.22        988.01        21.63 o                         
   3  -2  -7        432.85        409.28        10.64 o                         
  -3   2   7        436.03        428.08         8.07 o                         
   2  -2  -7        420.50        416.17         6.56 o                         
  -2   2   7        417.60        421.95         6.70 o                         
   1  -2  -7        145.97        146.82         2.06 o                         
  -1   2   7        167.94        167.66         7.87 o                         
   0  -2  -7        469.94        476.13         7.48 o                         
   0   2   7        470.02        489.90         7.82 o                         
  -1  -2  -7        103.31         92.16         1.42 o                         
   1   2   7        104.01         94.78         1.52 o                         
  -2  -2  -7         84.80         82.86         1.39 o                         
   2   2   7         89.39         83.44         1.60 o                         
  -3  -2  -7         25.27         24.33         1.59 o                         
   3   2   7         25.73         21.89         1.12 o                         
  -4  -2  -7        433.61        422.82         6.98 o                         
   4   2   7        434.64        434.18         7.42 o                         
  -5  -2  -7         34.61         34.60         1.39 o                         
   5   2   7         35.20         40.38         1.40 o                         
  -6  -2  -7        202.16        195.42         3.72 o                         
   6   2   7        199.01        202.62         4.35 o                         
  -7  -2  -7         39.26         31.32         2.90 o                         
   7   2   7         40.44         41.39         4.24 o                         
  -8  -2  -7         76.28         66.76         3.31 o                         
   8   2   7         76.24         63.40         3.97 o                         
   9  -3  -7         40.21         39.18         2.00 o                         
  -9   3   7         40.24         38.36         1.86 o                         
   8  -3  -7         29.91         29.57         1.15 o                         
  -8   3   7         31.35         32.15         1.56 o                         
   7  -3  -7        171.51        168.76         3.07 o                         
  -7   3   7        169.29        174.70         4.81 o                         
   6  -3  -7         15.22         15.80         0.69 o                         
  -6   3   7         15.08         16.54         1.00 o                         
   5  -3  -7        262.61        246.77         4.06 o                         
  -5   3   7        262.95        262.50         4.58 o                         
   4  -3  -7        161.57        156.20         2.77 o                         
  -4   3   7        163.51        167.18         2.98 o                         
   3  -3  -7         54.77         53.40         1.29 o                         
  -3   3   7         53.78         53.29         1.63 o                         
   2  -3  -7        387.32        378.55         5.62 o                         
  -2   3   7        377.75        390.16         5.81 o                         
   1  -3  -7        213.43        203.48         3.05 o                         
  -1   3   7        212.31        206.75         4.83 o                         
   0  -3  -7        511.76        499.70         7.77 o                         
   0   3   7        510.64        523.07         8.23 o                         
  -1  -3  -7        164.56        162.92         7.73 o                         
   1   3   7        162.99        147.94         2.17 o                         
  -2  -3  -7        576.06        579.63         9.79 o                         
   2   3   7        574.68        590.38        10.07 o                         
  -3  -3  -7          7.15          7.70         1.17 o                         
   3   3   7          6.96          6.96         1.02 o                         
  -4  -3  -7        393.88        409.83         7.84 o                         
   4   3   7        391.99        407.93         8.86 o                         
  -5  -3  -7         79.23         78.50         2.77 o                         
   5   3   7         76.31         80.85         2.59 o                         
  -6  -3  -7          2.25          3.62         0.93 o                         
   6   3   7          2.50          1.62         1.06 o                         
  -7  -3  -7         32.52         29.63         3.03 o                         
   7   3   7         33.69         29.19         2.44 o                         
   8  -4  -7        145.32        136.68         7.14 o                         
  -8   4   7        145.21        157.68         4.51 o                         
   7  -4  -7          7.23          8.12         0.92 o                         
  -7   4   7          7.05          6.03         2.34 o                         
   6  -4  -7         92.16         96.56         2.68 o                         
  -6   4   7         90.61        100.33         2.61 o                         
   5  -4  -7         49.02         47.83         1.49 o                         
  -5   4   7         48.85         47.07         1.66 o                         
   4  -4  -7        147.83        139.60         2.41 o                         
  -4   4   7        150.12        143.29         3.35 o                         
   3  -4  -7         77.68         81.99         2.43 o                         
  -3   4   7         77.93         80.25         5.35 o                         
   2  -4  -7        121.78        122.60         2.43 o                         
  -2   4   7        121.15        121.72         3.27 o                         
   1  -4  -7         27.79         25.69         0.67 o                         
  -1   4   7         79.18         75.19         4.11 o                         
   0  -4  -7        131.96        131.27         2.30 o                         
   0   4   7        131.89        134.43         2.57 o                         
  -1  -4  -7         34.31         31.06         1.56 o                         
   1   4   7         23.36         20.64         0.84 o                         
  -2  -4  -7         25.22         26.65         0.75 o                         
   2   4   7         27.28         26.90         1.36 o                         
  -3  -4  -7         63.76         71.74         2.54 o                         
   3   4   7         62.66         63.28         3.37 o                         
  -4  -4  -7        247.29        263.68         5.38 o                         
   4   4   7        252.04        264.44         6.62 o                         
  -5  -4  -7         21.88         16.59         1.81 o                         
   5   4   7         13.61          0.21         3.98 o                         
  -6  -4  -7        106.81         97.57         5.17 o                         
   6   4   7        108.82        102.86         5.06 o                         
   6  -5  -7          2.63          1.90         0.89 o                         
  -6   5   7          2.57          3.18         1.61 o                         
   5  -5  -7          1.86          1.37         1.64 o                         
  -5   5   7          1.83          0.65         0.56 o                         
   4  -5  -7          5.83          4.62         1.03 o                         
  -4   5   7          5.98          2.48         1.23 o                         
   3  -5  -7         14.67         15.68         1.16 o                         
  -3   5   7         15.02         12.06         3.04 o                         
   2  -5  -7         95.86        100.54         2.44 o                         
  -2   5   7         98.87         86.92         5.56 o                         
   1  -5  -7         42.35         36.57         2.52 o                         
  -1   5   7         36.23         39.04         2.05 o                         
   0  -5  -7         95.09         98.26         1.92 o                         
   0   5   7         94.59        100.85         3.49 o                         
  -1  -5  -7         37.05         46.48         2.34 o                         
   1   5   7         35.09         34.62         1.50 o                         
  -2  -5  -7         97.55        100.61         2.46 o                         
   2   5   7         97.55        100.18         3.72 o                         
  -3  -5  -7         29.58         36.27         1.53 o                         
   3   5   7         18.76         18.28         1.52 o                         
 -10   0   8        369.83        372.20         9.16 o                         
  -9   0   8         41.20         43.28         1.60 o                         
  -8   0   8       1106.68       1170.88        19.71 o                         
  -7   0   8         69.80         62.89         1.31 o                         
  -6   0   8        678.02        671.89        12.50 o                         
  -5   0   8        132.71        139.45         2.24 o                         
  -4   0   8          3.91          4.98         0.39 o                         
  -3   0   8        121.79        120.67         7.14 o                         
  -2   0   8        309.53        287.23         4.37 o                         
  -1   0   8        203.36        200.59         2.77 o                         
   0   0   8       1201.71       1166.43        24.84 o                         
   1   0   8          2.42          3.76         0.26 o                         
   2   0   8        513.66        514.99         7.27 o                         
   3   0   8         39.32         38.14         2.15 o                         
   4   0   8         25.18         25.95         0.77 o                         
   5   0   8         19.42         18.14         0.96 o                         
   6   0   8         68.46         64.18         1.83 o                         
   7   0   8         34.39         33.26         1.58 o                         
   8   0   8          6.90          3.92         7.58 o                         
 -11   1   8        131.74        132.60         6.66 o                         
  10  -1  -8         26.79         23.15         1.68 o                         
 -10   1   8         26.65         22.11         1.64 o                         
   9  -1  -8        131.52        127.82         3.25 o                         
  -9   1   8        134.56        134.38         3.53 o                         
   8  -1  -8         54.73         55.26         1.40 o                         
  -8   1   8         54.58         53.25         1.62 o                         
   7  -1  -8         20.86         22.05         0.82 o                         
  -7   1   8         19.35         19.44         0.82 o                         
   6  -1  -8        606.33        598.98         9.54 o                         
  -6   1   8        609.00        609.83         9.10 o                         
   5  -1  -8        140.41        134.41         2.78 o                         
  -5   1   8        139.81        140.21         2.23 o                         
   4  -1  -8        694.85        704.17        13.81 o                         
  -4   1   8        697.01        715.58        10.56 o                         
   3  -1  -8        362.34        356.94        15.14 o                         
  -3   1   8        364.05        340.15        15.46 o                         
   2  -1  -8       1328.56       1384.24        33.62 o                         
  -2   1   8       1298.69       1350.99        33.53 o                         
   1  -1  -8        532.06        546.11         8.52 o                         
  -1   1   8        529.12        543.48         8.24 o                         
   0  -1  -8        561.95        565.75         9.10 o                         
   0   1   8        562.17        580.45         8.69 o                         
  -1  -1  -8        141.29        166.63         8.06 o                         
   1   1   8        132.76        129.45         1.96 o                         
  -2  -1  -8         57.55         49.19         1.02 o                         
   2   1   8         57.96         49.41         1.00 o                         
  -3  -1  -8          7.59          6.28         1.54 o                         
   3   1   8          8.09          6.99         1.13 o                         
  -4  -1  -8        306.40        298.74         5.12 o                         
   4   1   8        306.66        307.54         6.12 o                         
  -5  -1  -8        115.12        116.40         2.98 o                         
   5   1   8        115.99        112.70         4.42 o                         
  -6  -1  -8        288.50        271.72         5.76 o                         
   6   1   8        275.23        267.21         6.39 o                         
  -7  -1  -8         49.09         44.33         2.73 o                         
   7   1   8         49.42         52.76         2.23 o                         
  -8  -1  -8        251.48        250.22         8.01 o                         
   8   1   8        249.59        249.40         7.07 o                         
  10  -2  -8         42.00         42.30         3.30 o                         
 -10   2   8         40.71         34.87         3.01 o                         
   9  -2  -8          3.80          4.15         1.34 o                         
  -9   2   8          3.76          4.29         0.87 o                         
   8  -2  -8         46.35         41.07         1.18 o                         
  -8   2   8         44.87         43.54         1.10 o                         
   7  -2  -8        399.23        397.33         6.25 o                         
  -7   2   8        398.02        401.18         7.42 o                         
   6  -2  -8        216.48        220.49         3.98 o                         
  -6   2   8        212.39        229.28         3.45 o                         
   5  -2  -8        340.22        325.53         6.97 o                         
  -5   2   8        342.45        351.02         5.42 o                         
   4  -2  -8        229.18        215.98         4.32 o                         
  -4   2   8        228.87        231.37         3.70 o                         
   3  -2  -8        308.99        298.99         8.12 o                         
  -3   2   8        307.26        318.74         5.61 o                         
   2  -2  -8         73.89         69.36         1.10 o                         
  -2   2   8         68.97         65.53         1.12 o                         
   1  -2  -8         40.06         40.33         0.77 o                         
  -1   2   8         82.45         75.29         3.78 o                         
   0  -2  -8        730.23        707.36        15.59 o                         
   0   2   8        730.70        734.43        11.32 o                         
  -1  -2  -8        103.76        108.32         1.66 o                         
   1   2   8        130.52        142.57         6.38 o                         
  -2  -2  -8        717.38        741.20        12.18 o                         
   2   2   8        721.65        750.18        12.47 o                         
  -3  -2  -8         43.34         50.46         1.61 o                         
   3   2   8         43.98         48.25         2.00 o                         
  -4  -2  -8        408.52        399.84         6.55 o                         
   4   2   8        402.46        402.15         7.93 o                         
  -5  -2  -8         27.90         27.72         1.60 o                         
   5   2   8         29.05         29.08         1.56 o                         
  -6  -2  -8         96.11         84.11         2.71 o                         
   6   2   8         94.17         85.23         3.54 o                         
  -7  -2  -8        196.03        177.63         9.87 o                         
   7   2   8        148.21        163.36         8.59 o                         
   9  -3  -8        226.73        216.69         7.96 o                         
  -9   3   8        226.70        222.25         6.21 o                         
   8  -3  -8         19.44         18.61         2.14 o                         
  -8   3   8         18.84         17.69         1.32 o                         
   7  -3  -8        232.50        216.35         4.46 o                         
  -7   3   8        231.62        231.90         7.60 o                         
   6  -3  -8        122.81        113.66         2.55 o                         
  -6   3   8        126.00        121.82         4.14 o                         
   5  -3  -8         38.14         34.93         1.11 o                         
  -5   3   8         37.68         40.65         1.51 o                         
   4  -3  -8        268.65        262.76         3.89 o                         
  -4   3   8        263.57        263.77         4.71 o                         
   3  -3  -8          8.88          9.12         1.48 o                         
  -3   3   8          8.68          6.46         1.29 o                         
   2  -3  -8        602.35        594.60         8.00 o                         
  -2   3   8        604.37        601.41         9.98 o                         
   1  -3  -8          5.49          5.39         0.34 o                         
  -1   3   8         30.43         24.57         2.27 o                         
   0  -3  -8         22.05         22.87         0.58 o                         
   0   3   8         22.19         22.64         0.64 o                         
  -1  -3  -8         65.42         68.77         4.50 o                         
   1   3   8         65.68         69.03         2.74 o                         
  -2  -3  -8         88.01         88.56         1.68 o                         
   2   3   8         89.59         91.20         1.91 o                         
  -3  -3  -8        178.15        172.50         4.85 o                         
   3   3   8        176.56        195.80         6.66 o                         
  -4  -3  -8        142.73        140.63         3.69 o                         
   4   3   8        143.46        148.50         3.53 o                         
  -5  -3  -8         34.95         38.15         7.33 o                         
   5   3   8         36.53         42.10         2.11 o                         
  -6  -3  -8        201.34        190.55        10.24 o                         
   6   3   8        202.76        181.68         6.74 o                         
   8  -4  -8         42.13         36.10         1.86 o                         
  -8   4   8         41.21         43.09         1.71 o                         
   7  -4  -8          5.18          5.50         1.16 o                         
   6  -4  -8         44.38         45.78         1.74 o                         
  -6   4   8         44.66         55.56         2.26 o                         
   5  -4  -8         31.22         29.18         1.14 o                         
  -5   4   8         15.63         11.34         2.01 o                         
   4  -4  -8         97.17         94.02         2.25 o                         
  -4   4   8         97.99        100.21         3.35 o                         
   3  -4  -8         28.61         29.02         1.19 o                         
  -3   4   8         17.21         15.58         1.32 o                         
   2  -4  -8         42.23         45.31         1.07 o                         
  -2   4   8         39.31         46.03         2.49 o                         
   1  -4  -8         36.97         39.21         3.26 o                         
  -1   4   8         26.76         18.44         1.19 o                         
   0  -4  -8        145.85        158.52         2.95 o                         
   0   4   8        145.57        147.12         4.91 o                         
  -1  -4  -8         31.53         33.61         2.88 o                         
  -1  -4  -8         31.73         27.51         1.95 o                         
   1   4   8         21.10         21.78         1.13 o                         
  -2  -4  -8        253.44        250.50         4.43 o                         
   2   4   8        254.09        255.40        12.64 o                         
  -3  -4  -8         17.04         20.67         1.77 o                         
   3   4   8          5.13          5.39         0.80 o                         
  -4  -4  -8        156.58        151.06         3.58 o                         
   4   4   8        156.21        154.47         8.03 o                         
  -5  -4  -8         11.36          9.30         1.80 o                         
   5   4   8         10.76          7.02         1.63 o                         
   5  -5  -8          7.27          6.84         1.05 o                         
  -5   5   8          7.71          7.84         2.92 o                         
   4  -5  -8        146.99        142.29         3.52 o                         
  -4   5   8        146.03        138.69         5.69 o                         
   3  -5  -8         35.00         38.71         1.40 o                         
  -3   5   8         27.37         28.12         1.94 o                         
   2  -5  -8        105.16        104.67         2.11 o                         
  -2   5   8        105.52        112.73         6.84 o                         
   1  -5  -8          4.71          5.56         0.41 o                         
  -1   5   8          4.64          3.75         0.94 o                         
   0  -5  -8         10.92          8.51         0.57 o                         
   0   5   8         10.93          8.48         1.23 o                         
  -1  -5  -8         54.66         57.27         3.59 o                         
   1   5   8         33.20         28.06         1.55 o                         
  -2  -5  -8         15.81         15.50         0.95 o                         
   2   5   8         15.42         10.74         1.48 o                         
 -10   0   9         47.25         54.80         4.29 o                         
  -9   0   9         28.09         25.53         1.51 o                         
  -8   0   9        102.58        100.62         2.24 o                         
  -7   0   9        110.20        111.56         2.75 o                         
  -6   0   9        118.93        112.59         2.09 o                         
  -5   0   9         39.30         35.61         1.69 o                         
  -4   0   9        487.15        485.00         7.68 o                         
  -3   0   9         99.57         92.97         3.67 o                         
  -2   0   9        514.95        526.85         7.80 o                         
  -1   0   9          0.93          0.85         0.26 o                         
   0   0   9        247.82        266.58         3.35 o                         
   1   0   9         25.43         25.28         0.62 o                         
   2   0   9         62.10         62.68         1.39 o                         
   3   0   9        474.84        497.12        13.13 o                         
   4   0   9         97.69         96.93         2.19 o                         
   5   0   9         64.20         63.78         1.94 o                         
   6   0   9         19.93         17.42         1.06 o                         
  10  -1  -9        136.14        130.78         5.65 o                         
 -10   1   9        138.32        137.37         4.72 o                         
   9  -1  -9         17.11         15.58         0.99 o                         
  -9   1   9         16.34         16.07         1.17 o                         
   8  -1  -9        344.97        329.40         6.75 o                         
  -8   1   9        343.66        359.50         7.36 o                         
   7  -1  -9         26.39         29.03         1.09 o                         
  -7   1   9         26.15         25.56         1.46 o                         
   6  -1  -9        449.48        435.41         6.92 o                         
  -6   1   9        459.08        453.55         7.80 o                         
   5  -1  -9         45.21         43.95         1.61 o                         
  -5   1   9         46.95         48.82         2.11 o                         
   4  -1  -9         58.77         54.23         1.81 o                         
  -4   1   9         55.17         52.93         1.22 o                         
   3  -1  -9         75.16         71.26         2.54 o                         
  -3   1   9         73.44         77.37         2.22 o                         
   2  -1  -9         47.78         43.11         0.93 o                         
  -2   1   9         47.75         43.02         0.86 o                         
   1  -1  -9         21.32         20.18         0.53 o                         
  -1   1   9         21.25         19.45         0.54 o                         
   0  -1  -9        605.90        597.28         9.41 o                         
   0   1   9        606.99        606.56         8.42 o                         
  -1  -1  -9         46.72         45.21         0.94 o                         
   1   1   9         46.47         46.00         0.98 o                         
  -2  -1  -9        483.83        501.58         6.35 o                         
   2   1   9        498.74        508.43         7.16 o                         
  -3  -1  -9         29.49         30.42         1.68 o                         
   3   1   9         29.60         31.89         2.11 o                         
  -4  -1  -9        240.32        242.72         4.78 o                         
   4   1   9        232.11        234.91         5.19 o                         
  -5  -1  -9         39.98         42.41         1.74 o                         
   5   1   9         40.45         38.01         1.84 o                         
  -6  -1  -9        140.95        156.07         5.74 o                         
   6   1   9        138.21        135.40         4.35 o                         
  -7  -1  -9        116.14        110.61         4.50 o                         
   7   1   9        116.09        121.47         3.94 o                         
 -10   2   9         49.97         61.20         2.98 o                         
   9  -2  -9        132.76        121.78         3.47 o                         
  -9   2   9        133.10        131.06         4.12 o                         
   8  -2  -9         15.38         15.54         1.47 o                         
  -8   2   9         15.30         18.30         0.92 o                         
   7  -2  -9        145.93        135.63         2.76 o                         
  -7   2   9        142.89        145.51         2.70 o                         
   6  -2  -9        134.16        126.71         2.86 o                         
  -6   2   9        136.59        141.27         2.44 o                         
   5  -2  -9        165.15        155.96         2.92 o                         
  -5   2   9        161.56        165.45         3.50 o                         
   4  -2  -9        420.43        415.68         6.02 o                         
  -4   2   9        420.80        426.51         5.80 o                         
   3  -2  -9         21.68         17.10         2.35 o                         
  -3   2   9         21.61         19.83         1.17 o                         
   2  -2  -9        687.91        721.99        13.21 o                         
  -2   2   9        685.06        735.98        10.87 o                         
   1  -2  -9         64.25         60.41         1.06 o                         
  -1   2   9        106.56        106.00         5.04 o                         
   0  -2  -9        428.64        440.84         6.40 o                         
   0   2   9        428.84        452.99         5.79 o                         
  -1  -2  -9         64.45         57.98         1.06 o                         
   1   2   9         83.56         88.01         4.29 o                         
  -2  -2  -9         35.64         39.81         0.92 o                         
   2   2   9         35.74         41.06         1.23 o                         
  -3  -2  -9         56.02         56.39         2.22 o                         
   3   2   9         54.65         58.21         1.92 o                         
  -4  -2  -9         19.54         20.11         0.87 o                         
   4   2   9         19.02         17.92         0.97 o                         
  -5  -2  -9         65.90         63.56         3.70 o                         
   5   2   9         64.72         68.21         3.52 o                         
  -6  -2  -9        192.89        176.32         4.23 o                         
   6   2   9        190.52        152.96        10.49 o                         
   8  -3  -9        125.12        104.11         7.94 o                         
  -8   3   9        121.72        115.10         3.59 o                         
   7  -3  -9         53.35         42.54         1.96 o                         
  -7   3   9         53.78         55.05         2.22 o                         
   6  -3  -9        186.46        179.38         3.97 o                         
  -6   3   9        180.40        181.98         8.31 o                         
   5  -3  -9         99.30         91.50         2.00 o                         
  -5   3   9         98.86        100.72         3.15 o                         
   4  -3  -9        353.96        333.64         5.90 o                         
  -4   3   9        356.15        356.79         7.97 o                         
   3  -3  -9         15.77         15.85         1.09 o                         
  -3   3   9         16.36         17.27         1.74 o                         
   2  -3  -9         89.52         87.47         1.51 o                         
  -2   3   9         88.02         87.62         1.67 o                         
   1  -3  -9         11.52         10.89         0.44 o                         
  -1   3   9         11.16         10.09         0.53 o                         
   0  -3  -9        215.92        216.68         3.23 o                         
   0   3   9        216.75        235.56         3.27 o                         
  -1  -3  -9         78.56         91.21         5.27 o                         
   1   3   9         79.22         82.31         3.08 o                         
  -2  -3  -9        276.75        278.37         6.61 o                         
   2   3   9        274.00        294.31         6.03 o                         
  -3  -3  -9         45.87         44.85         2.21 o                         
   3   3   9         46.04         48.86         3.44 o                         
  -4  -3  -9        544.86        568.19        16.13 o                         
   4   3   9        543.19        581.73        12.29 o                         
  -5  -3  -9         13.86          6.03         3.18 o                         
   5   3   9         13.22         16.80         5.26 o                         
   7  -4  -9         29.83         40.22         3.00 o                         
  -7   4   9         30.84         33.19         3.69 o                         
   6  -4  -9         35.47         30.39         1.24 o                         
   5  -4  -9         71.48         66.86         2.32 o                         
   4  -4  -9        280.75        271.76         4.90 o                         
  -4   4   9        276.02        271.93         9.01 o                         
   3  -4  -9         53.46         53.72         1.90 o                         
  -3   4   9         33.70         33.78         2.02 o                         
   2  -4  -9        273.67        280.62         4.95 o                         
  -2   4   9        273.24        275.41        10.07 o                         
   1  -4  -9         35.41         36.28         2.73 o                         
  -1   4   9         26.28         27.92         1.74 o                         
   0  -4  -9        158.17        163.75         3.57 o                         
   0   4   9        158.44        170.77         6.27 o                         
  -1  -4  -9         12.78         27.41         1.67 o                         
   1   4   9         12.77          9.68         2.37 o                         
  -2  -4  -9         30.66         28.26         1.17 o                         
   2   4   9         29.79         27.70         1.80 o                         
  -3  -4  -9         33.43         26.44         1.80 o                         
  -4  -4  -9         33.68          9.27         6.58 o                         
   4   4   9         20.97          1.83         7.63 o                         
   4  -5  -9          6.91          4.06         1.19 o                         
   3  -5  -9         34.75         37.34         1.72 o                         
  -3   5   9         26.45         26.76         1.91 o                         
   2  -5  -9         12.56         15.44         0.88 o                         
  -2   5   9         12.77          9.80         2.32 o                         
   1  -5  -9         64.74         68.20         3.50 o                         
  -1   5   9         51.56         54.12         2.72 o                         
   0  -5  -9        223.58        223.07         5.76 o                         
   0   5   9        223.48        230.56        12.45 o                         
 -10   0  10        108.86        111.61         6.19 o                         
  -9   0  10         12.50         12.35         1.05 o                         
  -8   0  10        282.44        276.71         5.85 o                         
  -7   0  10         46.91         44.47         1.42 o                         
  -6   0  10        142.42        130.05         2.71 o                         
  -5   0  10          1.23          2.36         0.76 o                         
  -4   0  10         33.25         32.49         0.86 o                         
  -3   0  10         93.58        101.87         8.09 o                         
  -2   0  10        104.15         99.63         2.14 o                         
  -1   0  10         89.46         89.30         1.36 o                         
   0   0  10        126.37        120.12         1.87 o                         
   1   0  10         11.05         12.86         0.56 o                         
   2   0  10        246.42        248.81         4.26 o                         
   3   0  10        108.66        112.66         3.00 o                         
   4   0  10        262.91        277.36         5.54 o                         
   5   0  10          7.87          7.63         0.92 o                         
  10  -1 -10         53.40         46.23         4.50 o                         
 -10   1  10         51.37         53.00         2.46 o                         
   9  -1 -10         25.93         29.81         2.12 o                         
  -9   1  10         25.80         27.73         1.64 o                         
   8  -1 -10         30.94         26.17         1.85 o                         
  -8   1  10         32.73         31.42         1.29 o                         
   7  -1 -10        102.17         99.09         2.28 o                         
  -7   1  10         98.80        101.27         3.17 o                         
   6  -1 -10         11.04          8.31         0.74 o                         
  -6   1  10         10.87         10.65         0.69 o                         
   5  -1 -10         85.85         75.53         1.89 o                         
  -5   1  10         82.10         83.00         2.53 o                         
   4  -1 -10        309.03        303.61         5.06 o                         
  -4   1  10        309.03        314.45         5.60 o                         
   3  -1 -10          6.38          2.61         1.92 o                         
  -3   1  10          5.94         -1.10         4.12 o                         
   2  -1 -10        538.40        530.48         7.94 o                         
  -2   1  10        523.75        543.30         8.81 o                         
   1  -1 -10         55.07         56.59         1.03 o                         
  -1   1  10         55.09         57.64         1.19 o                         
   0  -1 -10        407.24        418.21         5.50 o                         
   0   1  10        407.45        423.96         6.09 o                         
  -1  -1 -10          7.06          6.78         0.39 o                         
   1   1  10          7.08          6.88         0.42 o                         
  -2  -1 -10         66.45         73.07         1.59 o                         
   2   1  10         63.27         71.55         1.84 o                         
  -3  -1 -10        116.07        118.08         3.91 o                         
   3   1  10        115.33        121.06         4.64 o                         
  -4  -1 -10         37.18         37.26         1.14 o                         
   4   1  10         36.80         36.85         1.39 o                         
  -5  -1 -10         27.82         33.12         2.39 o                         
   5   1  10         27.72         32.47         1.80 o                         
  -6  -1 -10         43.40         42.03         2.21 o                         
   6   1  10         44.49         43.67         1.93 o                         
  -9   2  10        158.41        160.64         5.86 o                         
   8  -2 -10        143.15        124.76         4.68 o                         
  -8   2  10        139.47        124.61         5.69 o                         
   7  -2 -10         33.42         32.93         1.46 o                         
  -7   2  10         33.45         36.04         1.33 o                         
   6  -2 -10        162.85        162.31         3.79 o                         
  -6   2  10        164.95        182.13         3.09 o                         
   5  -2 -10         56.66         49.88         1.53 o                         
  -5   2  10         55.61         56.08         1.46 o                         
   4  -2 -10        338.05        341.34         5.79 o                         
  -4   2  10        343.90        370.19         5.61 o                         
   3  -2 -10         30.55         29.98         1.75 o                         
  -3   2  10         29.98         31.93         1.65 o                         
   2  -2 -10         62.41         62.52         1.45 o                         
  -2   2  10         62.03         69.61         1.60 o                         
   1  -2 -10         72.97         78.81         4.68 o                         
  -1   2  10         46.57         47.99         1.00 o                         
   0  -2 -10          7.88          8.84         0.46 o                         
   0   2  10          7.92          9.66         0.61 o                         
  -1  -2 -10          5.59          6.35         0.44 o                         
   1   2  10          5.57          6.43         0.44 o                         
  -2  -2 -10         27.85         27.65         0.91 o                         
   2   2  10         27.24         29.87         1.36 o                         
  -3  -2 -10         88.60         90.08         5.44 o                         
   3   2  10         88.94         96.28         3.97 o                         
  -4  -2 -10        329.26        329.30        10.47 o                         
   4   2  10        325.68        335.68         7.91 o                         
  -5  -2 -10         43.62         41.37         3.34 o                         
   5   2  10         42.85         46.88         2.15 o                         
   8  -3 -10         22.92         18.26         2.24 o                         
  -8   3  10         21.51         22.09         1.51 o                         
   7  -3 -10        141.45        123.03         3.39 o                         
  -7   3  10        140.53        148.48         4.23 o                         
   6  -3 -10          1.36          2.16         1.10 o                         
  -6   3  10          1.29          0.16         0.42 o                         
   5  -3 -10         57.33         48.95         1.50 o                         
  -5   3  10         59.94         56.86         2.32 o                         
   4  -3 -10        107.90        106.77         1.98 o                         
  -4   3  10        106.78        105.64         3.02 o                         
   3  -3 -10        208.59        228.23        10.09 o                         
  -3   3  10        209.84        231.05         7.58 o                         
   2  -3 -10        206.03        216.36         3.58 o                         
  -2   3  10        208.99        229.06         4.42 o                         
   1  -3 -10         40.83         41.62         1.07 o                         
  -1   3  10         40.42         41.64         0.99 o                         
   0  -3 -10        110.88        116.27         2.10 o                         
   0   3  10        109.91        121.36         2.09 o                         
  -1  -3 -10          5.43         15.95         2.74 o                         
   1   3  10          5.53         11.03         1.39 o                         
  -2  -3 -10         79.66         82.91         2.14 o                         
   2   3  10         81.88         90.63         2.01 o                         
  -3  -3 -10         39.86         40.76         3.79 o                         
   3   3  10         38.86         46.75         3.31 o                         
  -4  -3 -10         20.25         27.15         2.09 o                         
   4   3  10         20.77         25.25         2.01 o                         
   6  -4 -10         99.99        103.69         3.97 o                         
  -6   4  10         97.77        111.20         6.76 o                         
   5  -4 -10         24.20         21.24         1.31 o                         
  -5   4  10         24.82         27.04         3.40 o                         
   4  -4 -10        149.45        135.98         3.74 o                         
   3  -4 -10         29.94         32.97         1.90 o                         
  -3   4  10         28.30         26.54         1.80 o                         
   2  -4 -10         25.08         24.49         1.00 o                         
  -2   4  10         26.04         25.89         1.76 o                         
   1  -4 -10         32.18         30.21         1.15 o                         
   0  -4 -10        154.57        158.91         4.09 o                         
   0   4  10        149.39        163.01         9.24 o                         
  -1  -4 -10         26.56         22.07         1.27 o                         
   1   4  10         26.45         25.14         3.13 o                         
  -2  -4 -10        202.18        212.14         6.13 o                         
   2   4  10        201.20        221.84        11.91 o                         
  -9   0  11         19.96         18.93         3.46 o                         
  -8   0  11         83.17         71.94         2.28 o                         
  -7   0  11         86.90         85.21         2.07 o                         
  -6   0  11        121.65        117.38         2.39 o                         
  -5   0  11         31.06         26.69         1.50 o                         
  -4   0  11         63.51         61.11         1.54 o                         
  -3   0  11        439.60        439.43        11.12 o                         
  -2   0  11        144.49        154.24         2.95 o                         
  -1   0  11         35.54         36.44         0.86 o                         
   0   0  11        355.85        380.91         5.57 o                         
   1   0  11        204.59        205.60         3.68 o                         
   2   0  11        328.44        358.61         6.40 o                         
   3   0  11        116.47        121.37         4.31 o                         
   4   0  11        164.15        163.25         5.92 o                         
   5   0  11          1.28          4.05         6.99 o                         
   9  -1 -11        108.44        113.16         6.25 o                         
  -9   1  11        111.67        115.64         3.31 o                         
   8  -1 -11         30.99         26.48         1.62 o                         
  -8   1  11         31.57         30.21         1.25 o                         
   7  -1 -11         85.95         76.93         3.90 o                         
  -7   1  11         85.85         83.29         2.19 o                         
   6  -1 -11        262.19        245.35         5.57 o                         
  -6   1  11        275.29        272.03         7.95 o                         
   5  -1 -11         82.42         71.91         2.29 o                         
  -5   1  11         82.03         80.07         2.34 o                         
   4  -1 -11        210.53        204.25         3.67 o                         
  -4   1  11        218.39        219.29         4.36 o                         
   3  -1 -11         23.84         25.52         2.68 o                         
  -3   1  11         23.80         25.37         2.45 o                         
   2  -1 -11         63.57         71.49         1.64 o                         
  -2   1  11         67.03         74.90         1.48 o                         
   1  -1 -11         28.00         29.89         0.79 o                         
  -1   1  11         28.43         29.49         0.81 o                         
   0  -1 -11         98.84         97.66         1.83 o                         
   0   1  11         98.98        101.16         1.89 o                         
  -1  -1 -11         14.61         14.87         0.62 o                         
   1   1  11         14.70         14.94         0.69 o                         
  -2  -1 -11         25.67         23.63         1.01 o                         
   2   1  11         24.42         22.81         0.91 o                         
  -3  -1 -11          2.98          2.15         0.54 o                         
   3   1  11          6.79          7.34         1.39 o                         
  -4  -1 -11        175.22        182.14         4.68 o                         
   4   1  11        174.81        179.40         5.24 o                         
  -5  -1 -11         22.49         19.71         2.07 o                         
   5   1  11         22.69         14.88        10.83 o                         
  -8   2  11         77.65         73.78         3.26 o                         
   7  -2 -11         75.51         65.68         9.67 o                         
  -7   2  11         77.27         78.29         2.87 o                         
   6  -2 -11         68.52         57.09         2.92 o                         
  -6   2  11         70.58         68.55         2.18 o                         
   5  -2 -11         46.98         43.61         1.67 o                         
  -5   2  11         45.96         51.77         1.74 o                         
   4  -2 -11         21.14         18.90         0.84 o                         
  -4   2  11         21.78         24.08         1.01 o                         
   3  -2 -11         82.72         79.87         2.40 o                         
  -3   2  11         84.56         85.39         7.52 o                         
   2  -2 -11         45.62         43.64         1.15 o                         
  -2   2  11         46.08         47.07         1.26 o                         
   1  -2 -11         27.02         28.03         0.84 o                         
  -1   2  11         26.68         28.09         0.83 o                         
   0  -2 -11         32.91         34.19         1.06 o                         
   0   2  11         33.02         36.81         1.04 o                         
  -1  -2 -11         12.55         13.44         0.60 o                         
   1   2  11         12.77         13.67         0.75 o                         
  -2  -2 -11        209.73        221.61         8.39 o                         
   2   2  11        217.84        228.32         5.96 o                         
  -3  -2 -11         37.30         37.80         2.59 o                         
   3   2  11         36.41         42.37         2.51 o                         
  -4  -2 -11         33.87         26.03         2.01 o                         
   4   2  11         33.82         34.49         1.61 o                         
   7  -3 -11         22.60          7.44         7.83 o                         
  -7   3  11         31.39         35.56         2.39 o                         
   6  -3 -11        189.81        179.94         5.48 o                         
  -6   3  11        187.80        193.41         5.38 o                         
   5  -3 -11         20.25         22.95         1.59 o                         
  -5   3  11         20.71         25.48         2.13 o                         
   4  -3 -11        513.25        533.85        13.33 o                         
  -4   3  11        516.02        563.75        12.08 o                         
   3  -3 -11         29.05         35.10         2.15 o                         
  -3   3  11         29.35         37.03         1.97 o                         
   2  -3 -11        120.25        114.53         2.63 o                         
  -2   3  11        116.82        122.99         2.66 o                         
   1  -3 -11          2.81         11.83         2.99 o                         
  -1   3  11          2.82          6.83         2.06 o                         
   0  -3 -11         24.03         22.42         1.04 o                         
   0   3  11         23.90         24.58         0.98 o                         
  -1  -3 -11          2.09          1.62         0.50 o                         
   1   3  11          2.04          0.86         0.50 o                         
  -2  -3 -11         31.61         29.32         1.21 o                         
   2   3  11         32.06         35.53         2.04 o                         
  -3  -3 -11         14.68         11.69         2.14 o                         
   3   3  11         14.50         17.35         1.41 o                         
   3  -4 -11         29.32         29.83         1.34 o                         
  -3   4  11         29.17         27.70         1.88 o                         
   2  -4 -11        156.18        163.07         3.50 o                         
  -2   4  11        157.22        172.72         9.57 o                         
   1  -4 -11          2.88          3.29         0.47 o                         
  -1   4  11          2.87          4.53         1.78 o                         
  -1  -4 -11          0.10          0.80         1.16 o                         
   1   4  11          1.30          0.21         0.45 o                         
  -8   0  12         16.32         14.39         3.17 o                         
  -7   0  12         37.65         33.71         2.43 o                         
  -6   0  12         13.69         13.20         1.10 o                         
  -5   0  12         57.46         55.81         1.82 o                         
  -4   0  12        216.98        215.45         4.09 o                         
  -3   0  12        236.11        245.47         7.97 o                         
  -2   0  12        369.50        397.80         6.03 o                         
  -1   0  12        167.09        166.33         2.91 o                         
   0   0  12        605.86        655.25        11.94 o                         
   1   0  12          0.01         -0.05         0.47 o                         
   2   0  12          3.48          5.08         0.93 o                         
   3   0  12         21.61         28.00        10.29 o                         
   4   0  12         69.81         69.72         3.45 o                         
   8  -1 -12        225.30        197.37         9.14 o                         
  -8   1  12        227.17        224.21         5.68 o                         
   7  -1 -12         50.04         42.73         2.99 o                         
  -7   1  12         49.43         52.16         2.28 o                         
   6  -1 -12        151.30        139.20         7.53 o                         
  -6   1  12        154.00        150.13         3.59 o                         
   5  -1 -12         63.70         59.83         2.77 o                         
  -5   1  12         63.38         58.57         2.23 o                         
   4  -1 -12         49.70         46.93         1.52 o                         
  -4   1  12         50.34         52.62         1.36 o                         
   3  -1 -12        126.92        123.77         4.53 o                         
  -3   1  12        128.47        131.24         4.13 o                         
   2  -1 -12         17.02         16.14         0.88 o                         
  -2   1  12         17.57         19.01         0.97 o                         
   1  -1 -12          2.54          2.36         0.36 o                         
  -1   1  12          2.48          2.07         0.36 o                         
   0  -1 -12        114.17        119.07         2.71 o                         
   0   1  12        113.77        124.13         2.72 o                         
  -1  -1 -12         11.54         12.14         0.72 o                         
   1   1  12         11.42         12.02         0.70 o                         
  -2  -1 -12        448.57        519.61        17.71 o                         
   2   1  12        452.66        484.04        11.19 o                         
  -3  -1 -12         10.22         11.13         2.75 o                         
   3   1  12         10.05         11.79         2.46 o                         
  -4  -1 -12        158.73        161.95         6.39 o                         
   4   1  12        159.23        162.79         5.50 o                         
   7  -2 -12        180.99        144.23        10.09 o                         
  -7   2  12        180.15        160.68         7.51 o                         
   6  -2 -12        136.86        117.47         3.16 o                         
  -6   2  12        138.57        122.40         4.84 o                         
   5  -2 -12         29.91         25.41         1.51 o                         
  -5   2  12         30.85         24.69         1.87 o                         
   4  -2 -12        323.52        339.28        13.20 o                         
  -4   2  12        326.13        340.90         6.23 o                         
   3  -2 -12         73.04         70.00         3.94 o                         
  -3   2  12         72.70         73.96         4.29 o                         
   2  -2 -12        218.84        223.54         5.70 o                         
  -2   2  12        210.69        217.17         4.35 o                         
   1  -2 -12          1.51          2.12         0.41 o                         
  -1   2  12          1.38          2.40         0.44 o                         
   0  -2 -12        189.52        196.16         7.84 o                         
   0   2  12        189.99        203.01         5.46 o                         
  -1  -2 -12          4.69          3.88         0.50 o                         
   1   2  12          7.21          6.60         2.28 o                         
  -2  -2 -12          0.61         -0.28         0.60 o                         
   2   2  12          0.59          0.38         0.78 o                         
  -3  -2 -12          8.44          3.93         1.26 o                         
   3   2  12          8.20          6.42         0.76 o                         
  -6   3  12         17.53         -0.02         0.19 o                         
   5  -3 -12         25.97         22.07         5.00 o                         
  -5   3  12         26.97         31.17         1.43 o                         
   4  -3 -12         28.09         24.83         1.70 o                         
  -4   3  12         27.36         31.25         1.62 o                         
   3  -3 -12         40.21         56.80         4.83 o                         
  -3   3  12         29.89         29.09         1.92 o                         
   2  -3 -12         20.69         22.71         0.98 o                         
  -2   3  12         20.39         23.55         1.56 o                         
   1  -3 -12          1.53          1.61         0.38 o                         
  -1   3  12          1.39          1.64         0.51 o                         
   0  -3 -12         86.35         93.63         2.51 o                         
   0   3  12         86.07        104.73         3.00 o                         
  -1  -3 -12          2.64          1.64         0.72 o                         
   1   3  12          2.51          2.66         0.59 o                         
  -7   0  13         25.16         21.34         2.23 o                         
  -6   0  13        203.43        165.97         5.38 o                         
  -5   0  13         16.15         16.44         2.00 o                         
  -4   0  13        190.02        189.99         6.10 o                         
  -3   0  13         71.50         76.83         3.82 o                         
  -2   0  13          7.86          8.76         0.97 o                         
  -1   0  13          0.47          0.48         0.38 o                         
   0   0  13         71.94         76.29         2.09 o                         
   1   0  13         14.80         14.78         0.83 o                         
   2   0  13        375.33        427.53        10.34 o                         
   7  -1 -13         83.55         57.66        10.06 o                         
  -7   1  13        117.25        116.75         3.75 o                         
   6  -1 -13         24.33         18.76         1.89 o                         
  -6   1  13         23.50         23.22         1.54 o                         
   5  -1 -13         10.78          5.01         0.86 o                         
  -5   1  13         20.18         23.47         2.07 o                         
   4  -1 -13        145.92        152.57         4.79 o                         
  -4   1  13        145.83        148.16         3.54 o                         
   3  -1 -13          8.73          6.71         0.89 o                         
  -3   1  13          9.81         12.64         1.70 o                         
   2  -1 -13        422.35        439.55        13.15 o                         
  -2   1  13        418.88        443.54         7.42 o                         
   1  -1 -13         31.28         27.65         1.05 o                         
  -1   1  13         31.57         30.65         1.02 o                         
   0  -1 -13        296.16        315.79         7.35 o                         
   0   1  13        296.51        310.80         6.59 o                         
  -1  -1 -13         21.44         15.24        12.29 o                         
   1   1  13         12.50         13.52         1.08 o                         
  -2  -1 -13         71.94         84.88         9.83 o                         
   2   1  13         74.99         75.11         5.54 o                         
   6  -2 -13         72.41         72.13        18.99 o                         
  -6   2  13         74.87         75.00         2.45 o                         
   5  -2 -13         53.33         36.84         2.12 o                         
  -5   2  13         63.25         66.73         2.58 o                         
   4  -2 -13         37.23         29.97         2.56 o                         
  -4   2  13         37.35         39.19         1.23 o                         
   3  -2 -13         34.99         30.91         3.35 o                         
  -3   2  13         36.38         39.16         1.91 o                         
   2  -2 -13          1.01          0.02         0.71 o                         
  -2   2  13          1.07          1.32         0.64 o                         
   1  -2 -13          6.11          4.53         0.48 o                         
  -1   2  13          5.90          4.64         0.61 o                         
   0  -2 -13         29.92         32.35         3.72 o                         
   0   2  13         30.05         32.70         1.18 o                         
  -1  -2 -13          2.98         -0.54         1.03 o                         
   1   2  13          3.14          0.78         0.17 o                         
  -5   0  14         31.38         31.30         3.64 o                         
  -4   0  14         63.34         59.41         2.52 o                         
  -3   0  14          0.12          0.43         0.48 o                         
  -2   0  14        451.46        481.64         8.50 o                         
  -1   0  14          1.48          1.47         0.52 o                         
   0   0  14        183.48        184.53         4.64 o                         
   5  -1 -14          3.71          2.12         1.45 o                         
  -5   1  14         12.53         12.58         1.87 o                         
   4  -1 -14        156.81        138.35        14.10 o                         
  -4   1  14        156.72        144.22         5.09 o                         
   3  -1 -14          6.66          8.93         1.15 o                         
  -3   1  14          7.12          3.49         0.81 o                         
   2  -1 -14         71.31         72.40         6.88 o                         
  -2   1  14         68.35         68.69         2.43 o                         
   1  -1 -14         21.51         14.20         4.72 o                         
  -1   1  14         21.64         19.87         1.11 o                         
   0  -1 -14          6.93         -2.84         8.29 o                         
   0   1  14          6.90          5.98         0.92 o                         
                                                                                
