# Supplementary material for: Crystal structure elucidation of a geminal and vicinal bis­(tri­fluoro­methane­sulfonate) ester
Source: Acta Crystallogr C Struct Chem. 2024 Jun 14;80(Pt 7):278–83. doi: 10.1107/S2053229624005230 (PMC11225611; doi:10.1107/S2053229624005230)
Supplement: Supplementary file 5 [file c-80-00278-2sup3.hkl]

data_2                                                                          
_shelx_title ' PicTh35_0m_4_b.res in P-1'                                       
_shelx_refln_list_code          4                                               
_shelx_F_calc_maximum      176.76                                               
_exptl_crystal_F_000       648.00                                               
_reflns_d_resolution_high  0.8001                                               
                                                                                
loop_                                                                           
 _space_group_symop_operation_xyz                                               
 'x, y, z'                                                                      
 '-x, -y, -z'                                                                   
                                                                                
_cell_length_a    10.0356                                                       
_cell_length_b    10.6643                                                       
_cell_length_c    11.2760                                                       
_cell_angle_alpha  83.540                                                       
_cell_angle_beta   64.178                                                       
_cell_angle_gamma  89.593                                                       
                                                                                
_shelx_F_squared_multiplier     1.000                                           
                                                                                
loop_                                                                           
 _refln_index_h                                                                 
 _refln_index_k                                                                 
 _refln_index_l                                                                 
 _refln_F_squared_calc                                                          
 _refln_F_squared_meas                                                          
 _refln_F_squared_sigma                                                         
 _refln_observed_status                                                         
   1   0   0        106.16         85.60         3.74 o                         
   3   0   0         92.14         90.63         4.03 o                         
   4   0   0       1895.01       1886.57        36.40 o                         
   5   0   0        727.28        706.74        15.79 o                         
   6   0   0       1089.16       1006.18        42.65 o                         
   7   0   0         28.99         72.59        14.52 o                         
   8   0   0        768.44        871.77        33.70 o                         
   9   0   0        462.33        469.16        29.95 o                         
  10   0   0         94.82        114.44        21.49 o                         
  11   0   0         14.09         16.11        25.47 o                         
 -11   1   0          1.99        -15.97        17.83 o                         
 -10   1   0        103.41         95.56        22.72 o                         
  -9   1   0        277.78        295.81        24.91 o                         
  -8   1   0        317.17        283.80        16.90 o                         
  -7   1   0        247.15        215.01        41.61 o                         
  -6   1   0       1495.43       1452.33        37.19 o                         
  -5   1   0        124.95        125.44         6.48 o                         
  -4   1   0        729.68        691.43        15.64 o                         
  -3   1   0        335.21        338.67         7.46 o                         
  -2   1   0       1962.96       1826.66        31.98 o                         
  -1   1   0         24.94         23.51         1.52 o                         
   0   1   0          4.19          0.77         1.17 o                         
   1   1   0          2.14          4.33         1.42 o                         
   2   1   0       1126.69       1058.15        31.60 o                         
   3   1   0       3060.30       3164.93        60.12 o                         
   4   1   0        118.40        146.52         6.71 o                         
   5   1   0        119.21        147.39         7.79 o                         
   6   1   0        143.81        145.61        14.70 o                         
   7   1   0         27.77         43.66        15.73 o                         
   8   1   0       1121.60       1062.87        38.82 o                         
   9   1   0        360.77        365.11        30.27 o                         
  10   1   0         58.01        156.77        47.44 o                         
  11   1   0         15.57        105.61        57.73 o                         
 -11   2   0         75.98        203.29        56.61 o                         
 -10   2   0        206.86        170.03        16.67 o                         
  -9   2   0         46.08         53.40        12.19 o                         
  -8   2   0         24.13         13.25        11.92 o                         
  -7   2   0        601.74        536.55        22.07 o                         
  -6   2   0       1898.84       1822.95       120.40 o                         
  -5   2   0         46.33         30.52         3.23 o                         
  -4   2   0       1628.90       1479.60        27.94 o                         
  -3   2   0        221.48        336.74        32.41 o                         
  -2   2   0        291.20        756.52        19.32 o                         
  -1   2   0       9585.59       8657.39       601.89 o                         
   1   2   0       8851.31      10619.83       725.43 o                         
   2   2   0       1700.82       1516.32       117.14 o                         
   3   2   0       2615.56       2612.90        57.12 o                         
   4   2   0         28.32         34.84         4.92 o                         
   5   2   0        342.78        351.87        10.84 o                         
   6   2   0         72.51         67.32        16.39 o                         
   7   2   0       1282.65       1165.61        61.48 o                         
   8   2   0        529.73        528.73        48.54 o                         
   9   2   0          3.25         18.52        41.97 o                         
  10   2   0          8.02         11.29         9.18 o                         
  11   2   0          1.69          9.09         9.20 o                         
 -11   3   0         14.85          3.93        21.19 o                         
 -10   3   0        351.34        214.62        29.46 o                         
  -9   3   0         84.00         67.53        35.13 o                         
  -8   3   0         72.47         61.92         9.70 o                         
  -7   3   0         24.00         11.15         5.21 o                         
  -6   3   0        652.46        631.80        17.10 o                         
  -5   3   0        160.74        176.50         6.92 o                         
  -4   3   0         59.23         59.04         3.49 o                         
  -3   3   0        870.01        877.28        18.16 o                         
  -2   3   0        806.51        907.76        20.07 o                         
  -1   3   0         39.19         49.12         2.85 o                         
   0   3   0        203.03        239.62         7.14 o                         
   1   3   0        326.81        423.40        12.15 o                         
   2   3   0        123.88        144.31         5.18 o                         
   3   3   0        175.81        189.97        13.91 o                         
   4   3   0        686.81        698.61        18.04 o                         
   5   3   0        265.90        257.69        14.77 o                         
   6   3   0       1461.75       1279.99        36.90 o                         
   7   3   0       1160.97       1107.75        36.54 o                         
   8   3   0        615.85        579.97        24.49 o                         
   9   3   0        481.15        275.00        24.58 o                         
  10   3   0         18.06         11.26        32.20 o                         
 -10   4   0        130.66        144.13        14.46 o                         
  -9   4   0         94.57        142.35        29.31 o                         
  -8   4   0        126.90        102.35        15.31 o                         
  -7   4   0        739.22        646.33        30.94 o                         
  -6   4   0        189.51        180.73         9.11 o                         
  -5   4   0        372.69        318.51        11.57 o                         
  -4   4   0       1119.74       1026.54        24.42 o                         
  -3   4   0       2905.31       2453.22       143.26 o                         
  -2   4   0       1422.73       1530.79        29.32 o                         
  -1   4   0         50.97         74.32         3.96 o                         
   0   4   0          1.34         -0.37         2.28 o                         
   1   4   0        207.18        174.79         6.10 o                         
   2   4   0       1415.72       1574.81        38.61 o                         
   3   4   0       1489.99       1490.50        33.84 o                         
   4   4   0          8.54         23.78         6.65 o                         
   5   4   0        939.65        928.15        35.06 o                         
   6   4   0         32.77         34.79         7.18 o                         
   7   4   0        173.94        199.18        21.89 o                         
   8   4   0        112.57        118.52        18.12 o                         
   9   4   0        360.37        385.35        19.36 o                         
  10   4   0         12.98          6.10         8.93 o                         
 -10   5   0        132.49        104.30        24.56 o                         
  -9   5   0        185.25        129.14        15.39 o                         
  -8   5   0        111.69        135.14        27.04 o                         
  -7   5   0          0.96         -3.53         5.07 o                         
  -6   5   0         65.18         49.66         7.80 o                         
  -5   5   0       1081.93       1092.33        33.75 o                         
  -4   5   0        904.05       1019.27        43.96 o                         
  -3   5   0       1214.91       1218.15        34.66 o                         
  -2   5   0        122.19        140.74         6.88 o                         
  -1   5   0        846.15        882.55        23.19 o                         
   0   5   0       2743.32       3269.86       109.83 o                         
   1   5   0         36.47         50.83        14.71 o                         
   2   5   0       1150.48       1153.44        34.27 o                         
   3   5   0         99.64        116.32         6.02 o                         
   4   5   0        233.95        296.15        43.60 o                         
   5   5   0       1462.38       1343.55        48.67 o                         
   6   5   0         48.19         57.36        10.63 o                         
   7   5   0        507.84        467.07        34.47 o                         
   8   5   0        182.69        192.86        21.09 o                         
   9   5   0        199.46        230.29        24.80 o                         
  10   5   0         54.23         68.39        30.29 o                         
 -10   6   0          8.58        -29.52        32.11 o                         
  -9   6   0         43.92         56.70        25.02 o                         
  -8   6   0         27.43         46.44        63.89 o                         
  -7   6   0        115.45        106.19        11.11 o                         
  -6   6   0        237.21        225.02        13.05 o                         
  -5   6   0        950.51        943.76        30.54 o                         
  -4   6   0        451.03        452.14        17.23 o                         
  -3   6   0       1074.96       1216.39        31.29 o                         
  -2   6   0         51.97        103.80         7.38 o                         
  -1   6   0        383.36        457.66        12.25 o                         
   0   6   0        828.27        889.20        22.64 o                         
   1   6   0        463.03        445.99        12.23 o                         
   2   6   0         39.84         57.05         5.77 o                         
   3   6   0       1171.39       1192.24        35.38 o                         
   4   6   0        110.17        143.38         8.69 o                         
   5   6   0       2227.93       2003.58        98.25 o                         
   6   6   0        472.00        515.57        34.27 o                         
   7   6   0          2.59          5.63        10.80 o                         
   8   6   0         16.21         16.94        30.94 o                         
   9   6   0        274.80        291.59        19.50 o                         
  -9   7   0        263.23        208.24        41.63 o                         
  -8   7   0        242.83        105.10        16.85 o                         
  -7   7   0         74.15         64.97         9.61 o                         
  -6   7   0       1264.58       1141.69        39.36 o                         
  -5   7   0        129.08        137.85        21.71 o                         
  -4   7   0       2296.28       2325.76        66.97 o                         
  -3   7   0        356.65        359.65        17.51 o                         
  -2   7   0        942.81        941.48        40.61 o                         
  -1   7   0       3032.89       3129.05        98.45 o                         
   0   7   0          5.32         25.10         5.26 o                         
   1   7   0        252.11        259.66        14.44 o                         
   2   7   0         15.11         11.05         4.62 o                         
   3   7   0       1000.53        870.83        58.09 o                         
   4   7   0        876.54        918.93        29.68 o                         
   5   7   0         39.19         38.61        10.84 o                         
   6   7   0         48.94         56.88        11.80 o                         
   7   7   0         56.40         40.31        21.49 o                         
   8   7   0        354.26        365.09        38.80 o                         
   9   7   0         38.93         48.49        11.09 o                         
  -9   8   0         37.44         20.75        10.31 o                         
  -8   8   0         38.79         47.53         9.65 o                         
  -7   8   0         46.72         54.75         9.10 o                         
  -6   8   0        107.47        106.09        12.31 o                         
  -5   8   0         12.67         20.46         7.60 o                         
  -4   8   0        793.69        766.40        69.15 o                         
  -3   8   0        865.80       1048.67        46.72 o                         
  -2   8   0       2770.87       2881.93       109.23 o                         
  -1   8   0       1276.67       1258.97        42.41 o                         
   0   8   0        193.91        204.93        13.46 o                         
   1   8   0         38.48         34.96         6.97 o                         
   2   8   0       2007.02       2184.18        66.72 o                         
   3   8   0         21.93         21.69         5.78 o                         
   4   8   0       2830.24       3004.03        85.22 o                         
   5   8   0        440.75        430.59        16.25 o                         
   6   8   0         41.70         40.47        11.43 o                         
   7   8   0         28.97         12.26        11.25 o                         
   8   8   0        204.75        132.12        27.12 o                         
  -8   9   0        155.49        169.85        19.85 o                         
  -7   9   0         32.28         33.71         8.33 o                         
  -6   9   0         32.73          9.92        21.69 o                         
  -5   9   0        554.13        566.10        27.60 o                         
  -4   9   0        120.72        147.63        22.19 o                         
  -3   9   0       1210.19       1268.17        56.27 o                         
  -2   9   0        139.01        151.25        16.56 o                         
  -1   9   0         54.85         69.06         8.33 o                         
   0   9   0        119.32        158.61        12.74 o                         
   1   9   0         41.53         41.71         7.67 o                         
   2   9   0        134.36         81.86        27.38 o                         
   3   9   0         68.17        100.00        17.15 o                         
   4   9   0        164.51        154.39        17.67 o                         
   5   9   0         95.43        100.28        16.76 o                         
   6   9   0          0.12         -4.87         4.87 o                         
   7   9   0         24.19         35.05         7.79 o                         
  -7  10   0         35.86         47.19        10.66 o                         
  -6  10   0        312.11        296.91        16.56 o                         
  -5  10   0         77.52         93.26        21.06 o                         
  -4  10   0         64.43         80.34        22.08 o                         
  -3  10   0          2.65          4.90        16.60 o                         
  -2  10   0       2878.24       2832.50       121.01 o                         
  -1  10   0        138.65        175.35        18.44 o                         
   0  10   0       1003.60        987.78        53.29 o                         
   1  10   0         19.59          9.80         7.35 o                         
   2  10   0        447.76        408.60        31.76 o                         
   4  10   0        838.36        905.51        55.89 o                         
   5  10   0         19.99         40.64        11.65 o                         
   6  10   0        421.34        427.77        23.89 o                         
  -6  11   0         95.37        114.40        53.93 o                         
  -5  11   0         85.93        136.40        18.54 o                         
  -4  11   0        204.17        208.20        23.12 o                         
  -3  11   0          8.10         -5.87        33.92 o                         
  -2  11   0        462.57        462.55        21.66 o                         
  -1  11   0          2.32         -6.22         6.22 o                         
   0  11   0         58.13        104.85        11.76 o                         
   1  11   0         56.44         76.60        10.28 o                         
   2  11   0        333.08        348.86        25.82 o                         
   3  11   0        108.86        149.66        28.24 o                         
   4  11   0        135.33        154.98        13.80 o                         
   5  11   0          6.50         22.57         6.71 o                         
  -5  12   0        111.78        130.59        40.01 o                         
  -4  12   0        134.27        202.42        46.36 o                         
  -3  12   0         15.75         32.01        23.73 o                         
  -2  12   0        416.97        360.11        27.94 o                         
  -1  12   0        273.36        290.68        48.56 o                         
   0  12   0        311.07        279.63        40.88 o                         
   1  12   0        203.41        214.65        18.13 o                         
   2  12   0         72.67         83.81        17.69 o                         
   3  12   0         60.22         85.19        15.35 o                         
   4  12   0         50.56         77.07        15.52 o                         
  -2  13   0          3.17          0.20        10.80 o                         
  -1  13   0        192.94        231.76        18.24 o                         
   0  13   0          5.72         13.24        10.50 o                         
   1  13   0          5.92         -1.62         8.76 o                         
   0 -13   1          3.77          4.24        12.32 o                         
   1 -13   1          1.12         -4.81        11.92 o                         
   2 -13   1          5.70          5.36         8.06 o                         
  -3 -12   1        320.55        332.87        24.44 o                         
  -2 -12   1        141.85        123.22        16.73 o                         
  -1 -12   1        578.34        645.52        33.58 o                         
   0 -12   1         19.75         16.34        17.60 o                         
   1 -12   1        141.00        127.70        25.30 o                         
   2 -12   1         57.99         45.09         9.96 o                         
   3 -12   1        133.75        178.95        54.67 o                         
   4 -12   1         99.97        167.39        55.68 o                         
   5 -12   1        175.84        241.43        22.84 o                         
  -5 -11   1          1.63         12.29         6.97 o                         
  -4 -11   1         74.85         61.82        10.29 o                         
  -3 -11   1          0.74          2.66         6.74 o                         
  -2 -11   1        112.47        130.81        13.78 o                         
  -1 -11   1         15.31         28.81        33.73 o                         
   0 -11   1         43.63         26.92        31.46 o                         
   1 -11   1        312.83        227.03        34.06 o                         
   2 -11   1          3.30          4.02         6.58 o                         
   3 -11   1         24.97         33.54         9.03 o                         
   4 -11   1         76.03         95.39        11.19 o                         
   5 -11   1        170.07        177.39        40.79 o                         
  -6 -10   1        522.30        554.06        26.08 o                         
  -5 -10   1         42.30         37.61        13.80 o                         
  -4 -10   1         68.53         72.79        14.81 o                         
  -3 -10   1        424.81        433.43        29.91 o                         
   0 -10   1       1249.07       1421.94        91.19 o                         
   1 -10   1         35.21         44.24         8.84 o                         
   2 -10   1         29.61        -23.48        36.97 o                         
   3 -10   1         30.44         22.91        18.53 o                         
   4 -10   1        337.27        355.67        21.06 o                         
   5 -10   1         39.74         70.10        15.52 o                         
   6 -10   1        361.65        410.61        27.24 o                         
   7 -10   1         34.36         35.60        19.82 o                         
   8 -10   1          1.54          7.46         7.56 o                         
  -7  -9   1          7.95         13.70         7.63 o                         
  -6  -9   1         62.17         89.05         8.10 o                         
  -5  -9   1        126.23        137.33         9.23 o                         
  -4  -9   1          1.49         -1.46         4.83 o                         
  -3  -9   1       1202.82       1164.66        79.14 o                         
  -2  -9   1        486.20        447.31        27.30 o                         
  -1  -9   1        819.96        788.96        36.57 o                         
   0  -9   1         56.36         68.31        23.11 o                         
   1  -9   1         63.99         78.21         8.56 o                         
   2  -9   1         12.22          6.09         5.99 o                         
   3  -9   1        218.53        312.40        18.46 o                         
   4  -9   1        212.20        212.86        49.18 o                         
   5  -9   1         13.64         15.32        13.72 o                         
   6  -9   1        421.63        492.33        22.93 o                         
   7  -9   1         19.32          4.95        17.19 o                         
   8  -9   1        326.01        361.31        53.06 o                         
  -8  -8   1         10.24         10.64         9.47 o                         
  -7  -8   1        313.33        258.48        32.04 o                         
  -6  -8   1        209.88        174.08        26.39 o                         
  -5  -8   1        160.88        190.35        18.52 o                         
  -4  -8   1        702.61        678.28        24.13 o                         
  -3  -8   1         27.08         28.85        11.65 o                         
  -2  -8   1        545.44        656.82        39.93 o                         
  -1  -8   1         64.02         51.87         8.28 o                         
   0  -8   1       1828.49       1899.42        73.13 o                         
   1  -8   1        584.65        568.77        22.36 o                         
   2  -8   1        654.61        678.84        25.83 o                         
   3  -8   1         38.68         33.40        22.93 o                         
   4  -8   1        647.80        695.16        30.59 o                         
   5  -8   1        199.50        218.95        27.35 o                         
   6  -8   1       1196.14       1396.73        57.47 o                         
   7  -8   1        107.31        110.97        11.60 o                         
   8  -8   1          2.55          8.80         8.02 o                         
   9  -8   1          0.04          3.89        10.15 o                         
  -8  -7   1         58.82         53.02        11.09 o                         
  -7  -7   1         58.39         36.09        11.77 o                         
  -6  -7   1         97.64         52.50        25.86 o                         
  -5  -7   1        601.61        630.61        23.89 o                         
  -4  -7   1         18.56          5.36        10.23 o                         
  -3  -7   1        218.04        230.64        13.07 o                         
  -2  -7   1       2373.47       2504.55       122.61 o                         
  -1  -7   1         15.28         10.00         7.20 o                         
   0  -7   1        108.23        141.49        11.32 o                         
   1  -7   1         15.06         15.54         5.77 o                         
   2  -7   1        608.21        512.28        24.91 o                         
   3  -7   1        640.41        550.32        25.53 o                         
   4  -7   1        193.85        235.30        16.40 o                         
   5  -7   1         54.02         50.45        11.04 o                         
   6  -7   1        151.69        173.04        16.78 o                         
   7  -7   1        180.05        176.67        22.32 o                         
   8  -7   1        220.37        229.76        15.16 o                         
   9  -7   1         13.54         50.34        46.20 o                         
  10  -7   1         42.93         40.16        10.03 o                         
  -9  -6   1         42.25         31.84        27.39 o                         
  -8  -6   1         98.41         97.90        12.21 o                         
  -7  -6   1         48.93         54.85         9.77 o                         
  -6  -6   1        216.53        184.31        25.85 o                         
  -5  -6   1       1265.75       1299.90        67.08 o                         
  -4  -6   1        908.95        903.87        28.33 o                         
  -3  -6   1        423.97        381.99        11.45 o                         
  -2  -6   1         35.75         55.22         3.91 o                         
  -1  -6   1        129.98        137.06        10.13 o                         
   0  -6   1       1415.68       1376.80        34.41 o                         
   1  -6   1         64.59         59.06         4.57 o                         
   2  -6   1       1242.76       1302.31        34.98 o                         
   3  -6   1       1089.82       1607.67        48.87 o                         
   5  -6   1        347.55        314.46        36.94 o                         
   6  -6   1        886.02        764.88        45.14 o                         
   7  -6   1       1047.25        957.45        35.88 o                         
   8  -6   1          0.01         -2.36         7.15 o                         
   9  -6   1        283.83        256.08        16.17 o                         
  10  -6   1          6.08         18.02         9.87 o                         
  -9  -5   1         98.25        131.91        12.87 o                         
  -8  -5   1        103.16         88.92        15.92 o                         
  -7  -5   1        173.99        177.65        20.52 o                         
  -6  -5   1         39.27         49.80        13.94 o                         
  -5  -5   1       3740.85       3554.61       122.29 o                         
  -4  -5   1        196.27        193.14        14.13 o                         
  -3  -5   1        135.73        117.48        14.19 o                         
  -2  -5   1          3.03          5.16         2.70 o                         
  -1  -5   1        106.12        151.10         8.75 o                         
   0  -5   1        657.93        716.70        26.13 o                         
   1  -5   1        159.76        174.13        78.17 o                         
   2  -5   1        884.40        914.45        21.90 o                         
   3  -5   1       1277.48       1282.29        33.27 o                         
   4  -5   1       1630.66       1890.98        61.54 o                         
   5  -5   1        703.30        728.18        29.76 o                         
   6  -5   1        407.97        333.10        29.08 o                         
   7  -5   1        152.49        154.67        11.27 o                         
   8  -5   1         18.62         17.66         5.89 o                         
   9  -5   1        177.82        146.52        20.21 o                         
  10  -5   1        100.92         85.07        16.48 o                         
 -10  -4   1          4.76         18.76         9.00 o                         
  -9  -4   1         72.79         64.16        11.57 o                         
  -8  -4   1         15.16         20.49         7.86 o                         
  -7  -4   1         99.99        119.55        13.73 o                         
  -6  -4   1          7.83          7.85         6.96 o                         
  -5  -4   1       1653.35       1630.59        58.38 o                         
  -4  -4   1        936.25        899.33        29.97 o                         
  -3  -4   1        550.34        509.35        13.44 o                         
  -2  -4   1        126.95        155.68         6.36 o                         
  -1  -4   1         16.49         97.27         4.05 o                         
   0  -4   1          2.95         10.09         3.09 o                         
   1  -4   1        108.47        162.47         5.89 o                         
   2  -4   1        221.24        172.50        28.15 o                         
   3  -4   1       4054.40       3896.73       129.64 o                         
   4  -4   1        695.10        664.12        24.35 o                         
   5  -4   1        729.23        728.58        28.94 o                         
   6  -4   1         73.04         84.18         5.76 o                         
   7  -4   1        854.78        790.81        23.06 o                         
   8  -4   1         61.23         64.96         8.99 o                         
   9  -4   1        197.90        182.25        20.32 o                         
  10  -4   1        261.69        263.20        22.94 o                         
  11  -4   1          0.97         -4.56        15.91 o                         
 -10  -3   1         44.18         51.59        11.98 o                         
  -9  -3   1         29.31        -20.64        30.48 o                         
  -8  -3   1        247.91        272.64        26.82 o                         
  -7  -3   1         44.24         27.85        11.09 o                         
  -6  -3   1         40.28         28.45        11.38 o                         
  -5  -3   1        136.46        137.46        12.60 o                         
  -4  -3   1        952.47        840.25        22.59 o                         
  -3  -3   1        105.82        138.80        22.85 o                         
  -2  -3   1        387.33        406.04        10.19 o                         
  -1  -3   1         85.85         98.17         3.79 o                         
   0  -3   1          9.02         13.29         2.69 o                         
   1  -3   1         16.54         14.77         2.69 o                         
   2  -3   1        774.36        788.21        17.01 o                         
   3  -3   1       1427.77       1819.46        75.73 o                         
   4  -3   1       3154.19       3633.34       132.58 o                         
   5  -3   1        357.28        533.37        92.95 o                         
   6  -3   1       1335.86       1762.44       113.01 o                         
   7  -3   1         12.56         16.66         6.01 o                         
   8  -3   1        518.44        432.20        17.94 o                         
   9  -3   1         25.00         26.11         9.11 o                         
  10  -3   1          9.14         21.91        37.46 o                         
 -10  -2   1        123.07        136.90        13.50 o                         
  -9  -2   1        579.73        519.20        23.28 o                         
  -8  -2   1         39.75         44.37         8.73 o                         
  -7  -2   1        554.06        461.85        47.53 o                         
  -6  -2   1         28.20         22.48         6.50 o                         
  -5  -2   1        417.96        439.53        22.65 o                         
  -4  -2   1       2646.31       2355.79       138.41 o                         
  -3  -2   1       1057.70       1046.87        21.95 o                         
  -2  -2   1       8127.22       8086.92       302.33 o                         
  -1  -2   1        315.04        330.18         8.71 o                         
   0  -2   1       6089.79       5653.75       401.09 o                         
   1  -2   1       7260.70       8194.60       457.01 o                         
   2  -2   1      16905.14      16697.44       464.85 o                         
   3  -2   1        970.44        913.37        20.31 o                         
   4  -2   1        332.89        399.95        11.97 o                         
   5  -2   1        473.54        582.65        30.10 o                         
   6  -2   1        798.33        797.82        23.57 o                         
   7  -2   1         41.90         52.17         7.01 o                         
   8  -2   1         98.45        131.10        23.08 o                         
   9  -2   1        689.93        872.59        53.83 o                         
  10  -2   1        101.45        111.04        13.71 o                         
  11  -2   1         97.90        113.91        13.73 o                         
 -10  -1   1         33.14         62.49        12.66 o                         
  -9  -1   1         13.80         12.92        12.13 o                         
  -8  -1   1       1001.87       1152.30        84.13 o                         
  -7  -1   1         45.51         26.28        12.91 o                         
  -6  -1   1        134.62        133.23        14.60 o                         
  -5  -1   1        104.03        109.15        10.25 o                         
  -4  -1   1       1400.36       1271.34        57.96 o                         
  -3  -1   1       1723.48       1660.26        28.98 o                         
  -2  -1   1        442.09        381.81         8.82 o                         
  -1  -1   1        110.23        113.41         4.08 o                         
   0  -1   1        190.37        187.71         4.76 o                         
   1  -1   1          0.43         -1.00         1.00 o                         
   2  -1   1        506.16        466.24        10.47 o                         
   3  -1   1         68.63         75.06         4.20 o                         
   4  -1   1         20.17         31.16         3.73 o                         
   5  -1   1        300.27        290.37         9.51 o                         
   6  -1   1          4.11         12.02         3.83 o                         
   7  -1   1        122.34        123.69         9.07 o                         
   8  -1   1        175.08        163.73        11.41 o                         
   9  -1   1        623.97        584.12        45.32 o                         
  10  -1   1        245.09        147.85        29.03 o                         
 -10   0   1         61.50         74.21        13.66 o                         
  -9   0   1         12.94        103.68        43.44 o                         
  -8   0   1       1100.09       1229.39        63.51 o                         
  -7   0   1         31.91          1.89        15.33 o                         
  -6   0   1        179.25        192.42        14.56 o                         
  -5   0   1        100.87        111.64        13.38 o                         
  -4   0   1       2215.77       2242.36       132.28 o                         
  -3   0   1        654.64        593.79        11.19 o                         
  -2   0   1       4747.28       4814.78        75.49 o                         
  -1   0   1        225.36        225.67         5.54 o                         
   0   0   1        413.10         72.57         6.27 o                         
   1   0   1         44.91         42.94         2.70 o                         
   2   0   1       2501.60       3665.69        85.47 o                         
   3   0   1        837.39        990.70        32.38 o                         
   4   0   1        212.92        372.43        16.99 o                         
   5   0   1          2.08         12.65         3.21 o                         
   6   0   1        246.16        259.16         8.60 o                         
   7   0   1        256.20        217.72        39.01 o                         
   8   0   1        996.91       1046.04        36.87 o                         
   9   0   1         22.98         43.03        15.51 o                         
  10   0   1        499.90        548.10        30.93 o                         
  11   0   1         88.57        215.13        33.99 o                         
 -10   1   1        339.91        370.32        61.34 o                         
  -9   1   1          3.46         -9.75        20.27 o                         
  -8   1   1        822.55        745.11        37.78 o                         
  -7   1   1        767.21        708.86        25.73 o                         
  -6   1   1         51.39         45.65        18.01 o                         
  -5   1   1        657.81        695.06        15.02 o                         
  -4   1   1          8.09         26.58         2.76 o                         
  -3   1   1       6459.93       6475.49       101.34 o                         
  -2   1   1        343.86        310.09         7.50 o                         
  -1   1   1        284.00        270.41         5.88 o                         
   0   1   1          3.51          2.12         0.94 o                         
   1   1   1         59.27         66.56         3.86 o                         
   2   1   1        178.03        205.37        11.05 o                         
   3   1   1        327.49        353.99        11.91 o                         
   4   1   1       1484.88       1493.90        32.73 o                         
   5   1   1         11.86         43.42         9.07 o                         
   6   1   1       2189.76       2268.16        49.22 o                         
   7   1   1        176.89        169.66        38.04 o                         
   8   1   1        742.66        855.74        68.24 o                         
   9   1   1         15.91         33.50        17.79 o                         
  10   1   1        684.18        614.91        32.70 o                         
  11   1   1        126.38        191.34        48.84 o                         
 -10   2   1         28.56        196.62        67.32 o                         
  -9   2   1        394.06        409.14        20.39 o                         
  -8   2   1        418.34        437.17        31.45 o                         
  -7   2   1       1074.95       1100.69        33.69 o                         
  -6   2   1        868.85        820.31        23.69 o                         
  -5   2   1        183.42        209.23        16.42 o                         
  -4   2   1        182.82        185.23         5.50 o                         
  -3   2   1        157.79        143.83         4.47 o                         
  -2   2   1       1040.21        949.24        17.59 o                         
  -1   2   1      14337.73      13640.70       944.65 o                         
   2   2   1        466.23       1050.39        38.26 o                         
   3   2   1        363.11        392.63        11.99 o                         
   4   2   1       1191.63       1144.89        30.69 o                         
   5   2   1        125.67        135.50         7.95 o                         
   6   2   1        244.26        238.10         9.53 o                         
   7   2   1        160.39        176.87        13.11 o                         
   8   2   1        188.51        207.48        19.14 o                         
   9   2   1        366.55        349.67        42.58 o                         
  10   2   1         45.64         38.00        17.28 o                         
  11   2   1        184.81        165.02        26.39 o                         
 -10   3   1         25.98        -34.23        34.23 o                         
  -9   3   1        328.61        266.93        37.39 o                         
  -8   3   1         79.17         47.27        19.93 o                         
  -8   3   1        108.11         93.62        33.48 o                         
  -7   3   1       1763.05       1380.96        70.43 o                         
  -6   3   1        327.79        307.86        12.03 o                         
  -5   3   1        882.12        818.01        19.45 o                         
  -4   3   1       2726.22       2637.33        45.78 o                         
  -3   3   1         30.47         29.64         3.53 o                         
  -2   3   1       1153.26       1089.73        21.48 o                         
  -1   3   1       1860.43       1791.97        33.86 o                         
   0   3   1        329.33        359.73         9.19 o                         
   1   3   1          9.85         12.43         1.99 o                         
   2   3   1        655.31        812.33        18.93 o                         
   3   3   1          0.01         14.76         3.51 o                         
   4   3   1        649.23        641.15        18.21 o                         
   5   3   1        147.25        145.95         8.07 o                         
   6   3   1         11.82         14.67         4.91 o                         
   7   3   1        371.10        344.45        20.53 o                         
   8   3   1         38.80         13.93        17.73 o                         
   9   3   1         73.90         92.39        15.57 o                         
  10   3   1        127.43        121.89        16.39 o                         
  11   3   1        126.15        149.10        28.53 o                         
 -10   4   1          7.59         89.07        61.49 o                         
  -9   4   1         64.09         53.44        12.67 o                         
  -8   4   1         41.49         28.83        10.10 o                         
  -7   4   1        652.78        632.42        21.29 o                         
  -6   4   1        235.40        307.05        15.10 o                         
  -5   4   1        840.55        760.52        68.68 o                         
  -4   4   1        277.06        268.42         9.82 o                         
  -3   4   1        193.29        237.43         7.62 o                         
  -2   4   1         69.96        102.14         4.70 o                         
  -1   4   1         51.02         43.40         3.19 o                         
   0   4   1         47.56         61.66         3.59 o                         
   1   4   1        979.51        877.26        19.82 o                         
   2   4   1        189.17        222.70         7.99 o                         
   3   4   1       5862.61       6598.79       182.70 o                         
   4   4   1        627.48        597.93        18.34 o                         
   5   4   1        211.39        205.28         9.37 o                         
   6   4   1        237.70        244.37        14.23 o                         
   7   4   1        951.88        893.64        35.54 o                         
   8   4   1         63.87         73.39        16.24 o                         
   9   4   1         71.47         68.97        12.97 o                         
  10   4   1          5.38         27.12        11.97 o                         
 -10   5   1          0.55          2.21        10.99 o                         
  -9   5   1         11.66        -12.43        26.18 o                         
  -8   5   1         89.18         81.98        14.44 o                         
  -7   5   1       1467.65       1408.00        56.31 o                         
  -6   5   1        170.51        132.03        30.67 o                         
  -5   5   1        562.13        498.21        19.04 o                         
  -4   5   1         11.87         12.81         5.29 o                         
  -3   5   1        170.58        174.42         6.90 o                         
  -2   5   1       1702.91       1744.59        47.97 o                         
  -1   5   1       2121.99       2155.62        49.37 o                         
   0   5   1        565.15        590.20        18.84 o                         
   1   5   1       3530.27       3857.92        91.28 o                         
   2   5   1       2623.17       2689.65       128.56 o                         
   3   5   1        384.49        391.06        10.75 o                         
   4   5   1        128.51        132.50         9.86 o                         
   5   5   1         58.73         52.40         7.39 o                         
   6   5   1        303.20        156.78        15.98 o                         
   7   5   1        919.90        879.85        35.15 o                         
   8   5   1         62.71         84.85        17.56 o                         
   9   5   1         87.57        112.24        14.81 o                         
  10   5   1          6.74         57.51        22.58 o                         
  -9   6   1         20.94         16.04        18.31 o                         
  -8   6   1          6.62         -0.52        21.36 o                         
  -7   6   1         17.87          0.95        18.02 o                         
  -6   6   1         22.15         17.51         7.57 o                         
  -5   6   1        864.38        751.27        26.12 o                         
  -4   6   1         97.30         80.05         7.79 o                         
  -3   6   1         14.56         19.58         4.44 o                         
  -2   6   1         17.01         53.52         5.75 o                         
  -1   6   1       1082.73       1240.41        30.61 o                         
   0   6   1        244.51        296.71         9.42 o                         
   1   6   1       2373.71       2623.33        63.64 o                         
   2   6   1       1523.69       1638.14        49.89 o                         
   3   6   1        906.35        983.49        31.25 o                         
   4   6   1          2.34         -0.29         3.16 o                         
   5   6   1       1419.27       1401.06        41.46 o                         
   6   6   1        198.15        199.78        13.85 o                         
   7   6   1       1115.27       1070.18        57.59 o                         
   8   6   1         43.28         48.02        14.47 o                         
   9   6   1         13.43          6.57        12.31 o                         
  10   6   1          9.82        110.56        40.69 o                         
  -9   7   1         10.35        -29.08        29.08 o                         
  -8   7   1          8.50          6.07        21.42 o                         
  -7   7   1        150.64        168.70        23.82 o                         
  -6   7   1        623.55        595.27        26.21 o                         
  -5   7   1        226.65        226.90        13.05 o                         
  -4   7   1        976.48        954.00        30.79 o                         
  -3   7   1         28.79         53.98        12.75 o                         
  -2   7   1       1405.81       1381.77        39.92 o                         
  -1   7   1        335.18        341.71        13.84 o                         
   0   7   1         48.69         36.44        18.66 o                         
   1   7   1        501.08        499.32        41.70 o                         
   2   7   1         18.42         17.54         5.91 o                         
   3   7   1        209.88        193.01         9.98 o                         
   4   7   1        116.12        124.07         7.17 o                         
   5   7   1        118.59         87.65        16.90 o                         
   6   7   1        511.89        524.49        21.03 o                         
   8   7   1         72.67         42.38        15.98 o                         
   9   7   1         26.31         32.44        15.17 o                         
  -8   8   1          2.06          4.75        20.32 o                         
  -7   8   1          0.01         -2.55         7.24 o                         
  -6   8   1        138.88        162.46        14.01 o                         
  -5   8   1        615.16        613.43        23.74 o                         
  -4   8   1       1792.83       1785.53        52.65 o                         
  -3   8   1        999.71        985.76        30.81 o                         
  -2   8   1        381.51        488.06        34.67 o                         
  -1   8   1        288.46        305.84        19.91 o                         
   0   8   1       2710.36       2595.82       155.64 o                         
   1   8   1        685.91        652.28        28.08 o                         
   2   8   1       1123.04       1197.45        38.33 o                         
   3   8   1          0.24          4.00         4.47 o                         
   4   8   1         13.76         17.89         5.16 o                         
   5   8   1         74.35         64.46        14.60 o                         
   6   8   1        718.72        704.51        29.51 o                         
   7   8   1        221.89        220.87        17.71 o                         
   8   8   1        159.54        157.17        14.48 o                         
   9   8   1         53.73          5.87        17.30 o                         
  -8   9   1         18.59         10.53        24.02 o                         
  -7   9   1          7.76        111.06        41.89 o                         
  -6   9   1        134.57        161.72        12.43 o                         
  -5   9   1         69.42         65.02         9.10 o                         
  -4   9   1        194.05        174.91        25.69 o                         
  -3   9   1        382.89        437.10        28.24 o                         
  -2   9   1        347.15        366.96        20.20 o                         
  -1   9   1       1265.60       1416.93        57.58 o                         
   0   9   1        360.43        344.55        22.91 o                         
   1   9   1        360.87        367.40        19.02 o                         
   2   9   1          1.95         -1.72         5.47 o                         
   3   9   1          4.96          3.90         4.61 o                         
   4   9   1        288.93        302.03        25.07 o                         
   5   9   1         22.95         24.59        13.60 o                         
   6   9   1         52.77         32.16        15.24 o                         
   7   9   1         63.19         10.02        20.50 o                         
   8   9   1        206.51        238.07        14.21 o                         
  -7  10   1          0.41         10.00         8.17 o                         
  -6  10   1         42.11         53.56         9.02 o                         
  -5  10   1         30.31         52.59         8.66 o                         
  -4  10   1        648.67        606.18        48.42 o                         
  -3  10   1         10.60         11.43        18.28 o                         
  -2  10   1        269.91        281.36        28.68 o                         
  -1  10   1        247.61        239.32        22.87 o                         
   0  10   1        128.70        163.46        24.58 o                         
   1  10   1         79.09        107.41        13.87 o                         
   2  10   1        831.38        826.81        35.54 o                         
   3  10   1        784.45        847.21        36.36 o                         
   4  10   1        306.28        313.68        17.54 o                         
   5  10   1        119.36         95.48        18.25 o                         
   6  10   1         63.57         76.76        12.93 o                         
   7  10   1         49.30         66.42        13.38 o                         
  -6  11   1         57.58         57.77        12.58 o                         
  -5  11   1         57.49         39.76        23.83 o                         
  -4  11   1         56.04         31.87        18.66 o                         
  -3  11   1         70.56         66.79        19.71 o                         
  -2  11   1         25.71         45.77        22.18 o                         
  -1  11   1         48.66        106.04        27.71 o                         
   0  11   1        123.98        131.16        12.95 o                         
   1  11   1          9.81         17.76         7.18 o                         
   2  11   1         11.68         24.67         7.86 o                         
   3  11   1         47.16         43.17         8.30 o                         
   4  11   1        133.69        171.05        24.77 o                         
   5  11   1         10.40         10.41         5.87 o                         
   6  11   1          0.24          9.88         6.07 o                         
  -4  12   1        133.10        233.42        54.09 o                         
  -3  12   1        192.48        270.35        21.52 o                         
  -2  12   1        241.31        258.73        22.45 o                         
  -1  12   1        158.43        244.82        20.22 o                         
   0  12   1        128.15        102.61        18.60 o                         
   1  12   1        118.74        134.70        13.28 o                         
   2  12   1          1.08         -0.50         6.10 o                         
   3  12   1        520.41        569.75        30.84 o                         
   4  12   1        250.32        233.99        19.80 o                         
  -2  13   1         40.03         62.44        14.87 o                         
   0  13   1        134.43        172.57        20.17 o                         
   1  13   1          0.96          1.94         7.61 o                         
   2  13   1         10.55         13.43         7.79 o                         
  -1 -12   2         15.90          6.51        16.34 o                         
   0 -12   2         42.84         51.16        15.07 o                         
   1 -12   2        119.74        126.22        15.96 o                         
   2 -12   2        169.25        153.59        20.85 o                         
   3 -12   2        308.54        264.51        28.51 o                         
   5 -12   2          1.00          6.01         8.46 o                         
  -4 -11   2          2.81         -1.86         8.25 o                         
  -3 -11   2          1.71         -3.35         7.24 o                         
  -2 -11   2         73.37         81.59        11.95 o                         
  -1 -11   2         14.81          4.47         7.85 o                         
   0 -11   2          7.05          2.07         7.02 o                         
   1 -11   2          0.63         -2.49         5.82 o                         
   2 -11   2         14.73         -1.51        28.38 o                         
   3 -11   2        109.97        127.28        31.44 o                         
   4 -11   2         28.87         33.76         8.92 o                         
   5 -11   2         66.77         52.92        11.10 o                         
   6 -11   2         39.13         40.26        16.73 o                         
   7 -11   2         20.02         28.78        13.13 o                         
  -5 -10   2          1.41          3.11         5.78 o                         
  -4 -10   2        277.43        284.94        23.72 o                         
  -3 -10   2        175.67        166.62        19.55 o                         
  -2 -10   2        473.28        430.09        25.37 o                         
  -1 -10   2         28.81         37.00        13.06 o                         
   0 -10   2        297.49        295.91        20.68 o                         
   1 -10   2        443.67        379.54        29.03 o                         
   2 -10   2       1402.92       1206.37        85.80 o                         
   3 -10   2        171.79        167.43        13.16 o                         
   4 -10   2        732.17        746.08        34.34 o                         
   5 -10   2         43.38         34.84        19.03 o                         
   6 -10   2         59.24         60.30        18.81 o                         
   7 -10   2         85.18         72.47        21.94 o                         
   8 -10   2        223.74        218.55        21.79 o                         
  -6  -9   2         47.33         32.69         8.02 o                         
  -5  -9   2        114.51        140.49        10.94 o                         
  -4  -9   2          1.51         -3.50         5.96 o                         
  -3  -9   2         18.70         15.92        10.01 o                         
  -2  -9   2        259.57        253.87        18.07 o                         
   0  -9   2        124.26         71.52        19.20 o                         
   1  -9   2        120.38         79.57        26.38 o                         
   2  -9   2         30.25          0.50        24.42 o                         
   3  -9   2         41.17         78.58         9.25 o                         
   4  -9   2        333.29        355.49        18.42 o                         
   5  -9   2        154.41        166.40        13.14 o                         
   6  -9   2         83.82         80.90        14.89 o                         
   7  -9   2         92.81         95.60        16.81 o                         
   8  -9   2         14.36         19.81        16.76 o                         
   9  -9   2          9.90          5.09        30.34 o                         
  -7  -8   2         47.85         15.33        16.88 o                         
  -6  -8   2        146.76        187.55        30.24 o                         
  -5  -8   2          0.48         -2.01        23.15 o                         
  -4  -8   2        362.70        375.48        34.49 o                         
  -3  -8   2        281.77        283.32        19.72 o                         
  -2  -8   2       2163.26       2212.07       110.39 o                         
  -1  -8   2        172.95        162.75        20.62 o                         
   0  -8   2        501.54        565.61        35.92 o                         
   1  -8   2          6.63         -3.04         5.09 o                         
   2  -8   2        160.17        188.54        11.98 o                         
   3  -8   2        629.40        614.41        24.34 o                         
   4  -8   2        434.63        409.21        30.90 o                         
   5  -8   2         67.34         71.00        18.81 o                         
   6  -8   2        249.72        458.65        31.70 o                         
   7  -8   2         83.26         99.46        33.62 o                         
   8  -8   2        229.05        189.64        27.10 o                         
   9  -8   2        159.26        237.23        49.15 o                         
  -8  -7   2        232.13        252.37        20.50 o                         
  -7  -7   2        107.53        107.70        13.85 o                         
  -6  -7   2         43.31         34.15         9.18 o                         
  -5  -7   2          1.32         -3.28         6.37 o                         
  -4  -7   2        784.68        811.36        26.51 o                         
  -3  -7   2        168.37        178.40        13.55 o                         
  -2  -7   2        672.05        611.97        37.91 o                         
  -1  -7   2        716.52        730.84        32.44 o                         
   0  -7   2        101.57         91.10        12.78 o                         
   1  -7   2         48.22         74.02        21.05 o                         
   2  -7   2         89.80         93.44         8.63 o                         
   3  -7   2        125.95        121.94         9.69 o                         
   4  -7   2        112.13        107.80        25.56 o                         
   5  -7   2        415.46        365.43        19.67 o                         
   6  -7   2        813.94        859.56        34.91 o                         
   7  -7   2        313.37        299.50        21.38 o                         
   8  -7   2        208.95        221.35        19.92 o                         
   9  -7   2        130.49        123.45        25.47 o                         
  10  -7   2        120.58        117.82        16.76 o                         
  -8  -6   2         14.47         81.04        35.32 o                         
  -7  -6   2        332.83        485.27        24.22 o                         
  -6  -6   2         90.78        125.69        12.25 o                         
  -5  -6   2        159.87        248.60        15.71 o                         
  -4  -6   2         29.74         63.35         8.55 o                         
  -3  -6   2       1183.46       1247.93        67.12 o                         
  -2  -6   2        326.52        316.40         9.70 o                         
  -1  -6   2        742.31        781.84        66.64 o                         
   0  -6   2        401.11        384.98        79.54 o                         
   1  -6   2        103.16        106.44         6.50 o                         
   2  -6   2        387.39        404.31        14.01 o                         
   3  -6   2        628.54        592.03        19.87 o                         
   4  -6   2        412.10        448.26        15.42 o                         
   5  -6   2       1675.54       1779.12        51.70 o                         
   6  -6   2         14.73        204.50        29.63 o                         
   7  -6   2        255.20        340.09        28.51 o                         
   8  -6   2        261.28        251.64        42.96 o                         
   9  -6   2        176.07        110.95        37.93 o                         
  10  -6   2          0.07         -5.86         5.86 o                         
  -9  -5   2        264.89        412.05        50.46 o                         
  -8  -5   2        248.42        242.41        24.85 o                         
  -7  -5   2        185.28        225.97        14.28 o                         
  -6  -5   2        116.87        101.74        22.40 o                         
  -5  -5   2        307.92        286.20        26.26 o                         
  -4  -5   2        690.17        737.76        32.01 o                         
  -3  -5   2         26.09         36.14         8.08 o                         
  -2  -5   2        516.64        502.73        11.81 o                         
  -1  -5   2        893.35        848.23        18.95 o                         
   0  -5   2        246.03        244.88        21.96 o                         
   1  -5   2         14.70         20.93         3.74 o                         
   2  -5   2         70.16        110.14         7.74 o                         
   3  -5   2         13.89          8.72         3.95 o                         
   4  -5   2        705.71        763.32        27.30 o                         
   5  -5   2        696.41        776.99        26.32 o                         
   6  -5   2        734.57        722.46        26.16 o                         
   7  -5   2        377.31        350.77        19.23 o                         
   8  -5   2        796.22        683.74        54.18 o                         
   9  -5   2          0.25        -59.02        62.68 o                         
  10  -5   2        226.49        183.62        47.81 o                         
  11  -5   2         91.84        130.18        20.96 o                         
  -9  -4   2         92.10        156.16        25.52 o                         
  -8  -4   2        155.19        184.04        13.64 o                         
  -7  -4   2        790.36        796.16        28.85 o                         
  -6  -4   2        194.57        204.59        12.67 o                         
  -5  -4   2        481.83        426.81        16.47 o                         
  -4  -4   2        216.04        192.30        10.40 o                         
  -3  -4   2        188.56        176.33         9.12 o                         
  -2  -4   2        997.08        945.84        25.92 o                         
  -1  -4   2       2472.81       2430.74        53.75 o                         
   0  -4   2         46.35         69.12         4.31 o                         
   1  -4   2       4513.90       4460.06        88.25 o                         
   2  -4   2       1954.67       1940.68        39.13 o                         
   3  -4   2         30.07        104.88         5.48 o                         
   4  -4   2        118.76        282.37        93.43 o                         
   5  -4   2       1780.05       1892.31        45.17 o                         
   6  -4   2        132.85        120.85        16.61 o                         
   7  -4   2        922.52        901.82        28.95 o                         
   8  -4   2        444.52        393.45        38.51 o                         
   9  -4   2         48.56         43.34         7.95 o                         
  10  -4   2        232.19        311.39        76.56 o                         
  11  -4   2        290.22        244.14        33.77 o                         
  -9  -3   2          0.51          4.01        25.86 o                         
  -8  -3   2         64.81        120.05        11.46 o                         
  -7  -3   2       1130.42       1073.13        63.59 o                         
  -6  -3   2        804.00        727.97        36.22 o                         
  -5  -3   2       1730.23       1534.23        60.11 o                         
  -4  -3   2       2356.74       2114.80        56.54 o                         
  -3  -3   2        431.64        405.34        12.97 o                         
  -2  -3   2       1599.12       1502.61        30.88 o                         
  -1  -3   2        130.32        240.73        70.91 o                         
   0  -3   2        213.93        226.17         6.07 o                         
   1  -3   2        551.95        472.07        10.75 o                         
   2  -3   2        342.81        327.63         7.68 o                         
   3  -3   2       1362.25       1177.60        51.99 o                         
   4  -3   2          5.46         22.89        18.11 o                         
   5  -3   2       1517.06       1944.04        67.89 o                         
   6  -3   2        455.47        420.46        22.63 o                         
   7  -3   2         13.36         30.39        39.83 o                         
   8  -3   2        201.28        192.50        54.74 o                         
   9  -3   2        309.15        288.25        14.74 o                         
  10  -3   2         65.09        146.33        42.24 o                         
  11  -3   2         30.86         25.90        17.18 o                         
 -10  -2   2         33.90        140.22        47.47 o                         
  -9  -2   2        276.45        288.77        17.86 o                         
  -8  -2   2         33.89         40.16         8.98 o                         
  -7  -2   2         14.22         -1.89         7.61 o                         
  -6  -2   2        199.68        184.94         9.31 o                         
  -5  -2   2        325.70        288.34        11.26 o                         
  -4  -2   2          2.61          4.19         3.68 o                         
  -3  -2   2          4.73         -0.06         2.95 o                         
  -2  -2   2          0.98          9.78         2.78 o                         
  -1  -2   2       4555.27       4769.61        88.01 o                         
   0  -2   2       1241.84       1226.11        22.08 o                         
   1  -2   2          7.81         10.96         1.87 o                         
   2  -2   2       2972.16       2526.64       148.12 o                         
   3  -2   2        834.70        861.79        18.09 o                         
   4  -2   2       1280.73       1315.98        30.28 o                         
   5  -2   2        589.18        632.23        25.08 o                         
   6  -2   2        379.39        452.61        20.08 o                         
   7  -2   2        759.35        821.74        34.45 o                         
   8  -2   2        814.64        803.01        26.22 o                         
   9  -2   2        135.64        150.49        61.29 o                         
  10  -2   2         11.34         13.57        26.21 o                         
  11  -2   2        334.11        319.20        20.75 o                         
 -10  -1   2        267.38        304.63        36.16 o                         
  -9  -1   2          5.22         36.79        35.90 o                         
  -8  -1   2         34.74         39.69        10.95 o                         
  -7  -1   2        378.16        379.40        49.02 o                         
  -6  -1   2         99.62         91.81        17.08 o                         
  -5  -1   2          7.97         57.82        12.32 o                         
  -4  -1   2        452.50        405.63        15.32 o                         
  -3  -1   2        292.22        248.23        13.91 o                         
  -2  -1   2      11979.44      11059.60       772.35 o                         
  -1  -1   2        132.07        132.57         5.59 o                         
   0  -1   2        131.94        142.22         4.91 o                         
   1  -1   2         94.36         95.19         3.82 o                         
   2  -1   2          3.25          7.51         1.55 o                         
   3  -1   2       2061.80       1966.34        40.96 o                         
   4  -1   2        199.01        236.59         7.91 o                         
   5  -1   2         55.54         84.81         5.72 o                         
   6  -1   2         78.03         78.10         6.50 o                         
   7  -1   2         18.26         23.65         5.99 o                         
   8  -1   2         11.76         21.28         6.59 o                         
   9  -1   2        101.97        111.41        10.38 o                         
  10  -1   2         71.82         50.50        12.70 o                         
  -9   0   2          3.51          2.05        10.37 o                         
  -8   0   2        243.06        216.34        17.17 o                         
  -7   0   2        424.94        348.60        48.89 o                         
  -6   0   2         67.50         54.55        24.80 o                         
  -5   0   2          4.74         28.89        11.57 o                         
  -4   0   2        283.67        336.12        13.06 o                         
  -3   0   2        453.55        468.10        18.26 o                         
  -2   0   2      12862.06      13538.08       756.48 o                         
  -1   0   2         73.16         67.82         4.55 o                         
   0   0   2       2726.03       2804.09        60.06 o                         
   1   0   2         26.39         30.09         2.23 o                         
   2   0   2      31243.86      37796.73      2595.05 o                         
   3   0   2          1.87         31.36         7.02 o                         
   4   0   2       1906.58       2889.22        58.19 o                         
   5   0   2        373.75        443.41        13.63 o                         
   6   0   2       1230.43       1464.82        49.38 o                         
   7   0   2        103.45        120.97         9.54 o                         
   8   0   2       2428.70       2467.92       155.81 o                         
   9   0   2         25.43         -0.02        32.35 o                         
  10   0   2        385.23        478.60        30.42 o                         
  11   0   2         15.49         30.84        18.64 o                         
 -10   1   2        412.20        580.03        73.34 o                         
  -9   1   2         62.76         46.32        10.37 o                         
  -8   1   2         81.40         91.41        10.00 o                         
  -7   1   2        329.80        305.08        21.54 o                         
  -6   1   2        450.67        355.76        17.99 o                         
  -5   1   2        288.75        400.04        38.48 o                         
  -4   1   2        655.00        563.86        11.38 o                         
  -3   1   2         18.35         24.05         2.90 o                         
  -2   1   2        738.88        682.59        12.40 o                         
  -1   1   2          0.22          9.68         1.87 o                         
   0   1   2        607.33        550.32         9.62 o                         
   1   1   2        122.11        125.62         3.16 o                         
   2   1   2        182.63        182.73         7.49 o                         
   3   1   2        454.46        425.46        14.52 o                         
   4   1   2         91.39         94.61         5.06 o                         
   5   1   2       3355.83       3464.00        84.93 o                         
   6   1   2         27.77         30.13         4.45 o                         
   7   1   2         48.20         46.49         5.50 o                         
   8   1   2         14.26         11.73         6.87 o                         
   9   1   2         25.69         34.91        47.26 o                         
  10   1   2        391.13        372.12        28.55 o                         
  11   1   2         25.74         74.23        45.73 o                         
 -10   2   2         38.71        140.93        40.61 o                         
  -9   2   2         17.01         27.54        11.34 o                         
  -8   2   2        302.02        217.75        26.82 o                         
  -7   2   2         46.45         49.12        12.38 o                         
  -6   2   2         46.28         40.29         9.59 o                         
  -5   2   2        229.04        189.22        10.23 o                         
  -4   2   2       1420.24       1098.90        47.73 o                         
  -3   2   2         81.50        105.13        21.45 o                         
  -2   2   2        490.97        434.88         8.84 o                         
  -1   2   2        562.59        544.56        11.71 o                         
   0   2   2       5244.40       5308.90       139.67 o                         
   1   2   2      10230.47      11356.57       556.95 o                         
   3   2   2        868.67        745.40        22.91 o                         
   4   2   2        560.02        645.87        25.94 o                         
   5   2   2        795.50        518.54        39.60 o                         
   6   2   2          9.13         21.37         4.13 o                         
   7   2   2        540.88        441.01        14.53 o                         
   8   2   2        327.81        257.90        14.68 o                         
   9   2   2       1015.40        868.66        42.02 o                         
  10   2   2         36.39         28.85        16.44 o                         
  11   2   2         15.15         20.60        16.11 o                         
 -10   3   2        374.86        415.81        22.52 o                         
  -9   3   2        713.62        655.54        25.61 o                         
  -8   3   2        262.52        299.96        14.61 o                         
  -7   3   2         10.24          9.73         5.96 o                         
  -6   3   2        529.57        491.46        16.68 o                         
  -5   3   2          6.33          3.57         4.41 o                         
  -4   3   2       1398.83       1352.66        29.20 o                         
  -3   3   2        227.07        241.07         6.65 o                         
  -2   3   2        125.97        140.46         6.04 o                         
  -1   3   2         18.25         38.98         2.73 o                         
   0   3   2        103.99        166.53         5.18 o                         
   1   3   2          3.26         23.29         2.82 o                         
   2   3   2         32.53        120.33        11.14 o                         
   3   3   2       2245.55       2422.33       121.56 o                         
   4   3   2       3525.40       4079.56       193.27 o                         
   5   3   2        593.17        622.24        18.10 o                         
   6   3   2       2169.02       2118.99        74.62 o                         
   7   3   2          0.02          4.44         6.12 o                         
   8   3   2         65.33         50.52        21.42 o                         
   9   3   2        706.15        770.71        38.18 o                         
  10   3   2         84.28         90.75        14.34 o                         
  11   3   2        161.67        155.28        21.26 o                         
 -10   4   2         34.90         14.86         9.74 o                         
  -9   4   2        252.82        297.71        25.15 o                         
  -8   4   2        226.64        202.73        16.03 o                         
  -7   4   2        301.85        231.70        18.37 o                         
  -6   4   2         31.89         67.34         9.71 o                         
  -5   4   2       1412.21       1356.51        42.11 o                         
  -4   4   2        342.77        358.80        29.20 o                         
  -3   4   2       2550.71       2376.91        44.59 o                         
  -2   4   2         82.56         97.02         4.85 o                         
  -1   4   2       2350.91       2246.24        42.63 o                         
   0   4   2        127.12        123.84         4.51 o                         
   1   4   2       1100.90       1105.93        22.48 o                         
   2   4   2          8.41         41.93         3.53 o                         
   3   4   2       4855.18       5191.65       124.33 o                         
   4   4   2          0.08         -0.17         3.74 o                         
   5   4   2       2154.53       2116.93        53.53 o                         
   6   4   2        341.00        326.16        13.06 o                         
   7   4   2         52.97         61.95         8.62 o                         
   8   4   2          0.02          1.14         7.16 o                         
   9   4   2        628.94        524.59        38.37 o                         
  10   4   2         13.17         17.65        11.99 o                         
  11   4   2        349.54        390.02        48.93 o                         
  -9   5   2        447.69        459.49        30.71 o                         
  -8   5   2         19.09          1.66        27.25 o                         
  -7   5   2        746.99        713.15        29.78 o                         
  -6   5   2        790.06        715.67        31.55 o                         
  -5   5   2       1358.94       1388.37        51.34 o                         
  -4   5   2        179.51        186.91        10.99 o                         
  -3   5   2        907.83        850.37        25.88 o                         
  -2   5   2       1493.13       1468.88        28.53 o                         
  -1   5   2         57.75        201.05        80.43 o                         
   0   5   2       1634.31       1761.54        49.54 o                         
   1   5   2       1115.50       1209.81        27.16 o                         
   2   5   2        187.35        193.43         7.90 o                         
   3   5   2        736.82        697.54        21.42 o                         
   4   5   2        578.66        390.53        22.72 o                         
   5   5   2        127.73        117.22         9.49 o                         
   6   5   2          0.03          2.18         4.62 o                         
   7   5   2         44.15         38.72        12.34 o                         
   9   5   2         79.28         98.38        14.62 o                         
  10   5   2        175.85        150.36        13.53 o                         
  -9   6   2         30.58          0.41        20.32 o                         
  -8   6   2         61.52         53.30        12.94 o                         
  -7   6   2        162.74        178.04        21.91 o                         
  -6   6   2        304.44        248.69        40.12 o                         
  -5   6   2         74.50         52.36        15.03 o                         
  -4   6   2         30.87         37.24         6.82 o                         
  -3   6   2       1782.41       1814.06        47.22 o                         
  -2   6   2       1759.72       1723.18        39.29 o                         
  -1   6   2       2490.55       2538.83        69.91 o                         
   0   6   2         29.63         52.56         4.39 o                         
   1   6   2          0.85         39.10         3.49 o                         
   2   6   2        366.22        351.98        11.26 o                         
   3   6   2         28.32         56.22         5.73 o                         
   4   6   2          4.75         13.04         3.32 o                         
   5   6   2        801.31        848.65        27.39 o                         
   6   6   2         14.23         14.60         6.36 o                         
   7   6   2         97.73        147.75        12.38 o                         
   8   6   2        157.47        151.96        19.82 o                         
   9   6   2        221.93        210.06        24.65 o                         
  10   6   2        182.32        200.57        34.20 o                         
  -9   7   2         83.03        122.00        23.35 o                         
  -8   7   2        143.62        139.40        18.97 o                         
  -7   7   2        300.25        301.96        21.12 o                         
  -6   7   2        790.09        725.55        42.26 o                         
  -5   7   2        102.61         98.96        25.48 o                         
  -4   7   2         48.92         53.62         7.70 o                         
  -3   7   2         16.60         15.23         5.21 o                         
  -2   7   2         16.06         38.91         6.44 o                         
  -1   7   2        776.52        742.43        24.97 o                         
   0   7   2         29.16          6.09         7.97 o                         
   1   7   2        503.34        528.52        22.95 o                         
   2   7   2        958.17        890.90        29.62 o                         
   3   7   2         48.00         40.36        19.47 o                         
   4   7   2        463.13        440.79        13.98 o                         
   5   7   2         54.99         64.99         6.46 o                         
   6   7   2        116.68        125.51         8.73 o                         
   7   7   2         17.84         18.22        13.01 o                         
   8   7   2         11.13        -14.79        14.79 o                         
   9   7   2         16.11          8.72        12.31 o                         
  10   7   2         30.12         49.42        17.61 o                         
  -8   8   2         22.31         76.58        46.77 o                         
  -7   8   2         35.92         36.63        25.91 o                         
  -6   8   2         47.01         12.19        61.73 o                         
  -5   8   2         11.19          2.95         7.07 o                         
  -4   8   2          3.30         10.66         6.16 o                         
  -3   8   2         21.48         28.42         5.95 o                         
  -2   8   2       1384.68       1479.83        49.73 o                         
  -1   8   2         50.25         61.89         7.41 o                         
   0   8   2       3043.24       3544.66       209.41 o                         
   1   8   2          0.74         28.21         5.85 o                         
   2   8   2        635.72        728.46        25.02 o                         
   3   8   2        282.09        312.00        13.65 o                         
   4   8   2       1330.98       1340.33        42.44 o                         
   5   8   2         86.84        111.38         7.86 o                         
   6   8   2       1258.44       1258.75        45.56 o                         
   7   8   2        202.22        207.07        18.84 o                         
   8   8   2          9.21          5.58        11.19 o                         
   9   8   2          6.54        -11.00        11.00 o                         
  -7   9   2         39.96         16.01        22.62 o                         
  -6   9   2        300.23        276.13        22.29 o                         
  -5   9   2         75.71         87.23        34.52 o                         
  -4   9   2        176.86        181.50        12.67 o                         
  -3   9   2          0.04         -4.18         6.86 o                         
  -2   9   2        123.78        104.67        17.09 o                         
  -1   9   2        766.43        796.27        30.92 o                         
   0   9   2        531.93        535.30        27.37 o                         
   1   9   2        464.51        545.51        28.69 o                         
   2   9   2         87.50        114.29        28.07 o                         
   3   9   2        116.49        138.49         9.34 o                         
   4   9   2        159.90        181.18        10.64 o                         
   5   9   2         92.97        102.82         8.48 o                         
   6   9   2         74.15         74.69        13.20 o                         
   7   9   2         60.19         92.78        16.43 o                         
   8   9   2         26.75         21.81        14.54 o                         
  -7  10   2         38.06         43.63        12.30 o                         
  -6  10   2         28.19         40.33         9.59 o                         
  -5  10   2         10.95         13.04         7.77 o                         
  -4  10   2         45.78         48.01        10.04 o                         
  -3  10   2        235.04        247.52        16.00 o                         
  -2  10   2        148.00        152.85        15.40 o                         
  -1  10   2        261.51        271.13        23.72 o                         
   0  10   2       3473.56       3594.34       175.46 o                         
   1  10   2        156.07        233.73        25.87 o                         
   2  10   2        388.29        387.61        23.19 o                         
   3  10   2          0.34          4.98         5.84 o                         
   4  10   2         30.27         31.77         6.13 o                         
   5  10   2        121.75        140.54         9.78 o                         
   6  10   2        424.74        389.37        17.87 o                         
   7  10   2         29.37         15.97        14.34 o                         
  -6  11   2        155.89        178.92        24.18 o                         
  -5  11   2          9.41          9.87         9.61 o                         
  -4  11   2         76.74         61.40        30.52 o                         
  -3  11   2         71.04         96.46        24.95 o                         
  -2  11   2        145.92        145.17        18.19 o                         
  -1  11   2        198.67        197.73        20.06 o                         
   0  11   2        180.28        275.66        28.37 o                         
   1  11   2         30.72         28.10         8.03 o                         
   2  11   2          1.78          7.64         6.15 o                         
   3  11   2        142.12        178.01        13.75 o                         
   4  11   2         16.53         17.99         6.34 o                         
   5  11   2         27.31         33.02         6.76 o                         
   6  11   2         31.86         31.52         7.35 o                         
  -4  12   2         27.71         15.91         9.62 o                         
  -3  12   2         20.31         74.95        27.09 o                         
  -2  12   2          1.97        -19.76        19.76 o                         
  -1  12   2        285.54        315.40        21.58 o                         
   0  12   2        112.20        128.56        16.40 o                         
   1  12   2        384.56        404.94        22.89 o                         
   2  12   2         76.44        104.80        36.03 o                         
   3  12   2        211.28        261.33        17.65 o                         
   4  12   2          8.02         11.14         7.32 o                         
   5  12   2         14.23         46.79        15.94 o                         
  -1  13   2         68.30         98.58        26.97 o                         
   2  13   2          3.45          5.17         7.39 o                         
   2 -12   3        146.56        152.03        37.24 o                         
   3 -12   3         54.68         40.46        39.15 o                         
   4 -12   3         99.57        136.96        48.08 o                         
   5 -12   3        294.97        265.48        61.42 o                         
  -3 -11   3          4.60         15.80         9.33 o                         
  -2 -11   3          9.41         18.50         9.08 o                         
  -1 -11   3        209.22        247.62        19.01 o                         
   0 -11   3        323.39        340.56        21.30 o                         
   1 -11   3          0.02         -6.08         6.08 o                         
   2 -11   3        151.70        176.86        13.22 o                         
   3 -11   3        264.09        232.76        17.53 o                         
   4 -11   3        189.21        166.56        29.29 o                         
   5 -11   3         65.76         50.32        26.90 o                         
   6 -11   3         34.05         36.22        10.96 o                         
  -5 -10   3         86.98         36.55        25.56 o                         
  -4 -10   3        245.16        123.75        32.28 o                         
  -3 -10   3        197.69         -8.79        25.98 o                         
  -2 -10   3         11.76         -6.97        14.86 o                         
  -1 -10   3          7.51         22.39        17.03 o                         
   0 -10   3        903.23        916.48        34.83 o                         
   1 -10   3         36.63         42.67        12.48 o                         
   2 -10   3        714.18        694.57        29.25 o                         
   3 -10   3        258.62        209.66        19.22 o                         
   4 -10   3        129.99        126.29        28.36 o                         
   5 -10   3        120.95         80.33        54.40 o                         
   6 -10   3        200.43        206.85        32.36 o                         
   7 -10   3         47.79         40.37        22.74 o                         
   8 -10   3        303.89        358.34        25.47 o                         
  -6  -9   3        105.28        129.09        12.08 o                         
  -5  -9   3        127.49        150.84        11.56 o                         
  -4  -9   3        240.84        247.55        14.32 o                         
  -3  -9   3        179.28        205.53        14.71 o                         
  -2  -9   3         46.71         56.21        12.81 o                         
  -1  -9   3        225.56        231.73        21.54 o                         
   1  -9   3         85.94        165.08        32.68 o                         
   2  -9   3        599.78        555.92        47.89 o                         
   3  -9   3       1786.17       1610.22       104.37 o                         
   4  -9   3        196.57        120.95        41.68 o                         
   5  -9   3        859.44        817.20        28.10 o                         
   6  -9   3         73.49         82.42         9.53 o                         
   7  -9   3         54.73         63.80        18.58 o                         
   8  -9   3        141.57        158.29        18.88 o                         
   9  -9   3        215.62        262.75        32.96 o                         
  -6  -8   3        247.02        229.57        17.44 o                         
  -5  -8   3        302.52        274.70        32.35 o                         
  -4  -8   3        280.15        309.19        14.78 o                         
  -3  -8   3          7.38         12.97         7.16 o                         
  -2  -8   3        105.74         92.63        22.93 o                         
  -1  -8   3        145.92        154.27        22.43 o                         
   0  -8   3         82.99        100.91        19.74 o                         
   1  -8   3       1094.74        989.74        42.86 o                         
   2  -8   3        243.33        274.08        14.51 o                         
   3  -8   3        667.53        631.16        24.94 o                         
   4  -8   3        294.78        310.23        14.88 o                         
   5  -8   3          1.73          6.56         6.24 o                         
   6  -8   3         60.42         20.29        32.37 o                         
   7  -8   3         20.53         -1.91        28.76 o                         
   8  -8   3        283.06        370.97        26.37 o                         
   9  -8   3        194.98        212.90        27.69 o                         
  -7  -7   3         27.56         22.19        13.27 o                         
  -6  -7   3          3.53         -7.63         7.63 o                         
  -5  -7   3         16.41          8.37         6.89 o                         
  -4  -7   3         88.18         89.44         9.73 o                         
  -3  -7   3        599.75        536.25        19.22 o                         
  -2  -7   3        165.86        124.66        22.77 o                         
  -1  -7   3        900.96        804.14        32.59 o                         
   0  -7   3        588.66        541.69        19.98 o                         
   1  -7   3        144.18        150.05        13.63 o                         
   2  -7   3        429.18        439.77        23.99 o                         
   3  -7   3        774.03        816.87        60.50 o                         
   4  -7   3        483.25        450.88        17.67 o                         
   5  -7   3        462.65        424.86        17.96 o                         
   6  -7   3        566.74        500.87        34.67 o                         
   7  -7   3        524.98        470.02        26.02 o                         
   8  -7   3        214.23        224.97        16.09 o                         
   9  -7   3         89.45         74.56        19.39 o                         
  -8  -6   3         85.08         89.52        26.15 o                         
  -7  -6   3        306.43        346.04        20.96 o                         
  -6  -6   3         14.20        -17.12        17.12 o                         
  -5  -6   3        142.82        165.74        13.18 o                         
  -4  -6   3        356.61        374.61        18.59 o                         
  -3  -6   3        249.09        270.86        12.55 o                         
  -2  -6   3       1083.86       1072.59        58.82 o                         
  -1  -6   3         12.14         13.61         3.77 o                         
   0  -6   3         20.97         23.94         3.47 o                         
   1  -6   3        579.26        869.04       112.19 o                         
   2  -6   3        711.79        707.26        25.70 o                         
   3  -6   3          3.73         24.97         4.90 o                         
   4  -6   3         68.11         76.82         7.32 o                         
   5  -6   3         88.92        103.73        13.33 o                         
   6  -6   3        317.41        309.26        16.16 o                         
   7  -6   3        157.53        173.74        13.19 o                         
   9  -6   3        369.71        384.52        24.50 o                         
  10  -6   3         48.91         66.48        43.43 o                         
  11  -6   3        221.22        247.52        51.13 o                         
  -8  -5   3         17.28         -0.15        34.10 o                         
  -7  -5   3        658.45        697.87        37.45 o                         
  -6  -5   3        217.93        211.94        13.18 o                         
  -5  -5   3        278.75        282.34        14.50 o                         
  -4  -5   3          7.64         11.80         6.80 o                         
  -3  -5   3       1626.51       1639.47        58.70 o                         
  -2  -5   3        718.54        707.88        19.82 o                         
  -1  -5   3        994.13        945.69        21.59 o                         
   0  -5   3        235.25        209.51         8.19 o                         
   1  -5   3        989.47       1015.66        31.56 o                         
   2  -5   3        929.63        953.21        62.94 o                         
   3  -5   3        149.05        144.81         7.40 o                         
   4  -5   3        332.98        309.00        11.87 o                         
   5  -5   3        152.93        132.31        17.74 o                         
   6  -5   3        935.70        887.39        30.51 o                         
   7  -5   3        173.11        204.50        15.38 o                         
   8  -5   3       1647.52       1605.88        50.82 o                         
   9  -5   3        292.91        271.19        14.06 o                         
  10  -5   3         65.87          2.98        29.10 o                         
  11  -5   3         28.75        150.73        75.47 o                         
  -9  -4   3         26.01         29.26        22.89 o                         
  -8  -4   3         29.31        -10.17        19.36 o                         
  -7  -4   3          3.27          6.79         8.55 o                         
  -6  -4   3          4.09          8.03         7.00 o                         
  -5  -4   3        159.47        171.95        11.95 o                         
  -4  -4   3        263.70        266.93        13.11 o                         
  -3  -4   3        947.51        908.86        26.62 o                         
  -2  -4   3        544.43        501.90        13.26 o                         
  -1  -4   3        741.34        784.74        16.40 o                         
   0  -4   3        813.84        788.97        17.01 o                         
   1  -4   3         43.82        110.52         4.60 o                         
   2  -4   3        724.86        764.83        14.73 o                         
   3  -4   3       1524.60       1400.94        29.47 o                         
   4  -4   3        271.09        264.12         7.74 o                         
   5  -4   3       3043.56       3353.16       301.07 o                         
   6  -4   3        642.97        615.53        25.91 o                         
   7  -4   3       1334.56       1537.54        55.07 o                         
   8  -4   3        124.80        156.28        20.97 o                         
   9  -4   3       1867.94       1931.45        77.56 o                         
  10  -4   3        145.22        179.02        22.05 o                         
  11  -4   3         44.20         16.74         9.03 o                         
  -9  -3   3        312.46        342.84        26.15 o                         
  -8  -3   3        251.41        313.36        20.75 o                         
  -7  -3   3        332.82        441.13        30.69 o                         
  -6  -3   3        297.48        294.17        15.56 o                         
  -5  -3   3          0.39         51.19         6.99 o                         
  -4  -3   3        105.19        108.57        16.42 o                         
  -3  -3   3        620.93        565.19        14.60 o                         
  -2  -3   3        451.24        401.45        13.60 o                         
  -1  -3   3        118.44        148.27         9.04 o                         
   0  -3   3       1095.97       1033.79        21.25 o                         
   1  -3   3         50.85         18.33        70.74 o                         
   2  -3   3        877.83        907.11        16.34 o                         
   3  -3   3        362.37        368.63         8.34 o                         
   4  -3   3       1741.68       1703.61        30.29 o                         
   5  -3   3       1286.58       1355.65        40.35 o                         
   6  -3   3        169.43        171.00        13.43 o                         
   7  -3   3       1416.08       1487.21        45.14 o                         
   8  -3   3       1433.69       1640.61        47.91 o                         
   9  -3   3        171.71        101.15        26.22 o                         
  10  -3   3         41.84         59.99         9.25 o                         
  11  -3   3        106.84        128.08        45.86 o                         
  -9  -2   3        212.08        237.08        19.41 o                         
  -8  -2   3         19.63         20.15         8.81 o                         
  -7  -2   3         49.01         47.30         8.20 o                         
  -6  -2   3          0.27         -1.31         6.21 o                         
  -5  -2   3         24.92         22.45         6.39 o                         
  -4  -2   3         56.15         53.37         5.68 o                         
  -3  -2   3        831.40        788.06        16.62 o                         
  -2  -2   3       5901.46       5851.96        98.05 o                         
  -1  -2   3      13680.85      13629.63       333.92 o                         
   0  -2   3      11466.05      11632.29       284.29 o                         
   1  -2   3       6091.51       5907.48       120.80 o                         
   2  -2   3        162.60        258.20         5.82 o                         
   3  -2   3       4649.96       4002.15       322.50 o                         
   4  -2   3       6300.40       5957.71       458.60 o                         
   5  -2   3       1524.76       1414.75        34.97 o                         
   6  -2   3       1279.98       1387.62        37.15 o                         
   7  -2   3       1773.10       2238.36        62.49 o                         
   8  -2   3        390.33        511.84        25.05 o                         
   9  -2   3         65.28         23.68        25.01 o                         
  10  -2   3        499.12        504.96        22.85 o                         
  11  -2   3         55.01        184.69        66.22 o                         
  12  -2   3        174.35         50.22        34.14 o                         
  -9  -1   3         72.57         80.74        17.98 o                         
  -8  -1   3        411.32        464.90        32.02 o                         
  -7  -1   3        255.25        305.01        49.33 o                         
  -6  -1   3        950.88        936.32        34.81 o                         
  -5  -1   3        297.47        313.32        16.45 o                         
  -4  -1   3        121.25        199.44        18.98 o                         
  -3  -1   3       1068.88       1033.89        23.95 o                         
  -2  -1   3       3020.03       2852.81        56.29 o                         
  -1  -1   3       5186.81       5021.79       176.04 o                         
   0  -1   3       2175.39       2028.87        37.26 o                         
   1  -1   3        671.83        603.01        12.48 o                         
   2  -1   3        415.31        379.30         7.34 o                         
   3  -1   3        638.94        700.43        12.98 o                         
   4  -1   3        647.70        625.42        13.34 o                         
   5  -1   3          7.25         22.34         3.43 o                         
   6  -1   3         15.37         34.91         5.46 o                         
   7  -1   3        638.38        688.40        21.20 o                         
   8  -1   3         60.09         86.88         7.65 o                         
   9  -1   3        207.02        218.64        11.87 o                         
  10  -1   3         38.10         46.00         8.18 o                         
  11  -1   3        142.24        116.35        32.40 o                         
  12  -1   3        139.52         50.38        35.52 o                         
  -9   0   3        150.72        101.93        30.84 o                         
  -8   0   3         11.68        128.20        45.51 o                         
  -7   0   3         25.58         34.04        11.03 o                         
  -6   0   3        284.29        371.00        18.89 o                         
  -5   0   3        184.45        264.66        39.50 o                         
  -4   0   3        191.70        184.67        13.12 o                         
  -3   0   3        897.42        797.38        21.53 o                         
  -2   0   3       4596.98       4486.32        87.56 o                         
  -1   0   3       3362.99       3408.65       196.79 o                         
   0   0   3       1750.96       1762.01        38.60 o                         
   1   0   3          5.01          7.08         2.53 o                         
   2   0   3       2942.65       3022.24        54.33 o                         
   3   0   3         85.34        173.30        23.51 o                         
   4   0   3       3535.20       3909.21        86.08 o                         
   5   0   3        793.36        900.15        20.93 o                         
   6   0   3       3344.33       3918.92        90.95 o                         
   7   0   3         55.98         71.51        14.15 o                         
   8   0   3       1298.51       1483.55        62.17 o                         
   9   0   3         16.36        -40.34        42.70 o                         
  10   0   3        194.67        225.22        63.20 o                         
  11   0   3         94.73        117.01        47.68 o                         
  -9   1   3          0.86        113.43        36.43 o                         
  -8   1   3        486.57        384.91        52.14 o                         
  -7   1   3          3.66         -7.44         7.44 o                         
  -6   1   3        270.08        244.48        12.72 o                         
  -5   1   3        843.58        770.82        73.66 o                         
  -4   1   3        164.74        137.36        24.24 o                         
  -3   1   3       1091.22        975.72        19.94 o                         
  -2   1   3         17.30         31.20         3.26 o                         
  -1   1   3       3100.90       2928.61        46.71 o                         
   0   1   3        883.19        857.45        13.93 o                         
   1   1   3       1081.56        971.75        19.22 o                         
   2   1   3          4.78          2.92         1.92 o                         
   3   1   3        515.51        528.01        13.22 o                         
   4   1   3        975.03       1008.55        27.07 o                         
   5   1   3         91.67         94.80         5.65 o                         
   6   1   3        857.38        962.88        22.84 o                         
   7   1   3       1111.20       1046.52        32.03 o                         
   8   1   3        590.33        633.98        20.56 o                         
   9   1   3        268.97        281.41        14.14 o                         
  10   1   3        138.80        130.44        12.36 o                         
  11   1   3        149.16        180.32        58.74 o                         
  12   1   3        233.22        352.50        63.72 o                         
  -9   2   3         71.74        282.86        67.47 o                         
  -8   2   3        276.65        275.85        15.37 o                         
  -7   2   3        809.34        978.04        55.55 o                         
  -6   2   3        490.80        612.31        26.08 o                         
  -5   2   3       1082.38       1143.55        33.88 o                         
  -4   2   3       1861.46       1841.55        45.42 o                         
  -3   2   3        493.12        475.50        14.07 o                         
  -2   2   3       2370.16       2352.18        43.95 o                         
  -1   2   3         87.31         43.10        18.11 o                         
   0   2   3       3698.69       3494.61        52.42 o                         
   1   2   3         79.76         77.08         3.17 o                         
   2   2   3       1336.23       1298.37        30.82 o                         
   3   2   3       1266.28       1373.25       120.89 o                         
   4   2   3        894.07        880.31        54.05 o                         
   5   2   3        622.59        637.11        16.52 o                         
   6   2   3        327.45        425.98        21.56 o                         
   7   2   3        647.18        729.42        55.06 o                         
   8   2   3        233.56        211.83        11.61 o                         
   9   2   3        382.48        361.51        17.83 o                         
  10   2   3         50.04         32.54        37.62 o                         
  11   2   3          4.64          0.33        15.39 o                         
  12   2   3         26.86         31.99        11.22 o                         
  -9   3   3        212.70        370.49        70.20 o                         
  -8   3   3        207.61        237.10        13.28 o                         
  -7   3   3         92.75         97.12         9.34 o                         
  -6   3   3        256.12        258.32        12.59 o                         
  -5   3   3        954.69        875.07        24.85 o                         
  -4   3   3         21.04         25.27         4.82 o                         
  -3   3   3         35.14         22.88         3.07 o                         
  -2   3   3        635.41        580.82        12.19 o                         
  -1   3   3        620.42        579.94        12.91 o                         
   0   3   3       3208.89       3316.34        57.52 o                         
   1   3   3        458.89        441.92        11.72 o                         
   2   3   3         33.10         65.38         3.59 o                         
   3   3   3        325.59        369.49        16.36 o                         
   4   3   3          8.52        121.45        13.96 o                         
   5   3   3       2392.17       2370.89       191.79 o                         
   6   3   3        302.31        360.56        30.62 o                         
   7   3   3         22.34         24.52         5.23 o                         
   8   3   3          4.51         10.81         6.70 o                         
   9   3   3        101.76        109.57        11.12 o                         
  10   3   3         19.08         30.97        25.64 o                         
  11   3   3        234.15        244.01        19.72 o                         
  -9   4   3         69.31         40.17        12.41 o                         
  -8   4   3         66.61        147.49        70.86 o                         
  -7   4   3        152.22        158.34        17.60 o                         
  -6   4   3         41.80         30.19        11.98 o                         
  -5   4   3       2289.71       2189.04        54.65 o                         
  -4   4   3        152.75        170.35         9.41 o                         
  -3   4   3        224.48        281.78        10.82 o                         
  -2   4   3         32.41         31.25         9.13 o                         
  -1   4   3       5644.67       5642.94       101.21 o                         
   0   4   3       1147.64       1127.79        23.10 o                         
   1   4   3        469.96        471.42        11.02 o                         
   2   4   3        230.56        242.85         8.51 o                         
   3   4   3       3231.84       3665.58       260.53 o                         
   4   4   3        594.87        619.22        62.62 o                         
   5   4   3        811.48        767.21        82.97 o                         
   6   4   3        239.82        193.20        12.69 o                         
   7   4   3        662.56        633.02        21.42 o                         
   8   4   3          6.55          0.24         7.14 o                         
   9   4   3        149.50        145.37        13.83 o                         
  10   4   3         36.66         39.57         9.15 o                         
  11   4   3         18.58         34.49        17.26 o                         
  -9   5   3        107.93        125.53        11.34 o                         
  -8   5   3        121.07        204.71        66.44 o                         
  -7   5   3         67.16        102.31        60.09 o                         
  -6   5   3        128.68         98.91        33.05 o                         
  -5   5   3       1838.77       1775.17        54.54 o                         
  -4   5   3        540.09        494.84        26.86 o                         
  -3   5   3         28.38         40.80         6.33 o                         
  -2   5   3         15.60         19.01         3.63 o                         
  -1   5   3        160.60        167.22         6.19 o                         
   0   5   3       1024.88       1086.37        22.05 o                         
   1   5   3        268.57        277.09         8.29 o                         
   2   5   3        799.31        792.17        20.49 o                         
   3   5   3        983.04        969.69        25.93 o                         
   4   5   3       1390.09       1461.13        44.52 o                         
   5   5   3        695.50        605.24        24.18 o                         
   6   5   3        497.76        436.56        33.15 o                         
   7   5   3         48.00         43.03         6.49 o                         
   8   5   3        177.53        160.98        14.72 o                         
   9   5   3        118.47        135.64        29.48 o                         
  10   5   3        157.17        160.70        17.46 o                         
  -8   6   3        244.24        297.91        23.09 o                         
  -7   6   3         93.40        103.43        24.01 o                         
  -6   6   3         54.33         79.94        25.61 o                         
  -5   6   3         27.49         29.26        15.32 o                         
  -4   6   3        700.88        664.78        26.40 o                         
  -3   6   3       1517.12       1522.56       106.19 o                         
  -2   6   3         44.04         24.89         5.45 o                         
  -1   6   3        127.69        167.81         6.96 o                         
   0   6   3          3.45         22.60         4.01 o                         
   1   6   3        382.48        412.06        11.70 o                         
   2   6   3       1063.27       1196.29        26.59 o                         
   3   6   3       3697.83       3949.88       116.38 o                         
   4   6   3       1078.26       1076.29        28.55 o                         
   5   6   3         10.79         12.78         5.89 o                         
   6   6   3        475.32        420.68        13.33 o                         
   7   6   3       1863.01       1670.79        61.10 o                         
   8   6   3        359.53        324.67        20.78 o                         
   9   6   3        133.07        166.71        14.74 o                         
  10   6   3        157.27        116.06        20.65 o                         
  -8   7   3        130.86         54.23        41.47 o                         
  -7   7   3         25.28          6.99        16.48 o                         
  -6   7   3         58.86         58.53        15.88 o                         
  -5   7   3        606.47        597.93        53.70 o                         
  -4   7   3       1686.20       1664.71        52.04 o                         
  -3   7   3        849.65        791.09        26.62 o                         
  -2   7   3          2.07          7.48         4.67 o                         
  -1   7   3         98.27        101.14         8.70 o                         
   0   7   3        237.46        275.58        10.50 o                         
   1   7   3       3194.26       3105.35        96.89 o                         
   2   7   3       1573.31       1731.23        53.43 o                         
   3   7   3        402.64        403.95        18.12 o                         
   4   7   3       1640.31       1452.78        53.06 o                         
   5   7   3        187.55        162.52        25.05 o                         
   6   7   3        283.03        280.92        13.04 o                         
   7   7   3          9.84          2.97         5.18 o                         
   8   7   3         42.32         31.69        14.24 o                         
   9   7   3         27.72         -3.75        25.11 o                         
  -7   8   3        106.34        124.50        22.92 o                         
  -6   8   3         77.81         50.07        20.02 o                         
  -5   8   3         37.69         18.54        21.64 o                         
  -4   8   3        445.07        427.44        20.97 o                         
  -3   8   3        530.98        509.85        20.08 o                         
  -2   8   3       1557.27       1577.18        53.22 o                         
  -1   8   3        747.74        758.69        28.39 o                         
   0   8   3         14.05         23.56         5.71 o                         
   1   8   3        338.56        394.35        19.18 o                         
   2   8   3        314.49        564.61        20.36 o                         
   3   8   3        893.83        906.51        30.71 o                         
   4   8   3        510.98        510.60        20.69 o                         
   5   8   3        726.43        702.49        22.81 o                         
   6   8   3        196.83        173.40         9.91 o                         
   7   8   3        140.69        115.53         8.91 o                         
   8   8   3        405.94        355.11        15.72 o                         
   9   8   3        157.51        142.02        14.25 o                         
  -7   9   3         33.68          9.57        20.98 o                         
  -6   9   3         42.03         55.01        14.49 o                         
  -5   9   3        187.12        185.62        21.07 o                         
  -4   9   3        373.93        404.21        29.09 o                         
  -3   9   3       1320.18       1464.97        92.76 o                         
  -2   9   3        509.89        508.74        26.69 o                         
  -1   9   3        320.08        261.30        47.24 o                         
   0   9   3        524.64        503.64        27.04 o                         
   1   9   3       1012.03        973.97        35.18 o                         
   2   9   3        292.84        290.64        18.13 o                         
   3   9   3        295.37        296.43        16.04 o                         
   4   9   3        256.90        272.90        32.81 o                         
   5   9   3        618.03        606.63        22.35 o                         
   6   9   3          2.03          9.43         4.71 o                         
   7   9   3        118.31        123.05         9.40 o                         
   8   9   3          1.33          5.43        16.02 o                         
  -6  10   3         15.75         61.55        44.86 o                         
  -5  10   3         18.35         12.85        10.24 o                         
  -4  10   3        452.34        438.57        22.49 o                         
  -3  10   3          6.95          8.78         8.12 o                         
  -2  10   3        366.98        330.29        26.04 o                         
  -1  10   3          6.61          2.11         6.76 o                         
   0  10   3        187.16        278.20        24.48 o                         
   1  10   3        352.68        404.33        30.30 o                         
   2  10   3        170.59        320.41        22.56 o                         
   3  10   3          7.83         -0.25        26.09 o                         
   4  10   3        733.50        671.80        31.18 o                         
   5  10   3         12.73         19.49         5.60 o                         
   6  10   3        222.46        243.78        15.12 o                         
   7  10   3          4.90         15.15        30.16 o                         
   8  10   3         18.03        -13.26        20.18 o                         
  -4  11   3         69.80         71.21        11.39 o                         
  -3  11   3         14.45          5.17         7.89 o                         
  -2  11   3        127.00        138.18        14.21 o                         
  -1  11   3        437.19        445.76        36.36 o                         
   0  11   3        110.85        105.09        23.27 o                         
   1  11   3        289.68        315.91        22.28 o                         
   2  11   3        151.19        168.57        19.28 o                         
   3  11   3        119.14        133.65        11.88 o                         
   4  11   3         29.56         35.83         6.37 o                         
   5  11   3         11.55         20.17         6.34 o                         
   6  11   3         37.74         27.51         7.63 o                         
  -4  12   3          4.74         17.11        13.79 o                         
  -3  12   3         60.58         71.81        12.97 o                         
  -2  12   3         56.71         84.86        58.74 o                         
  -1  12   3        350.89        393.85        29.74 o                         
   0  12   3         86.11         83.76        20.01 o                         
   1  12   3        345.76        378.48        24.97 o                         
   2  12   3          1.58         43.26        17.82 o                         
   3  12   3         12.89         40.21        17.55 o                         
   4  12   3        124.38        210.62        36.48 o                         
   5  12   3         23.72         38.51         7.86 o                         
  -1  13   3        146.13        175.51        29.72 o                         
   0  13   3          8.57         85.36        44.85 o                         
   1  13   3          4.85        -11.76        11.76 o                         
   2  13   3         29.18         27.38         9.05 o                         
   0 -12   4          8.41          9.07         7.47 o                         
   1 -12   4          7.03          6.64         7.33 o                         
   2 -12   4         36.96         39.08        25.19 o                         
   3 -12   4        211.96        205.06        19.10 o                         
   4 -12   4         25.33         14.91        14.13 o                         
  -2 -11   4          1.46          4.90        13.32 o                         
  -1 -11   4         15.36          9.72        31.75 o                         
   0 -11   4        177.88        198.40        14.66 o                         
   1 -11   4        318.44        303.05        17.68 o                         
   2 -11   4          1.79          5.02         6.80 o                         
   3 -11   4        177.63        168.16        13.84 o                         
   4 -11   4          5.30         14.38         7.58 o                         
   5 -11   4         72.98         84.61        11.32 o                         
   6 -11   4          8.04         56.32        55.24 o                         
  -4 -10   4        135.98        136.35        26.02 o                         
  -3 -10   4         44.97         24.21        19.54 o                         
  -2 -10   4        100.33        133.70        27.73 o                         
  -1 -10   4         29.27         14.05        11.27 o                         
   0 -10   4        234.60        247.85        20.26 o                         
   1 -10   4         78.57         49.24        15.87 o                         
   2 -10   4        107.59        101.20        13.97 o                         
   3 -10   4        278.31        198.37        19.07 o                         
   4 -10   4        933.20        944.84        37.33 o                         
   5 -10   4        200.18        206.65        18.15 o                         
   6 -10   4        147.10        137.45        59.66 o                         
   7 -10   4         10.08          5.76         6.98 o                         
   8 -10   4         14.93         18.64         8.19 o                         
  -5  -9   4         13.74          2.91         8.16 o                         
  -4  -9   4          3.69         18.60         9.86 o                         
  -3  -9   4        221.73        284.69        26.22 o                         
  -2  -9   4        213.95        239.63        16.00 o                         
  -1  -9   4          7.34         26.62        12.06 o                         
   0  -9   4        217.11        248.44        22.30 o                         
   1  -9   4       1162.06       1124.21        40.09 o                         
   2  -9   4        206.10        195.23        13.26 o                         
   3  -9   4       1164.59       1184.80        51.57 o                         
   4  -9   4        185.92        175.45        18.31 o                         
   5  -9   4        221.49        205.81        23.24 o                         
   6  -9   4        180.90        147.10        53.32 o                         
   7  -9   4        283.07        273.71        15.68 o                         
   8  -9   4         24.04         15.80         7.65 o                         
   9  -9   4         66.50         97.46        10.97 o                         
  -6  -8   4        142.74        163.86        15.12 o                         
  -5  -8   4         28.28         26.43        12.49 o                         
  -4  -8   4        340.52        363.99        17.13 o                         
  -3  -8   4        198.22        172.43        34.37 o                         
  -2  -8   4        101.58         75.62        10.29 o                         
  -1  -8   4        350.12        320.95        33.60 o                         
   0  -8   4        568.19        534.79        28.64 o                         
   1  -8   4          0.61         -1.41        15.53 o                         
   2  -8   4        357.20        403.64        24.03 o                         
   3  -8   4        621.08        578.05        21.80 o                         
   4  -8   4        175.75        165.61        35.99 o                         
   5  -8   4          3.71          4.47         6.20 o                         
   6  -8   4         87.02        104.31        11.92 o                         
   7  -8   4          0.03          4.85         6.60 o                         
   8  -8   4         70.96         81.41        24.46 o                         
   9  -8   4        116.09        162.36        22.58 o                         
  -6  -7   4         99.64         14.17        28.50 o                         
  -5  -7   4        260.25        232.65        13.83 o                         
  -4  -7   4          0.91         -1.36         6.29 o                         
  -3  -7   4          4.28         11.21         8.03 o                         
  -2  -7   4        302.50        296.56        13.40 o                         
  -1  -7   4        149.81        177.58         9.20 o                         
   0  -7   4        101.01         80.99        22.74 o                         
   1  -7   4         55.37         55.32         9.85 o                         
   2  -7   4        416.35        428.99        24.74 o                         
   3  -7   4        672.63        661.03        26.47 o                         
   4  -7   4       1250.21       1189.55        37.88 o                         
   5  -7   4        706.38        671.44        41.06 o                         
   6  -7   4        383.39        352.59        16.50 o                         
   7  -7   4         26.80         22.70         8.11 o                         
   8  -7   4        305.28        265.76        25.81 o                         
   9  -7   4        130.28        144.82        22.34 o                         
  10  -7   4        262.00        258.94        19.57 o                         
  -7  -6   4        300.34        359.89        32.16 o                         
  -6  -6   4         21.34         12.11        14.06 o                         
  -5  -6   4        249.35        289.84        20.40 o                         
  -4  -6   4         43.67         49.51        10.60 o                         
  -3  -6   4          0.50         35.33         6.31 o                         
  -2  -6   4        127.34        168.28         9.76 o                         
  -1  -6   4          3.71         10.40         4.38 o                         
   0  -6   4          8.78         12.26         3.78 o                         
   1  -6   4        993.56        926.42        38.86 o                         
   2  -6   4        275.86        267.23        11.00 o                         
   3  -6   4        229.63        198.98        11.52 o                         
   4  -6   4        118.65        147.93         9.65 o                         
   5  -6   4         73.71         89.48         8.46 o                         
   6  -6   4        114.91        118.74         9.53 o                         
   7  -6   4        132.42        150.81        11.52 o                         
   8  -6   4        199.16        264.55        17.99 o                         
   9  -6   4        120.28         99.96        37.25 o                         
  10  -6   4        112.10         96.69        36.18 o                         
  11  -6   4         63.35        102.45        21.73 o                         
  -7  -5   4        116.38        102.08        18.79 o                         
  -6  -5   4         50.39         19.52        22.12 o                         
  -5  -5   4         49.36         52.59         8.35 o                         
  -4  -5   4        957.10        907.73        49.52 o                         
  -3  -5   4          1.94          4.28         6.05 o                         
  -2  -5   4        945.91        894.35        33.32 o                         
  -1  -5   4        504.51        448.56        15.57 o                         
   0  -5   4         92.38        105.49         7.20 o                         
   1  -5   4        168.27        158.69         6.68 o                         
   2  -5   4         61.11         75.40         6.17 o                         
   3  -5   4        552.53        479.21        13.49 o                         
   4  -5   4        104.17        110.12         7.27 o                         
   5  -5   4          0.31          8.70         3.52 o                         
   6  -5   4        593.40        527.82        16.40 o                         
   7  -5   4        317.99        358.97        20.93 o                         
   8  -5   4        209.35        187.84        20.72 o                         
   9  -5   4        242.09        297.56        22.90 o                         
  10  -5   4        118.18        200.38        15.04 o                         
  11  -5   4          2.62          8.57        13.84 o                         
  -8  -4   4        274.68        342.88        28.34 o                         
  -7  -4   4         43.96         18.73        17.55 o                         
  -6  -4   4         33.56         16.29        20.63 o                         
  -5  -4   4        319.16        300.72        42.11 o                         
  -4  -4   4        177.77        183.73        11.18 o                         
  -3  -4   4        824.74        777.99        29.82 o                         
  -2  -4   4        104.72        114.20         9.91 o                         
  -1  -4   4         10.14         -2.50         5.01 o                         
   0  -4   4        437.31        398.76        11.56 o                         
   1  -4   4       2502.62       2356.47        38.20 o                         
   2  -4   4         11.84         26.98         2.94 o                         
   3  -4   4         35.15         36.59         3.30 o                         
   4  -4   4         52.04         63.35         4.23 o                         
   5  -4   4       2639.22       2691.73        59.50 o                         
   6  -4   4        161.21        167.38         7.40 o                         
   7  -4   4        942.94        921.79        30.31 o                         
   8  -4   4        455.55        492.10        27.70 o                         
   9  -4   4        221.76        281.02        20.43 o                         
  10  -4   4         45.26         40.36        14.90 o                         
  11  -4   4         54.27         71.36        20.62 o                         
  -8  -3   4        114.35        141.64        36.27 o                         
  -7  -3   4         21.63          4.48        16.24 o                         
  -6  -3   4        466.24        554.95        24.30 o                         
  -5  -3   4        595.87        669.67        58.62 o                         
  -4  -3   4        407.74        391.95        15.17 o                         
  -3  -3   4         24.31         41.78        22.22 o                         
  -2  -3   4       1117.51       1180.73        44.43 o                         
  -1  -3   4        754.13        677.71        20.12 o                         
   0  -3   4        147.79        145.87         8.68 o                         
   1  -3   4       1020.33        935.78        19.84 o                         
   2  -3   4         72.82        114.92         5.90 o                         
   3  -3   4        670.05        561.57       109.48 o                         
   4  -3   4        223.38        195.70         6.67 o                         
   5  -3   4         96.50        103.74         4.80 o                         
   6  -3   4        618.12        854.03        44.28 o                         
   7  -3   4        149.24        112.89        13.12 o                         
   8  -3   4        392.70        535.26        23.28 o                         
   9  -3   4        381.18        530.73        26.49 o                         
  10  -3   4          8.05         39.19        35.58 o                         
  11  -3   4         43.93         48.88        28.25 o                         
  12  -3   4        149.20        182.10        31.97 o                         
  -8  -2   4         11.11          3.20        22.56 o                         
  -7  -2   4         52.52         72.43        10.02 o                         
  -6  -2   4        172.74        183.61        11.82 o                         
  -5  -2   4       1053.57        961.91        26.99 o                         
  -4  -2   4        319.07        308.16        12.97 o                         
  -3  -2   4       1590.07       1468.39        34.85 o                         
  -2  -2   4         24.33         19.08         4.37 o                         
  -1  -2   4       3561.70       3587.51        65.42 o                         
   0  -2   4       2188.97       2156.56       201.53 o                         
   1  -2   4       2696.13       2848.16        51.01 o                         
   2  -2   4       1018.88        906.64        17.01 o                         
   3  -2   4        551.81        568.17        10.95 o                         
   4  -2   4         35.61         47.41         3.46 o                         
   5  -2   4        334.13        355.99       104.61 o                         
   6  -2   4       1020.49       1073.51        41.10 o                         
   7  -2   4        316.33        441.40        23.59 o                         
   8  -2   4       3403.43       3892.95       105.84 o                         
   9  -2   4        447.64        549.19        23.45 o                         
  10  -2   4        620.38        629.78        26.72 o                         
  11  -2   4        231.66        339.30        58.87 o                         
  12  -2   4          1.69        147.39        72.02 o                         
  -9  -1   4         83.69         51.66        12.67 o                         
  -8  -1   4        229.75        245.90        16.96 o                         
  -7  -1   4          3.23         27.31        13.78 o                         
  -6  -1   4          0.48         -9.95        23.67 o                         
  -5  -1   4       1005.34        973.32        32.35 o                         
  -4  -1   4        303.37        386.34        15.15 o                         
  -3  -1   4        216.52        204.45         9.52 o                         
  -2  -1   4       2782.09       2669.54        66.63 o                         
  -1  -1   4       2302.75       2241.20        56.84 o                         
   0  -1   4      11759.38      12470.25       251.00 o                         
   1  -1   4      11840.11      11303.08       350.15 o                         
   2  -1   4        766.80        738.18        14.41 o                         
   3  -1   4        270.93        259.58         6.19 o                         
   4  -1   4       1966.46       1975.80        34.10 o                         
   5  -1   4       7333.50       7564.46       141.18 o                         
   6  -1   4        344.29        419.50        11.32 o                         
   7  -1   4       1475.07       1638.23        56.99 o                         
   8  -1   4        599.63        881.63        42.06 o                         
   9  -1   4          4.45         19.91        25.05 o                         
  10  -1   4        204.98        195.60        31.32 o                         
  11  -1   4         96.97        105.93        11.89 o                         
  12  -1   4         10.24         -2.17         8.95 o                         
  -9   0   4         20.70         38.53        20.26 o                         
  -8   0   4         14.33        -26.35        26.35 o                         
  -7   0   4        255.30        283.78        49.84 o                         
  -6   0   4        273.69        279.55        15.90 o                         
  -5   0   4        422.23        553.47        21.54 o                         
  -4   0   4       1188.16       1098.05        34.11 o                         
  -3   0   4        149.43        172.68        28.76 o                         
  -2   0   4       3639.30       3513.20        82.96 o                         
  -1   0   4       1698.92       1582.27        36.94 o                         
   0   0   4      18137.32      18913.24       585.93 o                         
   1   0   4       9815.86       9555.78       532.93 o                         
   2   0   4         79.00        187.72         6.82 o                         
   3   0   4         62.36         78.83         3.87 o                         
   4   0   4        735.61        897.17       135.36 o                         
   5   0   4        114.81        113.73        10.29 o                         
   6   0   4        496.83        494.73        16.46 o                         
   7   0   4         44.23         42.77         9.59 o                         
   8   0   4          0.74         -8.79        28.29 o                         
   9   0   4          4.85         -8.21        17.28 o                         
  10   0   4       1309.94       1523.04        64.14 o                         
  11   0   4        224.95        337.88        52.45 o                         
  12   0   4         34.04         57.86        53.37 o                         
  -9   1   4        247.79        368.88        60.15 o                         
  -8   1   4        406.51        454.76        28.92 o                         
  -7   1   4        380.47        374.71        37.75 o                         
  -6   1   4        180.20        204.99        52.38 o                         
  -5   1   4        403.66        352.05        14.56 o                         
  -4   1   4        185.80        183.50         9.71 o                         
  -3   1   4        203.62        214.03         7.65 o                         
  -2   1   4       1118.40       1011.73        18.77 o                         
  -1   1   4       1226.92       1089.43        18.99 o                         
   0   1   4        594.74        537.42        10.64 o                         
   1   1   4       2060.18       1915.47        29.49 o                         
   2   1   4       1290.46       1201.36        20.21 o                         
   3   1   4       3449.26       3314.10        63.52 o                         
   4   1   4        147.17        183.17         6.63 o                         
   5   1   4        850.60        844.43        26.59 o                         
   6   1   4        108.87        155.01        10.64 o                         
   7   1   4        943.09        896.57        27.63 o                         
   8   1   4        641.56        646.76        19.92 o                         
   9   1   4          3.70          3.01         6.18 o                         
  10   1   4         21.59         16.32         7.27 o                         
  11   1   4         34.03         27.55         9.79 o                         
  12   1   4         46.82         63.35        15.30 o                         
  -8   2   4         48.10          3.77        22.34 o                         
  -7   2   4          4.47        188.64        69.45 o                         
  -6   2   4        247.94        288.84        15.21 o                         
  -5   2   4        621.30        594.87        39.12 o                         
  -4   2   4        126.47        154.60        16.44 o                         
  -3   2   4        483.96        428.62        14.63 o                         
  -2   2   4        270.38        271.48        10.22 o                         
  -1   2   4         93.33         82.92         6.42 o                         
   0   2   4       1183.94       1079.03        21.52 o                         
   1   2   4         36.85         84.10        18.75 o                         
   2   2   4        751.32        709.28        13.59 o                         
   3   2   4        336.48        339.19         9.67 o                         
   4   2   4       4256.51       4272.36       240.84 o                         
   5   2   4        909.53       1085.44        36.90 o                         
   6   2   4        782.78        930.14        36.59 o                         
   7   2   4       2288.74       2232.07        68.42 o                         
   8   2   4        343.77        460.64        20.50 o                         
   9   2   4         48.38         48.04        45.42 o                         
  10   2   4        480.98        453.31        18.40 o                         
  11   2   4        216.54        182.69        53.84 o                         
  12   2   4         90.47        148.60        51.77 o                         
  -9   3   4        311.87        245.62        35.48 o                         
  -8   3   4        369.61        256.02        31.34 o                         
  -7   3   4        720.50        839.06        87.83 o                         
  -6   3   4         22.14         21.52         7.24 o                         
  -5   3   4          2.66          6.30         5.95 o                         
  -4   3   4        271.20        245.83        11.11 o                         
  -3   3   4         20.37         30.33         4.02 o                         
  -2   3   4          0.23          7.73         2.75 o                         
  -1   3   4        248.65        245.21         6.32 o                         
   0   3   4       1071.92       1016.65        16.64 o                         
   1   3   4         80.95         93.28         3.99 o                         
   2   3   4        834.87        892.86        16.89 o                         
   3   3   4        240.89        233.53         8.77 o                         
   4   3   4       2223.32       2359.24       137.47 o                         
   5   3   4         40.03        147.19        16.40 o                         
   6   3   4        280.02        221.82        30.05 o                         
   7   3   4        897.24       1129.12        43.44 o                         
   8   3   4       1186.24       1398.73        54.25 o                         
   9   3   4        112.90        100.53        41.14 o                         
  10   3   4         91.50         83.81        10.88 o                         
  11   3   4         47.78         19.89        33.13 o                         
  12   3   4        126.46        143.67        30.28 o                         
  -8   4   4         10.09        103.62        67.81 o                         
  -7   4   4        298.38        411.75        58.91 o                         
  -6   4   4        164.06        178.68        10.93 o                         
  -5   4   4        185.38        164.78        14.12 o                         
  -4   4   4        538.81        583.87        24.24 o                         
  -3   4   4         15.58         16.68         7.69 o                         
  -2   4   4        441.21        415.72        17.03 o                         
  -1   4   4       1476.29       1370.17        45.47 o                         
   0   4   4        318.11        283.48        18.34 o                         
   1   4   4       3638.63       3748.77        65.36 o                         
   2   4   4         25.73         24.82         4.36 o                         
   3   4   4          0.30         84.21        26.70 o                         
   4   4   4         76.81        144.40        35.88 o                         
   5   4   4       2222.12       2511.96       195.52 o                         
   6   4   4        180.94        107.92         9.22 o                         
   7   4   4        657.17        686.79        26.44 o                         
   8   4   4        168.18        159.86        13.87 o                         
   9   4   4        231.41        205.40        16.49 o                         
  10   4   4          2.29         14.91         8.58 o                         
  11   4   4        151.36        166.94        14.60 o                         
  -8   5   4         52.39        144.86        68.85 o                         
  -7   5   4        737.56        751.05        24.20 o                         
  -6   5   4        132.74         72.28        58.68 o                         
  -5   5   4       1109.05        975.12        36.62 o                         
  -4   5   4       1161.01       1083.33        36.81 o                         
  -3   5   4        709.42        738.10        27.58 o                         
  -2   5   4        204.68        200.22        44.67 o                         
  -1   5   4        766.43        709.18        15.74 o                         
   0   5   4        644.40        653.28        15.44 o                         
   1   5   4        108.13        128.53         4.84 o                         
   2   5   4        199.76        219.20        75.76 o                         
   3   5   4        174.45        224.30        35.97 o                         
   4   5   4        868.37        848.62        27.61 o                         
   5   5   4        630.21        677.75        40.79 o                         
   6   5   4        484.52        480.90        33.18 o                         
   7   5   4        225.68        148.01        15.78 o                         
   8   5   4        633.73        520.40        47.27 o                         
   9   5   4          0.39         26.70        27.11 o                         
  10   5   4        306.39        254.98        36.42 o                         
  11   5   4         23.57         42.10        25.98 o                         
  -8   6   4         60.50         44.41        14.37 o                         
  -7   6   4         84.51         93.93        12.31 o                         
  -6   6   4         98.70         97.16        36.15 o                         
  -5   6   4        733.81        698.84        39.78 o                         
  -4   6   4         29.12         26.76        15.47 o                         
  -3   6   4        201.55        194.14        16.11 o                         
  -2   6   4       2101.42       2117.55        61.40 o                         
  -1   6   4       3714.61       3546.38       110.42 o                         
   0   6   4       1009.91       1066.38        26.13 o                         
   1   6   4       2151.39       2302.28        59.85 o                         
   2   6   4        106.07        110.23         7.07 o                         
   3   6   4          4.04         21.20         4.45 o                         
   4   6   4        292.82        304.96        16.42 o                         
   5   6   4        498.86        569.56        35.91 o                         
   6   6   4       1009.92        808.70        44.12 o                         
   7   6   4        436.56        408.40        20.39 o                         
   8   6   4          1.07         12.15         7.90 o                         
   9   6   4         44.85         56.75         9.97 o                         
  10   6   4         31.57         25.77         9.46 o                         
  11   6   4        135.68        122.85        14.85 o                         
  -7   7   4        217.38        208.03        17.11 o                         
  -6   7   4        275.02        273.26        26.39 o                         
  -5   7   4        253.03        239.89        22.53 o                         
  -4   7   4       1074.19        950.89        43.82 o                         
  -3   7   4         33.02         18.51        14.72 o                         
  -2   7   4        423.93        412.96        21.07 o                         
  -1   7   4        576.61        519.44        21.62 o                         
   0   7   4         17.02         20.75         4.33 o                         
   1   7   4          0.73         -0.27         3.25 o                         
   2   7   4        820.21        777.21        21.60 o                         
   3   7   4       1059.74       1041.97        59.25 o                         
   4   7   4        190.28        213.10        21.43 o                         
   5   7   4         61.25         69.95         9.21 o                         
   6   7   4        114.38         89.73        13.32 o                         
   7   7   4        262.07        209.34        29.52 o                         
   8   7   4        360.78        257.35        33.56 o                         
   9   7   4        249.30        225.07        32.79 o                         
  10   7   4         29.30         29.76        13.11 o                         
  -7   8   4         17.87         84.77        42.76 o                         
  -6   8   4         29.93         24.25        22.13 o                         
  -5   8   4        133.91        111.15        23.82 o                         
  -4   8   4        129.86        129.76        25.82 o                         
  -3   8   4         72.04        102.21        20.04 o                         
  -2   8   4        212.31        235.84        14.69 o                         
  -1   8   4        111.04        129.15        11.18 o                         
   0   8   4       1379.92       1354.75        53.62 o                         
   1   8   4         42.93         39.37         6.96 o                         
   2   8   4       1067.51       1086.43        34.39 o                         
   3   8   4         10.83         13.90         4.40 o                         
   4   8   4         70.98        149.06        12.83 o                         
   5   8   4        123.93        105.53        15.48 o                         
   6   8   4       1321.99       1280.10        48.12 o                         
   7   8   4         13.91         28.36         7.73 o                         
   8   8   4        332.27        344.22        19.99 o                         
   9   8   4          6.39         -1.34         7.93 o                         
  -6   9   4        299.55        329.24        29.61 o                         
  -5   9   4         16.12          1.41        12.42 o                         
  -4   9   4        719.64        679.71        27.49 o                         
  -3   9   4         30.44        -26.97        31.62 o                         
  -2   9   4        385.97        416.14        63.22 o                         
  -1   9   4        100.44         95.08        10.37 o                         
   0   9   4        275.90        271.34        16.74 o                         
   1   9   4         34.70        -14.05        30.06 o                         
   2   9   4         85.57         84.89        15.89 o                         
   3   9   4       2034.24       2210.38        84.22 o                         
   4   9   4        106.13        113.62        12.47 o                         
   5   9   4        591.34        514.78        24.34 o                         
   6   9   4         25.79         15.71        10.31 o                         
   7   9   4          1.11         -2.75         6.10 o                         
   8   9   4         38.06         30.82         8.90 o                         
   9   9   4         59.03         62.06        10.91 o                         
  -5  10   4          0.50         -6.30        18.60 o                         
  -4  10   4         51.39         62.03        12.61 o                         
  -3  10   4          8.27          9.72         8.12 o                         
  -2  10   4        187.24        179.95        15.37 o                         
  -1  10   4        374.36        383.59        19.36 o                         
   0  10   4         22.69         29.33         7.55 o                         
   1  10   4         99.78        108.45        13.67 o                         
   2  10   4       1977.31       1977.55        78.77 o                         
   3  10   4          3.92        -13.75        13.75 o                         
   4  10   4         92.36         93.93        13.27 o                         
   5  10   4         76.91         74.43        11.64 o                         
   6  10   4          5.37          0.78        10.92 o                         
   7  10   4         88.02         70.65        17.30 o                         
   8  10   4        251.70        213.14        16.56 o                         
  -4  11   4        276.31        327.95        32.35 o                         
  -3  11   4        386.99        491.07        38.45 o                         
  -2  11   4        274.35        304.32        18.60 o                         
  -1  11   4         13.77         18.52         7.35 o                         
   0  11   4         75.36        118.85        46.45 o                         
   1  11   4         81.80         88.90        16.31 o                         
   2  11   4         15.87         87.49        17.08 o                         
   3  11   4         44.96         41.39        16.19 o                         
   4  11   4         42.41         82.31        18.84 o                         
   5  11   4         82.67         91.76         9.70 o                         
   6  11   4         11.15          8.91         5.23 o                         
   7  11   4          6.65          2.14        12.30 o                         
  -3  12   4          1.78         12.10         8.84 o                         
  -2  12   4         92.54         69.68        14.47 o                         
  -1  12   4          0.00         14.70         8.30 o                         
   0  12   4          5.88          6.04         8.10 o                         
   1  12   4        108.24        111.07        39.82 o                         
   2  12   4        203.70        238.29        39.63 o                         
   3  12   4        200.56        215.08        35.81 o                         
   4  12   4        143.57        181.89        34.73 o                         
   5  12   4         23.24         37.98        10.30 o                         
   0  13   4          8.51         56.21        27.61 o                         
   2  13   4         24.22         72.82        25.14 o                         
  -1 -11   5        110.48         86.66        14.62 o                         
   0 -11   5         26.21          4.65        17.28 o                         
   1 -11   5        112.69        101.32        11.68 o                         
   2 -11   5         12.53          1.88         7.47 o                         
   3 -11   5        439.84        398.63        21.04 o                         
   4 -11   5         62.16         53.97        10.25 o                         
   5 -11   5        608.43        578.57        32.69 o                         
   6 -11   5        159.52        177.02        16.13 o                         
  -3 -10   5        192.54        221.61        20.04 o                         
  -2 -10   5          8.81        -22.19        22.19 o                         
  -1 -10   5        493.74        509.67        31.24 o                         
   0 -10   5        161.85        102.03        34.41 o                         
   1 -10   5         38.51         19.91        32.33 o                         
   2 -10   5        187.96        176.45        22.21 o                         
   3 -10   5         55.69         43.78        15.79 o                         
   4 -10   5         11.98         14.04        11.76 o                         
   5 -10   5         81.77         92.91        15.79 o                         
   6 -10   5        104.00         93.50        18.20 o                         
   7 -10   5         67.05         56.02        26.56 o                         
  -4  -9   5         28.41         46.41        11.29 o                         
  -3  -9   5        150.92        182.62        15.38 o                         
  -2  -9   5          9.60          5.32         9.65 o                         
  -1  -9   5         49.55         49.04         8.29 o                         
   0  -9   5         74.14        110.09         9.80 o                         
   1  -9   5        949.20        996.92        43.19 o                         
   2  -9   5         54.71         48.53        10.36 o                         
   3  -9   5          7.93          6.70         6.56 o                         
   4  -9   5          3.44          5.31         6.91 o                         
   5  -9   5       1012.22       1047.51        36.76 o                         
   6  -9   5        235.54        228.60        30.99 o                         
   7  -9   5        491.82        494.71        32.13 o                         
   8  -9   5         80.91         90.90        37.55 o                         
   9  -9   5          3.08          6.45         7.31 o                         
  -5  -8   5        201.34        181.39        17.67 o                         
  -4  -8   5        129.23        117.73        13.23 o                         
  -3  -8   5         26.10         -2.64        13.64 o                         
  -2  -8   5         56.88         86.44        12.84 o                         
  -1  -8   5        420.87        357.53        38.27 o                         
   0  -8   5         32.03         32.55         5.68 o                         
   1  -8   5        470.11        449.20        45.69 o                         
   2  -8   5        338.57        309.59        39.31 o                         
   3  -8   5        315.50        316.50        26.52 o                         
   4  -8   5        184.55        213.98        26.83 o                         
   5  -8   5         57.22        118.06        36.59 o                         
   6  -8   5        352.17        414.88        60.51 o                         
   7  -8   5         10.43         13.35         7.14 o                         
   8  -8   5         75.21         82.76        10.25 o                         
   9  -8   5         55.46        103.25        42.51 o                         
  -6  -7   5          5.44          2.94         9.83 o                         
  -5  -7   5         73.66         82.66         9.16 o                         
  -4  -7   5         18.84         19.42         6.72 o                         
  -3  -7   5          0.10          2.85         9.32 o                         
  -2  -7   5        253.27        246.84        14.35 o                         
  -1  -7   5         58.88         70.90         8.01 o                         
   0  -7   5         69.28         73.99         6.49 o                         
   1  -7   5         91.63        111.88         6.71 o                         
   2  -7   5        148.97        137.00        17.07 o                         
   3  -7   5         67.19         76.95        15.36 o                         
   4  -7   5        205.89        199.18        17.84 o                         
   5  -7   5        539.33        572.53        23.67 o                         
   6  -7   5        309.02        342.31        29.43 o                         
   7  -7   5        208.79        226.36        15.05 o                         
   8  -7   5        519.02        484.30        21.08 o                         
   9  -7   5        151.82        133.74        38.14 o                         
  10  -7   5          4.33          0.69        31.04 o                         
  -6  -6   5        295.49        357.65        22.67 o                         
  -5  -6   5        180.88        226.72        17.72 o                         
  -4  -6   5        344.01        375.37        32.63 o                         
  -3  -6   5         44.70        108.37        20.78 o                         
  -2  -6   5        219.12        225.58        13.69 o                         
  -1  -6   5        246.28        433.79        17.90 o                         
   0  -6   5       1691.18       1567.89        37.10 o                         
   1  -6   5        630.38        591.51        16.04 o                         
   2  -6   5        913.30        822.84        47.82 o                         
   3  -6   5        990.36       1059.56        46.73 o                         
   4  -6   5         17.63         21.31         7.08 o                         
   5  -6   5        259.33        273.46        13.90 o                         
   6  -6   5        137.92        152.77        11.12 o                         
   7  -6   5        108.65        111.48        10.43 o                         
   8  -6   5         14.58         30.73         7.15 o                         
   9  -6   5        183.42        164.69        46.08 o                         
  10  -6   5         10.05          5.05        12.06 o                         
  11  -6   5        176.48        199.10        15.51 o                         
  -7  -5   5        258.45        289.30        17.56 o                         
  -6  -5   5         33.53         -5.63        15.76 o                         
  -5  -5   5        501.04        551.36        41.91 o                         
  -3  -5   5        565.42        528.25        33.31 o                         
  -2  -5   5         38.44         64.79        10.64 o                         
  -1  -5   5        252.96        255.18        13.41 o                         
   0  -5   5         49.60         60.28         7.24 o                         
   1  -5   5        146.34        148.61         9.34 o                         
   2  -5   5         92.79         68.75         6.95 o                         
   3  -5   5       1147.86       1128.07        28.68 o                         
   4  -5   5        427.63        429.82        14.12 o                         
   5  -5   5       1346.12       1428.45        49.76 o                         
   6  -5   5        243.93        211.40        45.73 o                         
   7  -5   5          0.00          5.27         5.47 o                         
   8  -5   5        496.26        472.40        56.91 o                         
   9  -5   5        210.90        285.29        35.67 o                         
  10  -5   5         78.76        111.31        20.60 o                         
  11  -5   5          9.64         34.75        13.86 o                         
  -7  -4   5          1.61         21.95        19.63 o                         
  -6  -4   5         97.60         80.36        16.36 o                         
  -5  -4   5        214.84        247.56        23.65 o                         
  -4  -4   5        247.58        245.83        23.14 o                         
  -3  -4   5          8.73          8.36        10.79 o                         
  -2  -4   5        325.69        313.54        19.30 o                         
  -1  -4   5        254.08        284.40        16.62 o                         
   0  -4   5         90.04         92.77         7.10 o                         
   1  -4   5        273.73        258.73         9.11 o                         
   2  -4   5        372.14        360.80         9.49 o                         
   3  -4   5          5.45          7.78         2.84 o                         
   4  -4   5          2.07         29.63         3.90 o                         
   5  -4   5        955.62        917.70        24.23 o                         
   6  -4   5        963.96        923.84        29.53 o                         
   7  -4   5        651.17        632.58        22.90 o                         
   8  -4   5          3.55          1.22         7.59 o                         
   9  -4   5        594.77        530.42        27.34 o                         
  10  -4   5         24.25         41.86        35.36 o                         
  11  -4   5        208.56        263.08        20.08 o                         
  -8  -3   5          7.16         -8.88         8.88 o                         
  -7  -3   5        120.41         91.35        15.81 o                         
  -6  -3   5        111.68         94.78        12.98 o                         
  -5  -3   5         26.55         60.21        19.29 o                         
  -4  -3   5        473.43        508.73        21.56 o                         
  -3  -3   5        327.35        491.75        30.81 o                         
  -2  -3   5          7.09         36.42         6.26 o                         
  -1  -3   5        438.02        360.40       108.10 o                         
   0  -3   5       1550.72       1546.24        67.97 o                         
   1  -3   5        486.02        538.20        18.24 o                         
   2  -3   5       2342.15       1978.33        40.97 o                         
   3  -3   5        908.81        907.93        18.77 o                         
   4  -3   5        179.41        222.31        10.62 o                         
   5  -3   5          8.84        348.65       110.65 o                         
   6  -3   5         52.68         73.37         5.56 o                         
   7  -3   5        244.21        196.70        40.68 o                         
   8  -3   5        875.72        983.42        33.49 o                         
   9  -3   5         21.87         39.45        22.72 o                         
  10  -3   5       1346.70       1719.23        62.48 o                         
  11  -3   5         98.50        120.00        18.19 o                         
  12  -3   5         47.72         -2.63        27.71 o                         
  -8  -2   5        111.81        122.62        46.27 o                         
  -7  -2   5         31.61         17.27        20.57 o                         
  -6  -2   5         27.97         38.83         7.72 o                         
  -5  -2   5        179.86        198.40        11.66 o                         
  -4  -2   5          8.46         -3.25         5.70 o                         
  -3  -2   5        341.88        352.31        15.14 o                         
  -2  -2   5         17.33         12.89         6.62 o                         
  -1  -2   5         17.94         14.11         5.12 o                         
   0  -2   5       1205.01       1179.91       145.24 o                         
   1  -2   5       3718.44       3497.92        59.59 o                         
   2  -2   5        529.14        562.31       111.45 o                         
   3  -2   5         24.84         63.70         3.47 o                         
   4  -2   5        930.22        902.64        16.63 o                         
   5  -2   5       1960.06       1907.81        33.49 o                         
   6  -2   5       2638.54       2491.90        59.22 o                         
   7  -2   5        317.54        284.68        12.94 o                         
   8  -2   5        678.30        676.39        31.31 o                         
   9  -2   5         39.92         44.48        20.35 o                         
  10  -2   5         68.19        100.63        22.82 o                         
  11  -2   5        426.71        440.50        27.57 o                         
  12  -2   5         88.95        111.98        20.95 o                         
  -8  -1   5         12.98         73.99        24.01 o                         
  -7  -1   5        146.49        171.55        15.67 o                         
  -6  -1   5        246.07        204.89        18.04 o                         
  -5  -1   5        152.53        192.11        25.28 o                         
  -4  -1   5        606.24        662.67        35.36 o                         
  -3  -1   5         50.88         63.93         8.41 o                         
  -2  -1   5         63.84         76.24         7.75 o                         
  -1  -1   5       1415.57       1295.34        26.36 o                         
   0  -1   5       1306.86       1359.05        52.85 o                         
   1  -1   5        260.72        246.85        12.82 o                         
   2  -1   5       1549.98       1560.97        33.79 o                         
   3  -1   5       3218.10       3254.52       187.73 o                         
   4  -1   5        294.85        245.31         6.55 o                         
   5  -1   5         19.73         34.15         3.18 o                         
   6  -1   5         57.02         84.12         5.40 o                         
   7  -1   5        819.96        755.41        20.64 o                         
   8  -1   5        114.84        198.13        29.99 o                         
   9  -1   5       1483.10       1614.63        57.87 o                         
  10  -1   5        178.94        298.34        28.38 o                         
  11  -1   5        235.66        178.80        26.96 o                         
  12  -1   5         99.64        -20.51        30.12 o                         
  -8   0   5         66.68         58.38        38.87 o                         
  -7   0   5         36.49          9.41        22.74 o                         
  -6   0   5         43.30         86.08        20.74 o                         
  -5   0   5        129.89        146.01        12.32 o                         
  -4   0   5        322.49        323.86        16.47 o                         
  -3   0   5        395.70        351.00        16.12 o                         
  -2   0   5        151.54        269.69        66.24 o                         
  -1   0   5       1306.14       1293.30        61.40 o                         
   0   0   5       1264.34       1264.22        65.16 o                         
   1   0   5        408.43        445.95        17.75 o                         
   2   0   5       1013.18       1020.66        31.79 o                         
   3   0   5       1914.77       1960.71       114.60 o                         
   4   0   5        963.91       1039.86        24.48 o                         
   5   0   5          2.84         13.66         3.84 o                         
   6   0   5       1322.65       1504.14       167.63 o                         
   7   0   5        470.70        473.96        15.45 o                         
   8   0   5       2758.13       3181.13        86.19 o                         
   9   0   5        399.55        522.59        23.97 o                         
  10   0   5         12.46        -10.87        10.87 o                         
  11   0   5        544.22        654.86        28.57 o                         
  12   0   5        248.20        252.98        25.36 o                         
  -8   1   5         73.15         25.06        19.35 o                         
  -7   1   5         16.20         11.63        18.57 o                         
  -6   1   5        675.76        691.07        45.25 o                         
  -5   1   5        443.19        467.59        39.19 o                         
  -4   1   5        184.78        211.96        13.03 o                         
  -3   1   5        543.15        547.10        20.51 o                         
  -2   1   5         40.61         41.07         6.82 o                         
  -1   1   5       1003.34        861.65        17.75 o                         
   0   1   5        545.01        515.12        11.46 o                         
   1   1   5        145.27        155.04         5.58 o                         
   2   1   5       1001.85        927.40        16.82 o                         
   3   1   5       1023.07       1016.98        18.90 o                         
   4   1   5       3016.07       3019.34        59.32 o                         
   5   1   5        598.48        608.32        14.96 o                         
   6   1   5       1722.83       1741.86        46.22 o                         
   7   1   5         11.58         24.82         7.36 o                         
   8   1   5        190.63        127.32        21.08 o                         
   9   1   5       1018.33       1312.37        93.82 o                         
  10   1   5        265.43        336.15        54.86 o                         
  11   1   5        161.74        206.88        52.60 o                         
  12   1   5         60.72        104.03        54.44 o                         
  -8   2   5        193.79        188.21        23.77 o                         
  -7   2   5         73.99         83.06        18.95 o                         
  -6   2   5         21.52         49.49        41.99 o                         
  -5   2   5         63.11        121.47         9.48 o                         
  -4   2   5        401.71        470.34        64.66 o                         
  -3   2   5         18.57         87.89        28.14 o                         
  -2   2   5       1302.62       1232.64        54.20 o                         
  -1   2   5        448.94        414.94        12.65 o                         
   0   2   5         92.03        118.50         6.38 o                         
   1   2   5        698.23        578.14        12.18 o                         
   2   2   5        122.36        116.75         7.35 o                         
   3   2   5       1127.61       1262.98       154.49 o                         
   4   2   5         37.67         65.84         7.45 o                         
   5   2   5        484.85        903.76       126.98 o                         
   6   2   5        814.39        898.99        32.91 o                         
   7   2   5        528.61        537.08        37.40 o                         
   8   2   5       2724.21       3046.62        88.65 o                         
   9   2   5        587.75        565.88        22.61 o                         
  10   2   5        529.72        546.66        22.71 o                         
  11   2   5        252.38        265.03        40.64 o                         
  12   2   5          2.68         -8.72         8.72 o                         
  -8   3   5         22.83        195.79        63.82 o                         
  -7   3   5        456.60        487.92        43.06 o                         
  -6   3   5        269.16        210.29        58.88 o                         
  -5   3   5        172.74        193.69        11.62 o                         
  -4   3   5        568.93        508.78        17.80 o                         
  -3   3   5        540.21        486.64        16.32 o                         
  -2   3   5          5.13         26.63        10.81 o                         
  -1   3   5         25.75         92.98         8.30 o                         
   0   3   5         24.54         12.96         2.51 o                         
   1   3   5       1368.77       1401.16        26.23 o                         
   2   3   5          3.59          5.81         2.51 o                         
   3   3   5        375.29        404.32         9.83 o                         
   4   3   5        323.45        341.26         9.81 o                         
   5   3   5        222.58        196.45        11.05 o                         
   6   3   5        902.10        985.24        70.09 o                         
   7   3   5         91.12         87.68        22.92 o                         
   8   3   5        349.75        281.30        26.22 o                         
   9   3   5        621.97        718.59        63.52 o                         
  10   3   5          7.60         26.11        25.50 o                         
  11   3   5         45.12         54.33        35.09 o                         
  12   3   5        168.12        182.72        16.33 o                         
  -8   4   5         68.36         -2.45        20.47 o                         
  -7   4   5        232.55        236.98        17.96 o                         
  -6   4   5         23.61         47.45        20.18 o                         
  -5   4   5          4.62         -0.67         7.08 o                         
  -4   4   5        127.96        208.19        63.81 o                         
  -3   4   5       1200.37       1128.91        37.56 o                         
  -2   4   5       1048.80       1025.95        24.40 o                         
  -1   4   5        700.53        610.62        16.82 o                         
   0   4   5        186.17        188.44        10.52 o                         
   1   4   5       1167.23       1169.82        30.51 o                         
   2   4   5         56.07         68.46         3.80 o                         
   3   4   5        103.75        134.23         5.68 o                         
   4   4   5        291.88        276.87        10.08 o                         
   5   4   5       1819.76       1717.87       103.70 o                         
   6   4   5        726.91        656.70        32.36 o                         
   7   4   5       1736.10       1851.88        74.84 o                         
   8   4   5         82.40         50.06        17.49 o                         
   9   4   5       1981.72       2143.87        84.43 o                         
  10   4   5         91.62         91.40        48.53 o                         
  11   4   5        146.23        139.87        13.69 o                         
  -8   5   5        149.98          1.45        29.82 o                         
  -7   5   5        385.48        570.75        79.77 o                         
  -6   5   5         23.32         30.77         7.74 o                         
  -5   5   5          6.81         46.56         8.28 o                         
  -4   5   5        268.42        268.10        58.07 o                         
  -3   5   5        578.40        533.81        63.69 o                         
  -2   5   5        671.79        642.00        61.85 o                         
  -1   5   5         19.84         92.27        42.13 o                         
   0   5   5        182.19        209.20         6.56 o                         
   1   5   5        441.53        406.80        10.14 o                         
   2   5   5       1226.45       1316.85        34.27 o                         
   3   5   5         74.36         73.39         5.95 o                         
   4   5   5        316.73        374.44        71.94 o                         
   5   5   5          6.74         -4.39         8.45 o                         
   6   5   5        977.30        904.50        53.33 o                         
   7   5   5        290.87        213.08        21.31 o                         
   8   5   5       1151.56       1295.12        68.83 o                         
   9   5   5        182.54        176.31        16.91 o                         
  10   5   5         39.95          0.74        21.82 o                         
  11   5   5          2.60        -10.64        10.64 o                         
  -7   6   5         45.23        -43.31        43.31 o                         
  -6   6   5         39.65         24.43        10.19 o                         
  -5   6   5         22.73         25.76         8.55 o                         
  -4   6   5        757.97        757.26        33.47 o                         
  -3   6   5        103.24         82.18        16.76 o                         
  -2   6   5        427.69        401.53        19.57 o                         
  -1   6   5        451.51        438.63        20.01 o                         
   0   6   5        162.31        167.03        13.18 o                         
   1   6   5         79.78        123.77        35.62 o                         
   2   6   5          6.69         10.84         5.97 o                         
   3   6   5        367.23        392.30        16.41 o                         
   4   6   5        769.34        777.54        27.73 o                         
   5   6   5       2560.13       2507.03       128.22 o                         
   6   6   5         17.12         38.32        12.55 o                         
   7   6   5        197.10        168.16        20.21 o                         
   8   6   5        179.48        194.12        22.53 o                         
   9   6   5        246.90        234.19        16.89 o                         
  10   6   5         35.69         60.11        11.19 o                         
  11   6   5          5.68          9.03        10.27 o                         
  -7   7   5         54.03         29.08        12.37 o                         
  -6   7   5        301.28        298.04        18.41 o                         
  -5   7   5          0.49         47.21        67.41 o                         
  -4   7   5        412.14        361.06        37.23 o                         
  -3   7   5        416.60        415.80        25.01 o                         
  -2   7   5       1286.99       1246.79        46.99 o                         
  -1   7   5        152.04        111.55        15.03 o                         
   0   7   5        402.53        352.35        32.85 o                         
   1   7   5        220.22        233.68         9.72 o                         
   2   7   5        300.42        290.34        12.46 o                         
   3   7   5         94.82        101.65        10.84 o                         
   4   7   5         67.78         61.38        23.18 o                         
   5   7   5        695.07        594.47        39.97 o                         
   6   7   5        542.85        471.81        21.98 o                         
   7   7   5        498.40        401.42        20.59 o                         
   8   7   5        287.47        269.24        30.62 o                         
   9   7   5        117.37         85.13        26.34 o                         
  10   7   5          0.14         -4.40        10.49 o                         
  -6   8   5          1.03         17.77        10.61 o                         
  -5   8   5        112.10        139.81        13.79 o                         
  -4   8   5         18.38          0.15        21.77 o                         
  -3   8   5        798.31        646.12        37.45 o                         
  -2   8   5        790.27        815.99        41.25 o                         
  -1   8   5        536.14        468.46        37.57 o                         
   0   8   5          1.78          2.30         6.21 o                         
   1   8   5        263.96        236.31        14.86 o                         
   2   8   5        159.44        170.85         9.11 o                         
   3   8   5         23.83         23.19         7.76 o                         
   4   8   5        186.41        194.45        15.18 o                         
   5   8   5         52.95         82.83        19.54 o                         
   6   8   5        241.88        216.81        20.63 o                         
   7   8   5         62.04         66.03        15.60 o                         
   8   8   5         13.22         28.60         8.52 o                         
   9   8   5         64.91         61.15        10.68 o                         
  10   8   5         96.88         80.25        12.71 o                         
  -6   9   5         95.73         75.67        12.93 o                         
  -5   9   5         40.43         36.95        20.37 o                         
  -4   9   5         42.86         27.45        20.16 o                         
  -3   9   5        447.43        456.38        24.37 o                         
  -2   9   5        468.62        426.25        29.22 o                         
  -1   9   5       1161.44       1196.26        45.52 o                         
   0   9   5          5.18         16.77         7.34 o                         
   1   9   5         91.15         94.17        10.43 o                         
   2   9   5         32.31         30.30         6.89 o                         
   3   9   5        735.50        733.81        35.56 o                         
   4   9   5        351.24        360.16        35.82 o                         
   5   9   5         11.86         18.09        22.17 o                         
   6   9   5        315.62        289.97        31.42 o                         
   7   9   5         26.38          2.82        12.88 o                         
   8   9   5        206.87        160.84        23.04 o                         
   9   9   5        112.89         97.72        12.90 o                         
  -5  10   5         86.37        112.92        27.33 o                         
  -3  10   5        178.00        123.83        29.66 o                         
  -2  10   5        307.49        275.85        45.54 o                         
  -1  10   5         14.52          7.50         7.80 o                         
   0  10   5         57.70         63.85         9.68 o                         
   1  10   5         16.35         24.94         8.03 o                         
   2  10   5         49.59         73.17        10.98 o                         
   3  10   5         45.91         49.45         7.96 o                         
   4  10   5        253.10        227.60        21.96 o                         
   5  10   5         29.35         -2.57        11.94 o                         
   6  10   5        446.11        414.90        21.63 o                         
   8  10   5         88.36         85.72        11.37 o                         
  -4  11   5         39.08         18.56        20.72 o                         
  -3  11   5         56.69         61.51        24.31 o                         
  -2  11   5        112.12        136.23        21.32 o                         
  -1  11   5          0.05         -3.81         7.75 o                         
   0  11   5        284.84        321.64        18.04 o                         
   1  11   5         11.49         15.31         7.65 o                         
   2  11   5        316.17        338.22        32.04 o                         
   3  11   5          6.53         27.73        15.93 o                         
   4  11   5        302.44        324.27        19.82 o                         
   5  11   5         66.99         78.95        17.26 o                         
   6  11   5         96.59        121.43        21.88 o                         
   7  11   5        154.02        134.96        21.74 o                         
  -2  12   5         11.46          7.10         8.79 o                         
  -1  12   5         23.12        140.19        60.47 o                         
   0  12   5         82.69        126.56        12.24 o                         
   1  12   5        304.65        325.63        20.47 o                         
   2  12   5        156.20        163.33        14.66 o                         
   3  12   5         26.08         18.59        19.17 o                         
   4  12   5         79.99         81.20        17.16 o                         
   5  12   5        147.50        181.94        16.21 o                         
   1 -11   6        120.41        102.86        12.41 o                         
   2 -11   6        144.54        146.26        13.69 o                         
   3 -11   6        542.85        528.46        25.22 o                         
   4 -11   6          0.07          6.12         7.88 o                         
   5 -11   6        183.71        173.43        15.01 o                         
  -1 -10   6        151.57        143.50        20.09 o                         
   0 -10   6         65.44         89.36        21.03 o                         
   1 -10   6        127.27        120.54        23.24 o                         
   2 -10   6        287.02        258.48        45.94 o                         
   3 -10   6         67.35         70.07        35.31 o                         
   4 -10   6         17.39          2.74        14.66 o                         
   5 -10   6         29.32         13.46        14.55 o                         
   6 -10   6        138.98        146.07        18.00 o                         
   7 -10   6         74.52         57.81        20.24 o                         
  -3  -9   6         99.33         93.87        11.95 o                         
  -2  -9   6          9.93          7.27         8.14 o                         
  -1  -9   6        341.48        367.71        18.27 o                         
   0  -9   6        307.10        334.42        16.62 o                         
   1  -9   6        112.56        115.88         9.22 o                         
   2  -9   6         62.18         56.10        14.24 o                         
   3  -9   6        499.74        507.80        27.35 o                         
   4  -9   6        247.06        233.97        15.36 o                         
   5  -9   6        298.81        284.32        15.43 o                         
   6  -9   6         41.84         -8.44        30.99 o                         
   7  -9   6         20.38         13.90        18.67 o                         
   8  -9   6         24.23         51.86        27.41 o                         
  -4  -8   6        111.38         44.92        19.39 o                         
  -3  -8   6        474.32        466.91        24.19 o                         
  -2  -8   6        191.12        177.80        12.42 o                         
  -1  -8   6        312.35        338.47        20.15 o                         
   0  -8   6        125.02        108.36        13.26 o                         
   1  -8   6          0.18          3.44         4.52 o                         
   2  -8   6        110.48         87.77        22.43 o                         
   3  -8   6        355.89        367.44        27.55 o                         
   4  -8   6         41.58         39.86        12.21 o                         
   5  -8   6        541.48        568.86        24.57 o                         
   6  -8   6        335.14        340.59        22.26 o                         
   7  -8   6        121.51        119.57        17.25 o                         
   8  -8   6        257.72        206.09        58.38 o                         
   9  -8   6        111.06         85.28        11.97 o                         
  -5  -7   6         45.37         27.75        11.71 o                         
  -4  -7   6        113.46        154.79        13.74 o                         
  -3  -7   6          8.31         -7.85         7.85 o                         
  -2  -7   6        130.71        152.44        12.22 o                         
  -1  -7   6         67.14         76.94         8.41 o                         
   0  -7   6        325.97        328.47        13.88 o                         
   1  -7   6        184.66        205.18        11.56 o                         
   2  -7   6          6.15         18.17         4.53 o                         
   3  -7   6        996.68        957.41        23.29 o                         
   4  -7   6        217.13        232.96        47.10 o                         
   5  -7   6       1123.18       1173.69        86.95 o                         
   6  -7   6       1224.03       1222.83        60.38 o                         
   7  -7   6        302.69        299.55        23.21 o                         
   8  -7   6         11.58         33.76        31.49 o                         
   9  -7   6         53.51         35.46        41.83 o                         
  10  -7   6        107.74        129.16        13.70 o                         
  -5  -6   6         82.57         85.69        29.70 o                         
  -4  -6   6        142.10        122.81        26.78 o                         
  -3  -6   6        107.95         87.44        15.20 o                         
  -2  -6   6       1100.84       1197.75        52.08 o                         
  -1  -6   6        252.80        443.34        47.21 o                         
   0  -6   6          2.97         60.29         7.05 o                         
   1  -6   6        227.84        226.33        11.12 o                         
   2  -6   6        249.61        253.62         9.13 o                         
   3  -6   6        486.09        477.36        26.68 o                         
   4  -6   6        519.92        494.48        22.26 o                         
   5  -6   6         87.99        134.53        38.11 o                         
   6  -6   6          5.71         11.84         5.96 o                         
   7  -6   6        306.32        304.38        15.36 o                         
   8  -6   6         43.17         48.13         8.45 o                         
   9  -6   6        177.32        175.23        13.25 o                         
  10  -6   6         59.34        -36.90        44.24 o                         
  11  -6   6         30.85         70.44        54.01 o                         
  -5  -5   6          5.74        -28.59        28.59 o                         
  -4  -5   6         20.04         20.12        26.51 o                         
  -3  -5   6        105.66        110.99        34.60 o                         
  -2  -5   6        327.66        275.63        24.02 o                         
  -1  -5   6         28.69         81.61        35.10 o                         
   0  -5   6         81.55         78.11         8.39 o                         
   1  -5   6          0.39          4.30         4.70 o                         
   2  -5   6        483.59        530.79        35.24 o                         
   3  -5   6        274.67        275.53        12.66 o                         
   4  -5   6       1444.98       1407.42        35.96 o                         
   5  -5   6         31.72         47.55        11.18 o                         
   6  -5   6       3170.52       3213.27       102.98 o                         
   7  -5   6        474.80        440.45        24.29 o                         
   8  -5   6        529.35        474.52        19.96 o                         
   9  -5   6         25.22         14.85        15.79 o                         
  10  -5   6        355.00        366.22        29.50 o                         
  11  -5   6         71.83         61.10        30.31 o                         
  -6  -4   6        575.09        648.91        42.97 o                         
  -5  -4   6         28.71         38.17        28.16 o                         
  -4  -4   6         44.63         45.14        25.21 o                         
  -3  -4   6        171.79        196.78        21.03 o                         
  -2  -4   6         28.16         30.46        10.11 o                         
  -1  -4   6       1802.58       1851.18        60.36 o                         
   0  -4   6          7.49         17.51         5.45 o                         
   1  -4   6        242.08        246.28        11.33 o                         
   2  -4   6        397.89        391.16        12.88 o                         
   3  -4   6       1407.10       1263.64        31.88 o                         
   4  -4   6          4.02          6.65         4.28 o                         
   5  -4   6        144.44        137.86         8.09 o                         
   7  -4   6        114.92        127.70         9.61 o                         
   8  -4   6        254.75        239.22        17.69 o                         
   9  -4   6         48.84         64.71        11.17 o                         
  10  -4   6         53.79         74.42        12.85 o                         
  11  -4   6         51.23        181.95        60.01 o                         
  -7  -3   6        187.93        181.17        20.49 o                         
  -6  -3   6         40.25         10.13        20.20 o                         
  -5  -3   6         45.06         17.42        20.86 o                         
  -4  -3   6         64.78         49.30        22.32 o                         
  -3  -3   6        102.83         85.93        20.55 o                         
  -2  -3   6        256.44        594.09        39.66 o                         
  -1  -3   6          5.81         34.97         7.01 o                         
   0  -3   6        124.30        267.12        19.66 o                         
   1  -3   6         63.82        119.42        15.21 o                         
   2  -3   6        230.88        215.51        14.25 o                         
   3  -3   6        783.15        777.96        34.65 o                         
   4  -3   6        107.03        130.29         7.94 o                         
   5  -3   6        357.61        363.69        15.34 o                         
   6  -3   6        820.49        750.29        33.99 o                         
   7  -3   6         68.22         70.42         7.89 o                         
   8  -3   6        169.23        138.27        11.00 o                         
   9  -3   6         75.61         64.98        24.03 o                         
  10  -3   6          8.77         27.68        22.09 o                         
  11  -3   6        114.10        127.77        24.05 o                         
  12  -3   6         92.44        133.43        19.72 o                         
  -7  -2   6         34.18         10.46        50.58 o                         
  -6  -2   6         25.32         50.03        45.85 o                         
  -5  -2   6         75.64         64.20        15.29 o                         
  -4  -2   6        236.32        255.82        17.44 o                         
  -3  -2   6          1.21          9.23         9.42 o                         
  -2  -2   6        381.83        401.21        18.08 o                         
  -1  -2   6       1010.36       1044.03        32.72 o                         
   0  -2   6          8.20         12.94         5.50 o                         
   1  -2   6          3.42          4.87         5.20 o                         
   2  -2   6        401.28        365.15        10.06 o                         
   3  -2   6        519.58        439.70        77.23 o                         
   4  -2   6         10.67         93.30        72.71 o                         
   5  -2   6        528.01        567.61        50.75 o                         
   6  -2   6         75.83         78.89         5.66 o                         
   7  -2   6          8.16          4.21         3.97 o                         
   8  -2   6        141.90        158.35        11.39 o                         
   9  -2   6        127.39        127.20        24.89 o                         
  10  -2   6        406.29        388.11        24.69 o                         
  11  -2   6        224.77        290.31        24.76 o                         
  12  -2   6         68.72         71.07        24.70 o                         
  -7  -1   6        214.37        255.74        36.83 o                         
  -6  -1   6         11.46          3.21        13.73 o                         
  -5  -1   6          9.83         19.79        10.19 o                         
  -4  -1   6        143.03        163.19        22.14 o                         
  -3  -1   6        749.94        904.91        52.62 o                         
  -2  -1   6         42.76         67.41        44.47 o                         
  -1  -1   6         17.18         24.29         6.92 o                         
   0  -1   6        657.62        575.93        17.62 o                         
   1  -1   6       1791.98       2001.86       136.28 o                         
   2  -1   6       1089.58       1074.72        31.03 o                         
   3  -1   6       3039.28       2816.92        67.12 o                         
   4  -1   6       1461.42       1478.45        39.39 o                         
   5  -1   6        794.79        788.48        54.57 o                         
   6  -1   6         37.90         43.01         4.30 o                         
   7  -1   6       1322.67       1289.74        38.15 o                         
   8  -1   6        376.75        334.08        12.32 o                         
   9  -1   6        584.68        540.34        41.31 o                         
  10  -1   6        383.14        462.47        28.87 o                         
  11  -1   6        138.33        213.07        33.79 o                         
  -7   0   6         31.99        -19.94        53.94 o                         
  -6   0   6         38.59        -18.09        35.78 o                         
  -5   0   6         61.12         33.36        44.99 o                         
  -4   0   6        341.81        341.62        18.27 o                         
  -3   0   6         26.81         23.76         8.41 o                         
  -2   0   6        161.32        146.57        12.39 o                         
  -1   0   6          5.52          9.51         6.07 o                         
   0   0   6        458.12        518.54       106.92 o                         
   1   0   6       1947.75       1994.91       136.65 o                         
   2   0   6        657.83        626.34        22.14 o                         
   3   0   6       3033.39       2812.68        60.33 o                         
   4   0   6       1568.81       1529.75        38.80 o                         
   5   0   6        165.40        172.50        14.15 o                         
   6   0   6         18.30         58.29         9.61 o                         
   7   0   6        278.09        310.72        21.33 o                         
   8   0   6        301.43        490.55        40.24 o                         
   9   0   6         43.57          9.74        19.13 o                         
  10   0   6        357.74        361.34        20.14 o                         
  11   0   6          0.31        -34.07        34.07 o                         
  12   0   6        585.10        715.88        72.67 o                         
  -7   1   6         72.44         75.71        18.46 o                         
  -6   1   6        176.61        138.30        18.71 o                         
  -5   1   6         39.05         -8.37        27.72 o                         
  -4   1   6        392.18        443.52        22.79 o                         
  -3   1   6        174.43        197.82        13.13 o                         
  -2   1   6        248.01        230.84        14.06 o                         
  -1   1   6        658.04        603.44        16.75 o                         
   0   1   6        259.10        262.81         9.82 o                         
   1   1   6       3824.24       3398.34       199.41 o                         
   2   1   6        862.28        799.20        15.89 o                         
   3   1   6       1206.21       1120.40       156.19 o                         
   4   1   6         67.33         68.48         3.94 o                         
   5   1   6       1036.22        993.12        24.35 o                         
   6   1   6        467.13        451.52        18.14 o                         
   7   1   6        841.76        827.45        38.07 o                         
   8   1   6          0.24          4.03        10.65 o                         
   9   1   6        442.58        472.82        28.84 o                         
  10   1   6        349.25        334.28        31.83 o                         
  11   1   6        232.63        271.44        59.31 o                         
  12   1   6         81.17        178.36        55.90 o                         
  -7   2   6          2.28         -8.58        25.60 o                         
  -6   2   6         61.58        126.46        36.13 o                         
  -5   2   6        346.46        487.34        58.85 o                         
  -4   2   6         62.00         85.15        11.50 o                         
  -3   2   6       1593.22       1637.20        49.15 o                         
  -2   2   6        207.93        177.75        12.48 o                         
  -1   2   6        356.33        468.77        30.68 o                         
   0   2   6       1899.91       1842.75        48.15 o                         
   1   2   6        608.16        571.71        14.95 o                         
   2   2   6       1586.82       1371.09        28.54 o                         
   3   2   6       1180.06       1146.93        22.92 o                         
   4   2   6        263.05        251.77        10.97 o                         
   5   2   6         13.69         21.17        31.15 o                         
   6   2   6        366.58        322.51        16.90 o                         
   7   2   6        196.10        221.04        37.33 o                         
   8   2   6        593.98        609.14        34.80 o                         
   9   2   6         65.67         56.46        39.80 o                         
  10   2   6         97.08         88.51        19.71 o                         
  11   2   6        326.11        368.20        22.66 o                         
  12   2   6         87.30         57.36        56.89 o                         
  -7   3   6        184.66        145.06        30.22 o                         
  -6   3   6         68.87         96.36        29.31 o                         
  -5   3   6         91.92         73.05        35.67 o                         
  -4   3   6         85.30         87.40         9.27 o                         
  -3   3   6          5.63         -0.64         8.58 o                         
  -2   3   6        264.44        242.74        12.35 o                         
  -1   3   6         23.59         20.06         3.63 o                         
   0   3   6         43.58         47.71         3.48 o                         
   1   3   6        335.78        320.69         7.19 o                         
   2   3   6         45.74         39.06         3.19 o                         
   3   3   6         30.67         37.34         3.65 o                         
   4   3   6       1998.01       1853.82        41.65 o                         
   5   3   6        194.79        188.73        12.82 o                         
   6   3   6        736.19        672.26        26.04 o                         
   7   3   6         57.45         57.67        11.41 o                         
   8   3   6        681.40        841.51        70.82 o                         
   9   3   6         20.26         11.90        22.56 o                         
  10   3   6       1020.24        882.19        55.33 o                         
  11   3   6         68.15         77.27        21.01 o                         
  12   3   6         80.22         85.07        30.76 o                         
  -7   4   6        199.51        132.53        22.04 o                         
  -6   4   6         32.21         22.00        16.64 o                         
  -5   4   6        160.17        153.50        15.87 o                         
  -4   4   6        810.51        755.66        26.30 o                         
  -3   4   6         22.74         17.99         6.56 o                         
  -2   4   6       1802.77       1844.77       127.87 o                         
  -1   4   6        757.36        715.89        23.38 o                         
   0   4   6         97.28         89.92         6.72 o                         
   1   4   6        280.72        270.72         8.20 o                         
   2   4   6         92.54         92.10         6.99 o                         
   3   4   6        876.36        837.55        42.02 o                         
   4   4   6         11.90         -5.54         5.54 o                         
   5   4   6       1158.30       1206.94        49.90 o                         
   6   4   6          2.27          9.90         8.90 o                         
   7   4   6       3249.07       3120.23       160.03 o                         
   8   4   6        303.50        257.88        31.44 o                         
   9   4   6        239.93        283.56        27.45 o                         
  10   4   6         63.93         66.18        20.94 o                         
  11   4   6         32.26         35.66        26.90 o                         
  -7   5   6          0.10          3.42        13.00 o                         
  -6   5   6         44.49         21.09        23.32 o                         
  -5   5   6         10.36         20.20         7.40 o                         
  -4   5   6         63.75         88.68         8.94 o                         
  -3   5   6        171.87        165.07         9.90 o                         
  -2   5   6        489.58        496.44        23.10 o                         
  -1   5   6        260.01        266.22        13.78 o                         
   0   5   6          0.93         -0.45         3.61 o                         
   1   5   6       1484.25       1386.79        37.86 o                         
   2   5   6         99.07        108.67         9.45 o                         
   3   5   6        332.16        330.24        10.46 o                         
   4   5   6       2285.52       2210.51        66.31 o                         
   5   5   6         21.07         29.91        10.34 o                         
   6   5   6       1239.91       1154.08        79.67 o                         
   7   5   6        527.88        492.36        38.95 o                         
   9   5   6        328.70        259.51        27.47 o                         
  10   5   6        197.61        194.74        18.11 o                         
  11   5   6          4.34         -3.35        46.38 o                         
  -7   6   6          3.39          4.92        13.42 o                         
  -6   6   6        202.59        161.45        24.68 o                         
  -5   6   6        180.19        231.66        17.91 o                         
  -4   6   6          0.55          5.92         8.46 o                         
  -3   6   6        672.80        688.33        33.86 o                         
  -2   6   6        125.93         66.07        24.08 o                         
  -1   6   6       1069.25       1001.53        33.70 o                         
   0   6   6        551.75        467.26        21.33 o                         
   1   6   6        141.53        173.90         8.68 o                         
   2   6   6        374.76        335.92        16.88 o                         
   3   6   6        735.47        745.68        60.53 o                         
   4   6   6        469.66        453.83        15.04 o                         
   5   6   6        348.32        369.82        27.11 o                         
   6   6   6        717.71        734.25        45.08 o                         
   7   6   6        138.22        137.08        22.52 o                         
   8   6   6        731.08        659.24        43.09 o                         
   9   6   6        238.12        252.58        26.89 o                         
  10   6   6         67.69         72.70        23.19 o                         
  11   6   6         22.53         24.21        15.43 o                         
  -6   7   6         27.48         36.51        11.88 o                         
  -5   7   6        231.21        209.69        17.71 o                         
  -4   7   6          0.65         -2.94         8.48 o                         
  -3   7   6        277.91        310.52        71.51 o                         
  -2   7   6         94.86        137.73        56.82 o                         
  -1   7   6         92.87         95.46        14.40 o                         
   0   7   6         49.36        102.49        16.68 o                         
   1   7   6       1023.45       1045.30        53.78 o                         
   2   7   6        104.90         81.80        16.37 o                         
   3   7   6         33.11         31.30         8.12 o                         
   4   7   6       1067.94       1017.92        43.21 o                         
   5   7   6       1060.46        951.54        54.74 o                         
   7   7   6        553.56        521.32        38.73 o                         
   8   7   6        208.21        161.63        22.31 o                         
   9   7   6         56.86         68.71        12.65 o                         
  10   7   6        188.99        159.12        26.44 o                         
  -6   8   6         94.19         89.10        16.34 o                         
  -5   8   6         20.25         55.08        10.66 o                         
  -4   8   6        129.06        209.01        14.46 o                         
  -3   8   6         20.70         54.74         9.44 o                         
  -2   8   6        171.50        135.14        24.00 o                         
  -1   8   6        157.80        151.96        22.35 o                         
   0   8   6        207.31        176.53        16.84 o                         
   1   8   6        153.76        163.85        34.87 o                         
   2   8   6         49.83         59.10        15.06 o                         
   3   8   6         72.40         90.74        11.16 o                         
   4   8   6        249.50        255.39        17.37 o                         
   5   8   6        173.68        203.67        15.62 o                         
   6   8   6         14.73         -4.64         9.23 o                         
   7   8   6          6.62          1.03         6.90 o                         
   8   8   6        176.97        183.08        23.44 o                         
   9   8   6         46.09         47.23        10.27 o                         
  10   8   6         91.21        108.37        14.12 o                         
  -5   9   6        198.78        193.37        16.02 o                         
  -4   9   6         64.96         56.75        11.75 o                         
  -3   9   6        104.40        100.55        23.22 o                         
  -2   9   6        413.93        388.22        35.72 o                         
  -1   9   6         43.81         60.85        15.20 o                         
   0   9   6        212.47        204.38        19.31 o                         
   1   9   6        637.52        638.11        34.12 o                         
   2   9   6        258.89        261.36        16.25 o                         
   3   9   6         20.46         19.84        12.63 o                         
   4   9   6          9.75          5.26         7.49 o                         
   5   9   6        865.67        906.54        58.67 o                         
   6   9   6         53.23         79.51        26.80 o                         
   7   9   6        138.57        132.84        12.83 o                         
   8   9   6          9.46        -11.75        11.75 o                         
   9   9   6         10.49        -15.27        15.27 o                         
  -4  10   6         81.35         75.13        12.43 o                         
  -3  10   6          1.99         15.33        11.26 o                         
  -2  10   6        164.83        123.60        39.22 o                         
  -1  10   6         24.50         35.02        35.91 o                         
   0  10   6         66.86         90.72        38.04 o                         
   1  10   6        310.23        270.96        17.70 o                         
   2  10   6         97.56         96.41        10.79 o                         
   4  10   6         52.53         42.69        10.01 o                         
   5  10   6         67.02         58.41        10.34 o                         
   6  10   6         35.53          0.69        12.04 o                         
   7  10   6        102.55         95.54        17.44 o                         
   8  10   6        136.09         77.79        31.28 o                         
  -3  11   6        221.27        237.47        24.48 o                         
  -2  11   6        134.84        145.93        22.31 o                         
  -1  11   6        348.97        295.26        23.50 o                         
   0  11   6         12.10        -10.38        34.61 o                         
   1  11   6          4.43         12.13         8.07 o                         
   2  11   6         76.02         80.05        10.72 o                         
   3  11   6         11.46         11.73         6.83 o                         
   4  11   6          1.41         -5.32        12.06 o                         
   5  11   6        240.32        178.53        17.09 o                         
   6  11   6         18.85         11.35        14.72 o                         
   7  11   6        157.58        129.63        20.97 o                         
  -1  12   6          5.64          8.78         8.81 o                         
   0  12   6        215.44        266.23        28.28 o                         
   1  12   6         15.20         15.68         9.26 o                         
   2  12   6          2.38          7.16         7.79 o                         
   3  12   6         99.46         90.75        10.99 o                         
   4  12   6         49.78         33.08        16.57 o                         
   5  12   6        161.47        136.57        38.59 o                         
   0 -10   7          1.65          4.71         7.70 o                         
   1 -10   7        622.38        715.35        63.39 o                         
   2 -10   7        103.44         68.20        40.52 o                         
   3 -10   7        130.53        155.04        46.89 o                         
   4 -10   7          8.39         13.98        10.15 o                         
   5 -10   7         45.01         32.21        21.95 o                         
   6 -10   7         11.84         23.70        34.47 o                         
  -2  -9   7         29.93         32.74         9.48 o                         
  -1  -9   7          0.25          2.94         9.95 o                         
   0  -9   7         25.90         48.30         8.97 o                         
   1  -9   7        339.19        332.91        19.02 o                         
   2  -9   7         43.56         76.30         8.18 o                         
   3  -9   7        236.21        258.41        19.51 o                         
   4  -9   7         11.03         10.44         9.02 o                         
   5  -9   7         26.01         27.36         8.12 o                         
   6  -9   7         25.16         20.47         8.03 o                         
   7  -9   7        298.05        289.70        16.81 o                         
   8  -9   7         23.90         22.76        11.10 o                         
  -3  -8   7        203.85        139.37        19.32 o                         
  -2  -8   7         35.54          7.59        17.07 o                         
  -1  -8   7          9.41          3.91         9.19 o                         
   0  -8   7        162.92        181.29        18.08 o                         
   1  -8   7         36.16         36.34        13.05 o                         
   2  -8   7        807.01        810.11        29.61 o                         
   3  -8   7          3.13          2.53         5.64 o                         
   4  -8   7          9.76         10.38         5.93 o                         
   5  -8   7         15.33         19.77        18.51 o                         
   6  -8   7         23.28         22.21        15.20 o                         
   7  -8   7          2.79        -11.40        15.88 o                         
   8  -8   7        119.29        107.95        18.58 o                         
   9  -8   7        105.41         99.73        22.49 o                         
  -4  -7   7         28.41          9.27        10.75 o                         
  -3  -7   7        123.46        130.62        12.98 o                         
  -2  -7   7         15.27         10.29         8.77 o                         
  -1  -7   7         48.37         38.15         8.23 o                         
   0  -7   7         65.18         73.32         8.42 o                         
   1  -7   7        906.64        828.56        25.64 o                         
   2  -7   7        434.61        433.35        16.53 o                         
   3  -7   7        955.34        913.37        22.69 o                         
   4  -7   7          4.37          2.20         5.84 o                         
   5  -7   7         25.02         37.06         6.86 o                         
   6  -7   7        140.03        117.93        24.34 o                         
   7  -7   7         59.78         61.58        20.13 o                         
   8  -7   7        308.07        322.18        21.04 o                         
   9  -7   7        100.47        137.73        19.20 o                         
  10  -7   7         24.84         36.60        34.19 o                         
  -4  -6   7        536.59        538.00        56.42 o                         
  -3  -6   7         14.48        -15.01        25.84 o                         
  -2  -6   7        449.71        526.89        27.45 o                         
  -1  -6   7          4.85         -5.97        17.72 o                         
   0  -6   7        178.17        193.23        17.75 o                         
   1  -6   7        119.81        107.33        26.89 o                         
   2  -6   7         37.97        186.73        10.32 o                         
   3  -6   7        421.35        398.61        12.50 o                         
   4  -6   7        692.45        768.42        60.38 o                         
   5  -6   7        243.18        230.35        29.59 o                         
   6  -6   7         19.43         43.91        25.75 o                         
   7  -6   7        219.40        203.05        28.27 o                         
   8  -6   7          4.54         11.33         6.72 o                         
   9  -6   7          9.53          8.75         7.15 o                         
  10  -6   7          9.93         11.52         7.55 o                         
  -5  -5   7        107.49         99.65        21.64 o                         
  -4  -5   7         13.37          7.60        12.34 o                         
  -3  -5   7        202.44        186.70        31.32 o                         
  -2  -5   7         11.05         20.83        24.98 o                         
  -1  -5   7        134.03        135.45        27.53 o                         
   0  -5   7          2.99        -13.16        14.07 o                         
   1  -5   7        741.98        592.17        54.42 o                         
   2  -5   7        809.87        745.37        21.53 o                         
   3  -5   7        881.30        834.24        23.47 o                         
   4  -5   7       2130.25       2143.48        61.59 o                         
   5  -5   7         53.33         50.94        11.00 o                         
   6  -5   7        967.18        876.01        33.64 o                         
   7  -5   7        329.68        309.85        24.93 o                         
   8  -5   7         69.36         85.75        15.30 o                         
   9  -5   7         84.54         75.88        22.14 o                         
  10  -5   7        253.41        219.40        18.01 o                         
  11  -5   7          0.00          1.54        10.81 o                         
  -5  -4   7          2.39         -2.99        14.52 o                         
  -4  -4   7        316.01        317.82        35.88 o                         
  -3  -4   7         80.62         16.10        26.73 o                         
  -2  -4   7       1054.98       1090.69        57.55 o                         
  -1  -4   7        203.60        270.87        16.51 o                         
   0  -4   7        915.49        960.50        29.42 o                         
   1  -4   7         17.96         24.44         6.36 o                         
   2  -4   7        453.79        431.73        14.73 o                         
   3  -4   7         88.57        100.69         9.03 o                         
   4  -4   7        506.69        465.89        15.44 o                         
   5  -4   7         65.62         80.05         6.41 o                         
   6  -4   7        762.85        639.20        23.11 o                         
   7  -4   7        586.28        539.68        24.16 o                         
   8  -4   7        370.54        346.58        19.36 o                         
   9  -4   7        690.97        610.18        66.85 o                         
  10  -4   7         86.03         55.78        20.08 o                         
  11  -4   7        149.69        141.38        16.39 o                         
  -6  -3   7          7.09         14.39        16.17 o                         
  -5  -3   7         53.39        -16.50        39.22 o                         
  -4  -3   7          1.56        -26.33        26.33 o                         
  -3  -3   7         34.33         19.66        19.86 o                         
  -2  -3   7        143.91        180.50        27.93 o                         
  -1  -3   7        277.55        303.94        20.99 o                         
   0  -3   7        280.37        320.64        30.25 o                         
   1  -3   7        332.10        342.18        14.26 o                         
   2  -3   7        243.99        259.51        11.93 o                         
   3  -3   7        668.36        658.73        27.23 o                         
   4  -3   7       2230.22       2154.61        57.07 o                         
   5  -3   7       4116.47       4123.40       107.30 o                         
   6  -3   7        840.05        786.29        31.28 o                         
   7  -3   7        828.75        792.17        32.69 o                         
   8  -3   7        219.98        219.79        23.04 o                         
   9  -3   7        269.36        274.12        17.66 o                         
  10  -3   7        291.55        306.62        19.57 o                         
  11  -3   7        249.51        307.05        61.91 o                         
  12  -3   7        280.25        410.28        30.45 o                         
  -6  -2   7        284.18        275.85        23.76 o                         
  -5  -2   7          0.20          7.13        11.49 o                         
  -4  -2   7          0.66          7.03        10.53 o                         
  -3  -2   7        141.33        158.93        13.40 o                         
  -2  -2   7         55.49         75.69        10.09 o                         
  -1  -2   7       2286.15       2129.54        61.61 o                         
   0  -2   7        621.26        585.54        21.61 o                         
   1  -2   7        385.25        416.93        17.09 o                         
   2  -2   7          9.21          3.63         5.72 o                         
   3  -2   7       3510.80       3411.64        89.31 o                         
   4  -2   7        331.77        318.92        11.56 o                         
   5  -2   7       1665.75       1449.74        30.43 o                         
   6  -2   7        156.09        163.60        21.71 o                         
   7  -2   7        101.12        104.08        22.69 o                         
   8  -2   7        760.96        717.16        66.33 o                         
   9  -2   7        167.03        155.35        12.95 o                         
  10  -2   7         25.81         16.93         9.09 o                         
  11  -2   7         22.70         19.26        22.88 o                         
  12  -2   7         68.95         51.67        24.80 o                         
  -6  -1   7          3.05        -29.66        29.66 o                         
  -5  -1   7         81.55         70.31        16.51 o                         
  -4  -1   7        372.26        379.41        24.86 o                         
  -3  -1   7          0.32          0.99         9.97 o                         
  -2  -1   7        116.50        114.33        14.89 o                         
  -1  -1   7        359.74        279.18        19.02 o                         
   0  -1   7         21.10        195.99        46.35 o                         
   1  -1   7        671.23        644.50        22.32 o                         
   2  -1   7          8.39        -52.79       103.44 o                         
   3  -1   7        276.80        279.30        15.52 o                         
   4  -1   7        389.79        464.98        14.79 o                         
   5  -1   7       1589.59       1549.37        44.74 o                         
   6  -1   7        595.14        592.94        21.74 o                         
   7  -1   7        813.02        812.84        67.18 o                         
   8  -1   7         76.98         93.93        18.28 o                         
   9  -1   7          7.39          0.09         6.82 o                         
  10  -1   7         47.36        -22.54        23.17 o                         
  11  -1   7        522.18        651.47        73.22 o                         
  12  -1   7         76.54        264.71        59.47 o                         
  -7   0   7        264.46        240.42        40.88 o                         
  -6   0   7        187.83        100.75        56.32 o                         
  -5   0   7          3.95        -26.89        50.35 o                         
  -4   0   7         52.10         84.39        14.24 o                         
  -3   0   7        207.30        208.30        16.13 o                         
  -2   0   7         38.78         39.67         9.29 o                         
  -1   0   7       2096.35       1933.24        56.23 o                         
   0   0   7       1240.98       1177.73        36.13 o                         
   1   0   7       1000.34        908.74        23.64 o                         
   2   0   7         12.86        -57.39        64.15 o                         
   3   0   7        391.22        408.85        17.83 o                         
   4   0   7        588.87        675.17        16.76 o                         
   5   0   7        955.62        928.94        35.41 o                         
   6   0   7        369.51        309.05        17.16 o                         
   7   0   7        486.19        485.52        31.61 o                         
   8   0   7         61.31        139.17        44.15 o                         
   9   0   7         22.30         35.65        49.35 o                         
  10   0   7        451.12        484.70        28.67 o                         
  11   0   7        507.30        625.88        29.87 o                         
  12   0   7          3.86          2.96        37.21 o                         
  -7   1   7        114.08        108.43        44.74 o                         
  -6   1   7         30.76        -13.30        21.88 o                         
  -5   1   7         66.33         25.89        17.63 o                         
  -4   1   7        108.82        119.63        40.85 o                         
  -3   1   7         78.63        120.65        18.75 o                         
  -2   1   7        170.53        137.81        32.95 o                         
  -1   1   7        383.33        340.74        15.65 o                         
   0   1   7         22.38         31.90         5.41 o                         
   1   1   7        396.78        348.23        11.77 o                         
   2   1   7          7.17          9.78         2.93 o                         
   3   1   7        842.83        796.90        20.57 o                         
   4   1   7         11.51         21.28         4.72 o                         
   5   1   7        848.36        838.01        24.84 o                         
   6   1   7         87.10         90.90         8.92 o                         
   7   1   7       1070.92       1044.42        32.94 o                         
   8   1   7         10.91         20.75         9.81 o                         
   9   1   7         23.35         29.56        13.52 o                         
  10   1   7         23.22         39.67        17.23 o                         
  11   1   7        402.97        443.54        35.54 o                         
  12   1   7        125.53        251.80        68.91 o                         
  -7   2   7        262.11        295.19        22.94 o                         
  -6   2   7        353.57        163.52        51.17 o                         
  -5   2   7         47.71         13.64        19.59 o                         
  -4   2   7         55.10        107.09        35.77 o                         
  -3   2   7        217.50        176.52        26.80 o                         
  -2   2   7       1610.43       1553.69        40.40 o                         
  -1   2   7        315.40        299.90        11.63 o                         
   0   2   7       1719.88       1634.00        36.67 o                         
   1   2   7        100.45        177.77        19.23 o                         
   2   2   7        137.71        160.12         8.95 o                         
   3   2   7        709.39        592.34        18.78 o                         
   4   2   7         76.09        130.12        23.94 o                         
   5   2   7        535.32        472.34        26.84 o                         
   6   2   7        487.63        492.14        21.45 o                         
   7   2   7        365.30        336.36        17.48 o                         
   8   2   7          1.75         13.77        11.68 o                         
   9   2   7        203.22        174.00        50.09 o                         
  10   2   7        260.35        371.08        30.64 o                         
  11   2   7        315.67        317.96        31.36 o                         
  12   2   7         96.49        162.85        51.05 o                         
  -6   3   7         25.28          9.64        19.41 o                         
  -5   3   7        374.48        344.42        26.20 o                         
  -4   3   7         34.45         18.98        35.46 o                         
  -3   3   7        454.74        364.62        49.43 o                         
  -2   3   7         37.53         35.58         5.49 o                         
  -1   3   7       1500.23       1421.81        42.53 o                         
   0   3   7        265.86        260.35         9.06 o                         
   1   3   7        958.95        847.46        20.45 o                         
   2   3   7         36.71         45.21         4.30 o                         
   3   3   7         28.37         40.66         4.06 o                         
   4   3   7          1.80          3.22         3.37 o                         
   5   3   7        173.70        168.84        14.77 o                         
   6   3   7        389.48        414.35        23.59 o                         
   7   3   7        625.80        563.89        30.23 o                         
   8   3   7        457.41        454.88        27.29 o                         
   9   3   7         10.18         30.29        12.02 o                         
  10   3   7         10.06         -7.90        53.49 o                         
  11   3   7         74.18         82.34        22.98 o                         
  12   3   7         84.93         91.93        19.81 o                         
  -6   4   7        254.11        335.11        27.95 o                         
  -5   4   7        113.40        129.66        16.91 o                         
  -4   4   7        456.07        482.93        24.23 o                         
  -3   4   7         41.78          6.47        20.90 o                         
  -2   4   7         39.87         40.66         7.05 o                         
  -1   4   7       1485.57       1449.75        33.81 o                         
   0   4   7       1902.84       1900.30       116.23 o                         
   1   4   7        108.20         80.17         9.52 o                         
   2   4   7        154.00        157.66         9.70 o                         
   3   4   7       1044.51        907.35        60.55 o                         
   4   4   7        656.96        586.56        22.93 o                         
   5   4   7       1477.24       1453.43        59.34 o                         
   6   4   7         11.09         -0.98         6.59 o                         
   7   4   7         27.69         36.49         9.82 o                         
   8   4   7         98.53        101.04        14.02 o                         
   9   4   7        632.70        648.48        38.99 o                         
  10   4   7         22.40        -24.10        24.10 o                         
  11   4   7        153.57        174.67        21.68 o                         
  -6   5   7          0.24        -11.41        11.41 o                         
  -5   5   7        183.59        190.42        37.40 o                         
  -4   5   7          0.98         -7.27        58.12 o                         
  -3   5   7        547.14        518.27        20.14 o                         
  -2   5   7        149.37        215.31        11.13 o                         
  -1   5   7        959.90        979.57        27.05 o                         
   0   5   7         34.25        163.34        15.68 o                         
   1   5   7         68.99         82.18         5.81 o                         
   2   5   7        462.53        428.08        14.63 o                         
   3   5   7        135.46        139.02        10.07 o                         
   4   5   7        128.16        127.06         8.65 o                         
   5   5   7        565.58        514.67        33.08 o                         
   6   5   7         98.20        102.83        16.13 o                         
   7   5   7        480.67        428.15        30.89 o                         
   8   5   7        524.68        529.00        57.59 o                         
   9   5   7        353.34        315.78        34.99 o                         
  10   5   7         57.43         60.95        24.87 o                         
  -6   6   7         89.31        185.28        48.89 o                         
  -5   6   7         16.82         41.99        31.51 o                         
  -4   6   7        362.55        375.84        28.06 o                         
  -3   6   7        210.64        228.32        38.67 o                         
  -2   6   7        574.29        520.63        23.40 o                         
  -1   6   7         26.54         24.29         7.82 o                         
   0   6   7        134.16        170.06        21.90 o                         
   1   6   7         89.50         77.37        14.89 o                         
   2   6   7        678.64        712.01        27.80 o                         
   3   6   7        564.19        522.17        28.19 o                         
   4   6   7       1317.26       1288.39        84.07 o                         
   5   6   7        493.01        425.68        29.49 o                         
   6   6   7        816.40        717.64        43.88 o                         
   7   6   7        991.08        886.37        55.86 o                         
   8   6   7          0.40          4.45        10.69 o                         
   9   6   7        190.60         12.02        42.93 o                         
  10   6   7         68.68         77.38        42.62 o                         
  11   6   7         89.83         45.49        47.29 o                         
  -5   7   7        101.69         85.95        14.13 o                         
  -4   7   7          0.03         -4.87        10.03 o                         
  -3   7   7         64.31         72.38        12.23 o                         
  -2   7   7        110.94        154.90        12.23 o                         
  -1   7   7        586.37        606.82        30.12 o                         
   0   7   7        517.54        529.54        22.75 o                         
   1   7   7          1.03         -7.01        10.61 o                         
   2   7   7        476.43        453.45        21.69 o                         
   3   7   7        697.08        663.85        34.09 o                         
   4   7   7        263.96        246.19        30.56 o                         
   5   7   7         92.32         98.00        11.39 o                         
   6   7   7          8.67          0.91         9.68 o                         
   7   7   7        292.14        245.10        24.06 o                         
   8   7   7        364.91        313.74        32.96 o                         
   9   7   7        218.68        231.17        18.81 o                         
  10   7   7        410.49        327.38        28.03 o                         
  -4   8   7         15.66         23.38        10.67 o                         
  -3   8   7        293.64        339.60        18.31 o                         
  -2   8   7        197.55        202.15        17.45 o                         
  -1   8   7        235.03        182.95        15.78 o                         
   0   8   7         12.53         46.27        21.81 o                         
   1   8   7        139.80        219.74        54.52 o                         
   2   8   7       1001.33       1059.21        38.18 o                         
   3   8   7       1728.68       1558.24       102.84 o                         
   4   8   7        291.85        321.57        30.79 o                         
   5   8   7        283.66        257.31        17.98 o                         
   6   8   7        169.65        144.42        19.10 o                         
   7   8   7         22.64         12.25        10.95 o                         
   8   8   7        108.75         81.01        17.54 o                         
   9   8   7         69.11        108.53        24.01 o                         
  -4   9   7        137.33        137.78        14.24 o                         
  -3   9   7          8.25          4.56         8.65 o                         
  -2   9   7          7.01         85.69        63.06 o                         
  -1   9   7          5.43         16.29        19.46 o                         
   0   9   7        537.71        427.54        24.55 o                         
   1   9   7         22.50         34.06        14.42 o                         
   2   9   7        468.27        542.44        58.33 o                         
   4   9   7        210.53        202.68        16.86 o                         
   5   9   7         28.95         40.22         9.92 o                         
   6   9   7         49.08         33.42        28.92 o                         
   7   9   7         52.70         32.71        25.82 o                         
   8   9   7         87.30         87.80        19.73 o                         
   9   9   7        288.25        231.79        18.04 o                         
  -3  10   7        186.95        197.26        16.52 o                         
  -2  10   7          9.06         13.71         8.90 o                         
  -1  10   7         92.78         70.46        40.11 o                         
   0  10   7          4.20        -19.17        34.84 o                         
   1  10   7         31.42         -6.11        36.39 o                         
   2  10   7         18.09         13.62         7.54 o                         
   3  10   7         66.30         51.57        16.92 o                         
   5  10   7        108.03         93.07        12.32 o                         
   6  10   7         27.74         32.18        13.63 o                         
   8  10   7        210.51        184.04        21.29 o                         
  -2  11   7         20.24         80.08        27.64 o                         
  -1  11   7         24.57         92.86        23.19 o                         
   0  11   7         27.76         -3.28        26.27 o                         
   1  11   7         96.54         92.94        20.32 o                         
   2  11   7        127.48         49.16        37.30 o                         
   3  11   7        200.58        194.82        26.71 o                         
   4  11   7         45.26         24.29        15.42 o                         
   5  11   7        168.71        173.85        19.53 o                         
   6  11   7         82.16         62.70        15.56 o                         
   1  12   7         15.44         26.16        11.09 o                         
   2  12   7         27.70         27.73         9.35 o                         
   3  12   7        107.75         70.91        20.39 o                         
   4  12   7         56.07         51.65        18.76 o                         
   3 -10   8        165.56        186.72        29.98 o                         
   4 -10   8         35.18         43.22        19.26 o                         
   0  -9   8          2.95          2.07         7.25 o                         
   1  -9   8         28.69         50.03        10.71 o                         
   2  -9   8          6.96         19.76         6.88 o                         
   3  -9   8        176.20        184.68        11.87 o                         
   4  -9   8          0.14          3.78         8.96 o                         
   5  -9   8        139.54        149.21        12.03 o                         
   6  -9   8         17.20         24.37         8.27 o                         
   7  -9   8        273.02        255.42        17.52 o                         
  -1  -8   8        431.86        416.54        28.97 o                         
   0  -8   8        214.93        203.46        13.24 o                         
   1  -8   8        345.35        338.98        15.35 o                         
   2  -8   8         21.59         27.05         9.83 o                         
   3  -8   8         57.68         71.10        16.18 o                         
   4  -8   8         33.20         46.51        27.17 o                         
   5  -8   8        198.78        212.52        12.56 o                         
   6  -8   8        127.66        173.97        27.72 o                         
   7  -8   8         91.14         95.22        18.32 o                         
   8  -8   8         61.14         64.11        18.93 o                         
  -3  -7   8         21.61          8.16        15.51 o                         
  -2  -7   8         62.22         74.27        12.01 o                         
  -1  -7   8         17.51         17.43         7.80 o                         
   0  -7   8         36.82         37.72         7.98 o                         
   1  -7   8         54.22         67.11         8.24 o                         
   2  -7   8          6.84         14.54         6.31 o                         
   3  -7   8         15.82          6.48         6.04 o                         
   4  -7   8          8.84          0.83         4.39 o                         
   5  -7   8          7.26         -5.50         5.50 o                         
   6  -7   8         41.96         43.37         9.53 o                         
   7  -7   8          6.08          9.99         7.36 o                         
   8  -7   8        177.33        164.82        19.67 o                         
   9  -7   8         36.49         21.78        20.97 o                         
  -3  -6   8          1.26         -3.08        14.36 o                         
  -2  -6   8         42.02         25.19        17.92 o                         
  -1  -6   8        127.02        112.08        16.61 o                         
   0  -6   8        326.31        401.97        20.62 o                         
   1  -6   8         62.62         80.72        19.90 o                         
   2  -6   8        365.73        350.75        24.91 o                         
   3  -6   8         55.22         90.83         9.65 o                         
   4  -6   8         89.85        182.93        10.44 o                         
   5  -6   8         49.58         55.48         7.63 o                         
   6  -6   8        167.64        146.78        17.05 o                         
   7  -6   8         65.20         52.32        34.32 o                         
   8  -6   8        251.29        225.06        25.41 o                         
   9  -6   8        229.76        290.38        29.56 o                         
  10  -6   8         25.78         33.09        12.88 o                         
  -4  -5   8        128.51        133.76        30.16 o                         
  -3  -5   8          0.28         -9.80        10.99 o                         
  -2  -5   8        150.91         91.78        32.75 o                         
  -1  -5   8          2.76        -23.26        23.26 o                         
   0  -5   8        404.10        389.93        30.04 o                         
   1  -5   8         60.82          7.98        46.59 o                         
   2  -5   8        622.63        667.47        37.53 o                         
   3  -5   8        330.20        335.90        55.26 o                         
   4  -5   8          8.32         19.36         5.62 o                         
   5  -5   8        406.15        404.70        35.48 o                         
   6  -5   8        913.33        890.02        35.28 o                         
   7  -5   8         34.45         19.60        18.98 o                         
   8  -5   8        933.96        947.71        33.59 o                         
   9  -5   8         14.95         19.28        18.02 o                         
  10  -5   8         83.94         81.10        22.25 o                         
  11  -5   8         12.22        -25.03        28.28 o                         
  -4  -4   8        681.10        745.69        37.79 o                         
  -3  -4   8        274.20        217.59        47.10 o                         
  -2  -4   8        131.62        108.89        24.04 o                         
  -1  -4   8         71.01         40.22        42.72 o                         
   0  -4   8        503.62        484.64        21.93 o                         
   1  -4   8        506.49        599.61        50.88 o                         
   2  -4   8        522.46        478.80        18.25 o                         
   3  -4   8        831.39        825.86        23.60 o                         
   4  -4   8          2.52         -2.19         7.14 o                         
   5  -4   8       2004.14       1963.30        48.89 o                         
   6  -4   8        154.15        166.40         9.95 o                         
   7  -4   8        188.24        181.04        12.67 o                         
   8  -4   8         44.66         46.06         7.76 o                         
   9  -4   8         46.34         50.13        10.66 o                         
  10  -4   8         64.01         74.08        14.07 o                         
  11  -4   8         48.39         42.88        12.72 o                         
  -5  -3   8          6.51          5.86        13.37 o                         
  -4  -3   8         44.98          2.20        44.03 o                         
  -3  -3   8        142.74        208.36        35.19 o                         
  -2  -3   8         48.96         68.16        22.51 o                         
  -1  -3   8         27.39         61.68        44.89 o                         
   0  -3   8         40.59         53.36        15.76 o                         
   1  -3   8        261.39        298.63        16.51 o                         
   2  -3   8        348.57        370.13        23.14 o                         
   3  -3   8        551.97        514.18        58.76 o                         
   4  -3   8        641.87        651.32        64.69 o                         
   5  -3   8        238.13        262.74        17.09 o                         
   6  -3   8        686.55        609.67        25.13 o                         
   7  -3   8        570.71        521.78        22.50 o                         
   8  -3   8       1352.64       1334.66        56.79 o                         
   9  -3   8        383.82        374.92        24.38 o                         
  10  -3   8         65.35         41.34        21.81 o                         
  11  -3   8          2.05         87.65        66.37 o                         
  -5  -2   8        228.71        272.70        18.55 o                         
  -4  -2   8        325.43        355.81        20.28 o                         
  -3  -2   8        171.81        238.19        16.17 o                         
  -2  -2   8        308.36        354.16        18.88 o                         
  -1  -2   8         82.58        126.19        11.46 o                         
   0  -2   8        180.90        178.68        12.48 o                         
   1  -2   8          1.07         16.01         7.26 o                         
   2  -2   8       1298.88       1238.48        32.94 o                         
   3  -2   8        129.47        139.38         9.43 o                         
   4  -2   8        126.44        137.13        10.52 o                         
   5  -2   8        231.63        195.81         9.79 o                         
   6  -2   8         38.23         40.43         6.99 o                         
   7  -2   8        158.49        163.52        52.07 o                         
   8  -2   8        371.89        481.71        58.96 o                         
   9  -2   8        350.42        391.69        56.99 o                         
  10  -2   8          0.14         -0.70         8.01 o                         
  11  -2   8         56.14         63.84        11.96 o                         
  12  -2   8         10.17        -23.92        25.46 o                         
  -5  -1   8        133.62         98.37        62.49 o                         
  -4  -1   8        185.61        256.02        42.87 o                         
  -3  -1   8        167.37        156.16        16.22 o                         
  -2  -1   8          3.96          3.90        37.92 o                         
  -1  -1   8         53.40         56.88        10.23 o                         
   0  -1   8          0.90         14.17        11.23 o                         
   1  -1   8        110.06        110.94        22.58 o                         
   2  -1   8        170.82        107.79        46.31 o                         
   3  -1   8       1190.75       1117.30        30.03 o                         
   4  -1   8        480.43        487.60        25.67 o                         
   5  -1   8       1894.92       1921.80        47.86 o                         
   6  -1   8         15.32          3.98        14.73 o                         
   7  -1   8         34.08         24.72        11.30 o                         
   8  -1   8         81.21         98.89        32.05 o                         
   9  -1   8        231.06        265.49        50.75 o                         
  10  -1   8         15.20         17.03        23.94 o                         
  11  -1   8        106.08        149.21        24.89 o                         
  12  -1   8          5.10          8.27        19.92 o                         
  -6   0   8          5.04        -12.30        12.30 o                         
  -5   0   8         48.00         42.68        12.76 o                         
  -4   0   8        225.50        184.62        57.50 o                         
  -3   0   8        293.95        345.89        18.91 o                         
  -2   0   8          3.35          7.42         8.79 o                         
  -1   0   8        302.93        377.64        18.12 o                         
   0   0   8        255.66        276.77        15.09 o                         
   1   0   8        482.85        523.77        20.79 o                         
   2   0   8          3.64          3.86         5.88 o                         
   3   0   8        121.78        123.57         7.89 o                         
   4   0   8        285.60        339.11        29.29 o                         
   5   0   8       1246.15       1181.82        41.07 o                         
   6   0   8         11.65          6.83        12.99 o                         
   7   0   8         43.62         44.77        14.34 o                         
   8   0   8         48.67         50.88        20.75 o                         
   9   0   8         34.59         27.87        21.03 o                         
  10   0   8        149.02        183.50        24.50 o                         
  11   0   8         16.90         25.31        27.22 o                         
  12   0   8         68.61         22.75        20.38 o                         
  -6   1   8          7.47        -13.80        21.99 o                         
  -5   1   8         32.09        -23.67        23.67 o                         
  -4   1   8          1.80        -17.44        20.53 o                         
  -3   1   8         45.46         64.16        44.78 o                         
  -2   1   8        105.82         26.74        47.29 o                         
  -1   1   8        165.12        151.29        16.40 o                         
   0   1   8        282.48        335.56        32.33 o                         
   1   1   8        429.96        388.76        14.11 o                         
   2   1   8        398.01        318.13        11.99 o                         
   3   1   8         64.85         93.82         6.28 o                         
   4   1   8        521.76        496.38        16.41 o                         
   5   1   8       1034.46        976.35        66.93 o                         
   6   1   8        173.39        177.71        11.37 o                         
   7   1   8         60.15         64.83        34.95 o                         
   8   1   8        966.49        660.13        54.68 o                         
   9   1   8        340.96        369.85        34.87 o                         
  10   1   8        127.90        121.17        17.98 o                         
  11   1   8        126.32        143.98        20.08 o                         
  12   1   8        103.66        112.30        21.54 o                         
  -6   2   8         76.77        115.48        16.12 o                         
  -5   2   8         15.55        -38.12        38.12 o                         
  -4   2   8        225.48        194.02        41.07 o                         
  -3   2   8         78.37         29.14        36.36 o                         
  -2   2   8        762.87        777.37        46.85 o                         
  -1   2   8        700.21        771.90        82.68 o                         
   0   2   8         87.86        106.23         9.71 o                         
   1   2   8        233.60        242.00         8.88 o                         
   2   2   8        396.44        516.81        62.93 o                         
   3   2   8        562.37        610.54        31.32 o                         
   4   2   8       1480.21       1626.84        53.76 o                         
   5   2   8       3426.11       2814.09       165.90 o                         
   6   2   8        500.01        546.34        23.74 o                         
   7   2   8        572.41        569.46        22.28 o                         
   8   2   8        175.15        161.92        24.02 o                         
   9   2   8          2.28         -1.39        24.45 o                         
  10   2   8         52.28         28.18        28.84 o                         
  11   2   8         14.58        -20.88        27.16 o                         
  12   2   8        114.97          3.19        54.88 o                         
  -6   3   8          7.16        -19.19        28.84 o                         
  -5   3   8          4.58         25.47        22.43 o                         
  -4   3   8         20.68          4.77        37.02 o                         
  -3   3   8        174.54        150.46        37.88 o                         
  -2   3   8         26.41         30.48         6.80 o                         
  -1   3   8         47.27         10.39        35.41 o                         
   0   3   8          4.24         -0.23         4.97 o                         
   1   3   8        272.93        286.86        10.04 o                         
   2   3   8         15.19         16.26         6.61 o                         
   3   3   8        124.05        139.48         6.65 o                         
   4   3   8        232.24        221.43         8.72 o                         
   5   3   8          6.37          6.14         8.05 o                         
   6   3   8        752.84        724.71        27.60 o                         
   7   3   8          5.64          2.31         3.67 o                         
   8   3   8          0.77         -0.13        10.79 o                         
   9   3   8        133.11        126.93        17.42 o                         
  10   3   8        296.49        291.04        24.47 o                         
  11   3   8         18.96         22.25        13.65 o                         
  12   3   8        378.52        388.29        72.75 o                         
  -5   4   8         58.07         32.68        21.32 o                         
  -4   4   8        109.47         55.24        19.15 o                         
  -3   4   8         85.10        127.77        19.05 o                         
  -2   4   8       1065.84       1013.09        54.93 o                         
  -1   4   8        152.50        132.08        18.18 o                         
   0   4   8        318.02        318.26        12.79 o                         
   1   4   8         46.87         54.71         5.03 o                         
   2   4   8        291.63        298.25        23.11 o                         
   3   4   8        264.11        251.76        16.35 o                         
   4   4   8        891.58        918.32        34.14 o                         
   5   4   8         27.25        143.69        15.92 o                         
   6   4   8       2012.99       2015.33        80.18 o                         
   7   4   8        774.08        731.53        39.49 o                         
   8   4   8         22.95         16.12        23.81 o                         
   9   4   8         35.98         23.65        12.46 o                         
  10   4   8         40.24          4.34        31.31 o                         
  -5   5   8         45.13        -24.36        55.58 o                         
  -4   5   8        120.88        207.57        32.12 o                         
  -3   5   8          0.23        -42.09        42.09 o                         
  -2   5   8         65.59        113.58         9.94 o                         
  -1   5   8         15.27         53.30         7.43 o                         
   0   5   8        397.85        387.70        14.49 o                         
   1   5   8         27.49         64.00         5.19 o                         
   2   5   8        212.70        224.14        14.43 o                         
   3   5   8        340.45        343.87        35.51 o                         
   4   5   8        464.10        440.25        37.13 o                         
   5   5   8        130.01        132.04         9.96 o                         
   6   5   8       2298.44       2237.58        89.47 o                         
   7   5   8         13.65         22.07        10.13 o                         
   8   5   8        119.99        117.41        17.17 o                         
   9   5   8          0.11        -10.54        10.54 o                         
  10   5   8        392.09        383.39        33.48 o                         
  -5   6   8        129.02        114.96        18.71 o                         
  -4   6   8        148.17        149.63        13.38 o                         
  -3   6   8         20.24         41.87        20.51 o                         
  -2   6   8         85.11         92.51        14.47 o                         
  -1   6   8        360.14        371.55        18.41 o                         
   0   6   8        564.00        559.13        21.84 o                         
   1   6   8        250.16        245.31        11.26 o                         
   2   6   8        171.46        191.74        31.22 o                         
   3   6   8         55.08         14.58        15.83 o                         
   4   6   8        309.39        309.84        20.39 o                         
   5   6   8        328.50        277.97        19.97 o                         
   6   6   8        101.24        142.41        19.22 o                         
   7   6   8         37.39         35.11        13.18 o                         
   8   6   8         24.40         33.42        13.67 o                         
   9   6   8        258.42        233.98        24.86 o                         
  10   6   8          9.39          1.32        10.86 o                         
  11   6   8         33.57         24.98        12.30 o                         
  -4   7   8          5.46         -4.89        20.51 o                         
  -3   7   8        104.27        267.44        68.57 o                         
  -2   7   8         61.22         52.46        10.97 o                         
  -1   7   8          3.70         15.81         8.29 o                         
   0   7   8         47.71         54.72         8.88 o                         
   1   7   8        490.60        380.13        26.94 o                         
   2   7   8        408.26        281.06        21.74 o                         
   3   7   8        345.82        222.52        38.65 o                         
   4   7   8        111.54         73.98        17.54 o                         
   5   7   8         89.36         67.03        32.86 o                         
   6   7   8        438.01        481.06        38.99 o                         
   7   7   8        498.31        482.99        41.49 o                         
   8   7   8          1.54          9.02        11.14 o                         
   9   7   8        224.04        236.26        34.32 o                         
  10   7   8          2.68         30.91        23.36 o                         
  -4   8   8        143.00        138.73        24.45 o                         
  -3   8   8         45.17        -11.25        25.21 o                         
  -2   8   8          0.96          8.35         9.49 o                         
  -1   8   8          0.24         15.68         8.31 o                         
   0   8   8         42.69         76.64        11.08 o                         
   1   8   8        906.53       1208.15        97.03 o                         
   2   8   8        128.26        155.68        54.81 o                         
   3   8   8        743.42        613.65        56.68 o                         
   4   8   8        151.21        148.41        26.93 o                         
   5   8   8        187.26        180.53        28.88 o                         
   6   8   8        141.22        131.87        19.59 o                         
   7   8   8         53.99         45.46        13.99 o                         
   8   8   8          0.44         -4.14        10.82 o                         
  -3   9   8          8.65          3.78        10.56 o                         
  -2   9   8         11.41          0.70         9.98 o                         
  -1   9   8         29.57         31.52        11.24 o                         
   0   9   8        179.22        273.94        67.73 o                         
   1   9   8        115.78         84.50        20.18 o                         
   2   9   8        144.63        199.39        28.12 o                         
   3   9   8        433.69        506.34        55.81 o                         
   4   9   8        634.36        497.39        38.93 o                         
   5   9   8        139.47         91.22        21.26 o                         
   6   9   8         90.05        105.74        30.49 o                         
   7   9   8        177.97        183.24        23.70 o                         
   8   9   8         31.36         36.45        12.24 o                         
  -2  10   8         19.12         27.50        10.34 o                         
  -1  10   8         15.01         22.24         9.18 o                         
   0  10   8          6.63         19.24         8.88 o                         
   1  10   8        111.23         66.81        39.71 o                         
   1  10   8        300.43        488.99        73.98 o                         
   4  10   8        142.90         96.73        42.18 o                         
   5  10   8         50.65         54.42        12.39 o                         
   6  10   8         34.12         68.66        16.55 o                         
   7  10   8          0.61          3.00        11.73 o                         
   0  11   8        194.84        359.30        66.10 o                         
   1  11   8        224.47        144.03        21.25 o                         
   2  11   8        122.71         81.48        29.39 o                         
   3  11   8         91.28         51.84        34.98 o                         
   4  11   8        122.89         88.59        39.18 o                         
   5  11   8          0.34        -13.03        13.03 o                         
   6  11   8         16.02         23.86        10.32 o                         
   3  -9   9        274.92        307.49        15.23 o                         
   4  -9   9          4.60         19.67         7.11 o                         
   5  -9   9        189.14        186.84        14.82 o                         
   0  -8   9         24.15         37.50         8.46 o                         
   1  -8   9          7.60         -3.97        19.74 o                         
   2  -8   9        285.85        286.80        17.03 o                         
   3  -8   9        240.76        256.59        14.41 o                         
   4  -8   9        389.68        396.37        16.35 o                         
   5  -8   9        127.25        131.85        12.79 o                         
   6  -8   9          9.34         -2.82        43.72 o                         
   7  -8   9          8.71         12.66        39.72 o                         
  -1  -7   9         40.90         44.58         9.24 o                         
   0  -7   9          6.80          2.91         7.38 o                         
   1  -7   9          6.74         -3.34         6.55 o                         
   2  -7   9        261.66        304.22        14.71 o                         
   3  -7   9        169.93        182.12        11.25 o                         
   4  -7   9        374.18        355.98        14.94 o                         
   5  -7   9         80.65         86.87         8.51 o                         
   6  -7   9         86.09         71.86         8.31 o                         
   7  -7   9         25.94         53.24        49.42 o                         
   8  -7   9          2.88          3.39         7.57 o                         
   9  -7   9        201.33        176.14        14.31 o                         
  -2  -6   9        456.19        478.52        24.45 o                         
  -1  -6   9          5.00         -7.83        24.64 o                         
   0  -6   9        615.66        790.00        28.53 o                         
   1  -6   9        250.68        249.33        17.14 o                         
   2  -6   9         50.57         54.65        11.56 o                         
   3  -6   9         52.07         55.27        16.12 o                         
   4  -6   9        211.20        182.76        15.93 o                         
   5  -6   9        136.66         30.17        52.24 o                         
   6  -6   9        131.31        177.06        10.78 o                         
   7  -6   9         78.58         79.00        47.12 o                         
   8  -6   9         52.06         -7.71        24.42 o                         
   9  -6   9          7.14         25.53        28.93 o                         
  10  -6   9        215.94        202.98        27.52 o                         
  -3  -5   9         18.06         -1.15        13.09 o                         
  -2  -5   9          1.79         -3.36         9.35 o                         
  -1  -5   9         42.93         56.89        10.38 o                         
   0  -5   9         12.95          2.58        25.62 o                         
   1  -5   9        132.10        209.06        27.01 o                         
   2  -5   9          7.88        -34.82        49.91 o                         
   3  -5   9          4.75         -4.73        39.11 o                         
   4  -5   9        685.99        701.09        65.95 o                         
   5  -5   9        294.67        297.41        14.07 o                         
   6  -5   9        402.66        272.19        51.90 o                         
   7  -5   9         19.83         24.82         7.77 o                         
   8  -5   9        164.58        203.79        38.05 o                         
   9  -5   9         17.30         33.33        19.30 o                         
  10  -5   9        745.83        810.28        50.87 o                         
  -3  -4   9         30.12         11.33        13.26 o                         
  -2  -4   9         58.34         59.76        12.66 o                         
  -1  -4   9        101.92         37.39        39.47 o                         
   0  -4   9        280.14        329.04        28.63 o                         
   1  -4   9        183.89        161.19        47.13 o                         
   2  -4   9        113.41        103.11        23.24 o                         
   3  -4   9          0.01         -5.75         5.75 o                         
   4  -4   9          8.84         15.33         5.84 o                         
   5  -4   9          6.09          3.89         5.78 o                         
   6  -4   9          2.95         15.72         5.75 o                         
   7  -4   9        212.28        228.20        13.67 o                         
   8  -4   9        275.83        243.37        16.19 o                         
   9  -4   9          0.47          5.27         7.80 o                         
  10  -4   9          0.30        -12.57        16.42 o                         
  11  -4   9          5.67          8.74         9.76 o                         
  -4  -3   9          1.26         13.31        13.69 o                         
  -3  -3   9          8.31         -7.78        10.95 o                         
  -2  -3   9         14.30        -40.88        40.88 o                         
  -1  -3   9        195.21        215.27        40.06 o                         
   0  -3   9        147.28        176.62        19.80 o                         
   1  -3   9        104.72        108.25        20.90 o                         
   2  -3   9          9.19         -9.15        19.24 o                         
   3  -3   9        155.23        179.59        14.53 o                         
   4  -3   9       1036.33       1002.93        86.36 o                         
   5  -3   9        336.67        320.35        13.83 o                         
   6  -3   9       1633.00       1715.03       103.16 o                         
   7  -3   9        698.39        731.30        31.46 o                         
   8  -3   9        425.29        433.37        23.04 o                         
   9  -3   9         19.75         19.28        11.24 o                         
  10  -3   9          1.01        -16.41        16.41 o                         
  11  -3   9        392.18        351.33        28.53 o                         
  -4  -2   9         47.68         38.13        17.55 o                         
  -3  -2   9         23.80         27.40        11.05 o                         
  -2  -2   9         44.96         40.33        10.83 o                         
  -1  -2   9         98.14         99.39        11.38 o                         
   0  -2   9        211.77        264.52        15.99 o                         
   1  -2   9       1114.63       1080.59        35.62 o                         
   2  -2   9        377.21        395.05        15.50 o                         
   3  -2   9          0.68          0.26         5.72 o                         
   4  -2   9         20.12         20.97         5.73 o                         
   5  -2   9        764.79        769.22        19.67 o                         
   6  -2   9          3.46         -4.40         4.40 o                         
   7  -2   9        466.22        500.04        20.25 o                         
   8  -2   9         15.16         18.99         6.89 o                         
   9  -2   9         72.48         72.17        19.77 o                         
  10  -2   9         19.30         34.60        39.40 o                         
  11  -2   9         27.20          9.67        24.58 o                         
  -4  -1   9          6.38        -12.05        12.05 o                         
  -3  -1   9         13.93         20.35        33.97 o                         
  -2  -1   9        324.90        359.25        28.09 o                         
  -1  -1   9         34.61         36.12        13.07 o                         
   0  -1   9         18.79          8.51        10.90 o                         
   1  -1   9        159.79        174.48        13.89 o                         
   2  -1   9          0.50         11.33        11.44 o                         
   3  -1   9        237.37        204.55        34.68 o                         
   4  -1   9        139.95        197.64        10.50 o                         
   5  -1   9        284.82        277.04        12.81 o                         
   6  -1   9         58.57        384.60        58.05 o                         
   7  -1   9       1335.35       1371.23        69.86 o                         
   8  -1   9        227.02        188.82        13.44 o                         
   9  -1   9        506.41        487.91        68.97 o                         
  10  -1   9         14.27          4.72        18.27 o                         
  11  -1   9         61.02         29.11        19.49 o                         
  12  -1   9          1.46         -1.77        14.31 o                         
  -5   0   9        413.66        500.65        28.14 o                         
  -4   0   9         34.94         18.72        11.26 o                         
  -3   0   9        394.00        455.44        22.16 o                         
  -2   0   9         76.74         62.97        10.95 o                         
  -1   0   9         48.72         35.24         9.90 o                         
   0   0   9         94.22        136.01        11.86 o                         
   1   0   9       2345.65       2464.73        80.16 o                         
   2   0   9        348.64        370.94        17.18 o                         
   3   0   9         54.37         72.37         9.19 o                         
   4   0   9          0.03          5.10         6.84 o                         
   5   0   9       1086.00       1045.60        28.70 o                         
   6   0   9         97.83         76.02        32.53 o                         
   7   0   9       1067.56       1048.04        43.45 o                         
   8   0   9        240.37        232.19        20.42 o                         
   9   0   9        301.17        286.82        36.88 o                         
  10   0   9         20.74         36.60        23.05 o                         
  11   0   9         72.51         55.51        29.64 o                         
  12   0   9          0.01         -1.18        28.52 o                         
  -5   1   9         31.74         41.24        23.12 o                         
  -4   1   9         40.65         83.27        71.82 o                         
  -3   1   9         95.64         89.40        20.38 o                         
  -2   1   9         32.73         48.22        17.28 o                         
   0   1   9         52.48         66.07        15.21 o                         
   1   1   9        413.54        396.14        21.11 o                         
   2   1   9        251.66        209.62        16.26 o                         
   3   1   9        421.67        414.77        20.13 o                         
   4   1   9        301.73        307.38        12.19 o                         
   5   1   9          9.57         21.48         5.74 o                         
   6   1   9          4.60         13.98         7.10 o                         
   7   1   9        257.79        229.68        20.12 o                         
   8   1   9        222.95        232.19        27.09 o                         
   9   1   9        589.58        608.57        58.57 o                         
  10   1   9          8.01         39.53        38.72 o                         
  11   1   9          8.01          9.38        13.74 o                         
  12   1   9         63.98         85.74        18.39 o                         
  -5   2   9        323.72        398.88        25.47 o                         
  -4   2   9        581.81        425.47        68.23 o                         
  -3   2   9        287.08        285.34        44.60 o                         
  -2   2   9        199.43        258.01        24.21 o                         
  -1   2   9        111.56         84.18        14.20 o                         
   0   2   9        153.92        181.71        18.50 o                         
   1   2   9        670.70        696.68        25.52 o                         
   2   2   9         93.86        138.35         8.07 o                         
   3   2   9         53.33         82.90         6.82 o                         
   4   2   9        412.98        569.92        55.28 o                         
   5   2   9        357.74        423.34        29.75 o                         
   6   2   9        745.85        826.49        33.51 o                         
   7   2   9        354.47        355.06        19.83 o                         
   8   2   9       1147.83       1105.27        50.33 o                         
   9   2   9        285.79        277.42        31.11 o                         
  10   2   9         50.24         10.20        24.64 o                         
  11   2   9          2.19        -31.60        31.60 o                         
  12   2   9          0.02        -21.56        27.10 o                         
  -5   3   9         10.30         28.23        11.28 o                         
  -4   3   9         13.53         72.09        25.31 o                         
  -3   3   9        121.85        122.09        40.25 o                         
  -2   3   9         18.20         37.21        27.05 o                         
  -1   3   9        113.62         61.37        14.19 o                         
   0   3   9          4.93          4.14         5.72 o                         
   1   3   9       1180.17       1114.97        63.36 o                         
   2   3   9        247.61        267.09        11.74 o                         
   3   3   9       1059.71       1003.43        24.61 o                         
   4   3   9        222.20        214.20        10.83 o                         
   5   3   9         17.19         15.46         5.61 o                         
   6   3   9         45.37         45.43         8.82 o                         
   7   3   9        832.08        782.03        30.58 o                         
   8   3   9        214.34        238.14        16.71 o                         
   9   3   9        919.55        798.32        41.64 o                         
  10   3   9         79.01        117.41        18.85 o                         
  11   3   9         22.47         32.13        15.62 o                         
  -4   4   9        377.36        191.99        56.38 o                         
  -3   4   9         14.87         26.63        20.48 o                         
  -2   4   9        448.19        455.14        31.51 o                         
  -1   4   9          4.59         -4.51        15.56 o                         
   0   4   9        250.79        228.65        20.76 o                         
   1   4   9          8.64         33.25         6.20 o                         
   2   4   9        581.35        585.48        22.07 o                         
   3   4   9        178.73        200.45        10.27 o                         
   4   4   9       1694.74       1729.75        52.86 o                         
   5   4   9         89.71        132.30        19.41 o                         
   6   4   9        991.00        954.16        44.52 o                         
   7   4   9        274.62        280.72        20.31 o                         
   8   4   9        106.12         70.89        47.61 o                         
   9   4   9         51.77          5.01        23.62 o                         
  10   4   9        229.38        179.42        34.92 o                         
  11   4   9         20.42         -3.73        27.75 o                         
  -4   5   9         24.13         22.22        11.14 o                         
  -3   5   9         25.41        -39.88        51.85 o                         
  -2   5   9        223.10        237.00        68.74 o                         
  -1   5   9         90.84         35.13        40.30 o                         
   0   5   9         66.99         73.37         9.56 o                         
   1   5   9         15.33         56.13         7.93 o                         
   2   5   9        864.61        855.57        29.04 o                         
   3   5   9         43.13        114.57         8.58 o                         
   4   5   9       1064.02       1114.01        41.34 o                         
   5   5   9        222.59        156.71        33.10 o                         
   6   5   9         32.69         55.84        55.18 o                         
   7   5   9        254.58        249.02        24.49 o                         
   8   5   9        479.11        424.51        27.46 o                         
   9   5   9        151.02        159.26        17.66 o                         
  10   5   9        405.35        358.87        33.16 o                         
  11   5   9         15.05          3.80        14.22 o                         
  -3   6   9        288.13        292.53        18.64 o                         
  -2   6   9        269.80        243.69        15.53 o                         
  -1   6   9        198.75        199.72        34.33 o                         
   0   6   9        132.15        197.68        18.08 o                         
   1   6   9         47.12         62.23         7.68 o                         
   2   6   9         75.03         73.66        10.46 o                         
   3   6   9         99.30        102.95        11.77 o                         
   4   6   9        157.65        150.13        20.44 o                         
   5   6   9        961.15        955.36        38.10 o                         
   6   6   9        868.06        901.87        74.17 o                         
   7   6   9        247.85        202.10        25.56 o                         
   8   6   9          2.82          1.33        12.03 o                         
   9   6   9         78.54         94.57        18.69 o                         
  10   6   9         46.86         33.16        14.83 o                         
  -3   7   9         59.08        -34.01        34.01 o                         
  -2   7   9          6.87        206.50        70.19 o                         
  -1   7   9        264.96        291.16        19.89 o                         
   0   7   9         82.48        103.22        11.16 o                         
   1   7   9        144.02        140.27        24.27 o                         
   2   7   9         14.01         -3.61        15.99 o                         
   3   7   9        345.85        270.89        46.65 o                         
   4   7   9         69.96        153.00        52.35 o                         
   5   7   9        669.53        699.29        44.37 o                         
   6   7   9        249.70        239.36        30.61 o                         
   7   7   9        127.50         38.96        23.82 o                         
   8   7   9        163.44         58.46        25.96 o                         
  -3   8   9        177.71         98.88        20.68 o                         
  -1   8   9        538.89        469.15        56.68 o                         
   0   8   9        167.93        218.88        16.37 o                         
   1   8   9         76.68         96.59        17.54 o                         
   2   8   9         21.58         38.85        14.49 o                         
   3   8   9        302.02        308.21        35.01 o                         
   4   8   9        463.96        483.40        31.48 o                         
   5   8   9        947.95        801.73        63.84 o                         
   6   8   9        298.19        293.65        33.03 o                         
   7   8   9          6.77          5.20        11.12 o                         
   8   8   9        130.11        107.92        19.18 o                         
   9   8   9         28.96         16.05        13.18 o                         
  -2   9   9         20.47         12.23        10.18 o                         
  -1   9   9          6.54        -11.47        11.47 o                         
   0   9   9        282.56        301.81        21.88 o                         
   1   9   9         33.74        128.16        38.19 o                         
   2   9   9        151.71         92.78        45.22 o                         
   3   9   9         38.58         38.91        26.96 o                         
   4   9   9         19.28         41.76        24.10 o                         
   5   9   9        135.24        169.43        24.49 o                         
   6   9   9         68.41         82.18        27.16 o                         
   8   9   9          9.46          5.92        13.74 o                         
   0  10   9          2.85         68.10        35.85 o                         
   1  10   9         56.24         75.36        11.54 o                         
   2  10   9          0.38        -16.19        16.19 o                         
   4  10   9         51.12        -25.08        38.80 o                         
   5  10   9        337.44        287.11        45.31 o                         
   6  10   9          3.13         -7.38        15.20 o                         
   7  10   9        198.29        205.98        26.46 o                         
   2  11   9         46.72        450.19        70.28 o                         
   3  11   9        163.53        137.63        38.21 o                         
   4  11   9         24.69        -22.72        29.96 o                         
   3  -8  10        119.27        114.17        12.75 o                         
   4  -8  10         12.38         30.96        14.70 o                         
   5  -8  10         29.89         16.10        14.05 o                         
   6  -8  10         42.99         47.88        15.20 o                         
   1  -7  10        248.95        285.86        18.31 o                         
   2  -7  10          5.21         16.16         7.08 o                         
   3  -7  10        381.85        464.02        18.04 o                         
   4  -7  10          0.47          5.04         6.23 o                         
   5  -7  10          5.44          7.13         6.50 o                         
   6  -7  10          0.78          2.91         6.42 o                         
   7  -7  10         59.81         73.47        12.79 o                         
   8  -7  10         81.73         66.18        10.98 o                         
   0  -6  10          4.70         -8.25         8.25 o                         
   1  -6  10        114.14        149.43        25.62 o                         
   2  -6  10        292.54        309.97        18.23 o                         
   3  -6  10         44.47         19.42        12.48 o                         
   4  -6  10        503.39        540.00        20.59 o                         
   5  -6  10          5.70         26.02        12.86 o                         
   6  -6  10         88.94        119.02        18.18 o                         
   7  -6  10          2.51          6.02         8.09 o                         
   8  -6  10        161.15        175.90        16.78 o                         
   9  -6  10          1.06          9.21         7.98 o                         
  -1  -5  10          2.39         -3.98         9.07 o                         
   0  -5  10          2.52         -7.75         7.75 o                         
   1  -5  10         43.49         47.52         9.20 o                         
   2  -5  10        225.13        235.61        12.62 o                         
   3  -5  10         48.40         38.20        39.98 o                         
   4  -5  10        361.39        405.60        24.03 o                         
   5  -5  10         74.36         71.68        17.62 o                         
   6  -5  10        165.04        155.18        59.87 o                         
   7  -5  10         66.42         48.10        51.57 o                         
   8  -5  10        433.88        409.08        23.14 o                         
   9  -5  10         81.19         80.80        10.90 o                         
  10  -5  10        415.16        384.17        23.19 o                         
  -2  -4  10        294.31        326.93        56.11 o                         
  -1  -4  10        163.99        195.85        14.08 o                         
   0  -4  10         24.14         24.92         9.20 o                         
   1  -4  10         20.10         28.35        23.10 o                         
   2  -4  10        201.59        235.83        44.49 o                         
   3  -4  10        264.38        264.80        23.93 o                         
   4  -4  10       1028.56       1161.54        44.69 o                         
   5  -4  10         62.22         66.45         8.10 o                         
   6  -4  10         28.85         33.04         6.86 o                         
   7  -4  10          6.00          4.10         7.46 o                         
   8  -4  10        113.90        119.24        11.20 o                         
   9  -4  10          7.66          4.19         8.26 o                         
  10  -4  10        101.46        110.72        14.81 o                         
  -3  -3  10          1.94          5.06        12.16 o                         
  -2  -3  10          0.66        -10.86        10.86 o                         
  -1  -3  10         51.12         75.06        12.33 o                         
   0  -3  10         13.02        -18.08        21.92 o                         
   1  -3  10          5.02        -18.55        18.55 o                         
   2  -3  10         46.91         66.66        14.52 o                         
   3  -3  10        144.97        145.15        14.20 o                         
   4  -3  10        120.70        105.33        13.38 o                         
   5  -3  10         62.53         37.41        13.02 o                         
   6  -3  10        342.05        337.22        65.77 o                         
   7  -3  10         48.46         56.84         9.31 o                         
   8  -3  10         76.91        138.67        33.67 o                         
   9  -3  10        335.50        329.26        24.28 o                         
  10  -3  10        134.23        152.72        18.92 o                         
  11  -3  10        146.43        130.77        18.84 o                         
  -3  -2  10        200.30        161.51        61.81 o                         
  -2  -2  10        504.13        561.63        28.04 o                         
  -1  -2  10         88.42        101.17        12.05 o                         
   0  -2  10        108.21        128.75        12.89 o                         
   1  -2  10          0.30          8.12         7.10 o                         
   2  -2  10        455.19        480.69        17.80 o                         
   3  -2  10        117.02        122.30        10.21 o                         
   4  -2  10        570.00        601.15        20.26 o                         
   5  -2  10         14.56         12.76         5.91 o                         
   6  -2  10          0.31         -1.55         4.97 o                         
   7  -2  10        167.95        197.59        14.28 o                         
   8  -2  10          0.53         -4.17         8.47 o                         
   9  -2  10          8.10          9.58        12.60 o                         
  10  -2  10          3.08          7.69        11.73 o                         
  11  -2  10         65.17         68.86        60.18 o                         
  -3  -1  10        120.67         44.53        68.16 o                         
  -2  -1  10         82.91         32.26        64.02 o                         
  -1  -1  10        267.32        418.84        47.74 o                         
   0  -1  10         59.99         48.14        13.06 o                         
   1  -1  10        109.88         91.76        12.85 o                         
   2  -1  10         50.69         46.79         9.26 o                         
   3  -1  10        448.08        436.90        30.40 o                         
   4  -1  10         56.66         73.08        15.48 o                         
   5  -1  10       1152.93       1334.57        94.24 o                         
   6  -1  10         93.96        108.54         9.17 o                         
   7  -1  10         59.08         24.26        55.57 o                         
   8  -1  10        100.14         90.74        23.65 o                         
   9  -1  10        251.82        296.77        40.40 o                         
  10  -1  10         64.32         52.04        34.99 o                         
  11  -1  10        410.68        350.70        29.20 o                         
  -3   0  10        610.71        658.05        28.79 o                         
  -2   0  10          9.16          6.48         9.38 o                         
  -1   0  10        523.20        585.78        25.51 o                         
   0   0  10         12.20         14.20         8.73 o                         
   1   0  10         42.12         31.84         9.58 o                         
   2   0  10        102.02        111.68        15.11 o                         
   3   0  10        517.89        505.66        17.86 o                         
   4   0  10         28.09         24.60        18.09 o                         
   5   0  10        492.59        494.01        15.97 o                         
   6   0  10         97.86        105.65        10.83 o                         
   7   0  10         56.56         66.09         9.59 o                         
   8   0  10         64.35         60.58        24.88 o                         
   9   0  10        152.60        170.05        29.60 o                         
  10   0  10         41.57         62.42        25.84 o                         
  11   0  10        244.09        214.89        30.50 o                         
  -4   1  10          1.99         -7.44        11.17 o                         
  -3   1  10         17.92        106.78        80.35 o                         
  -2   1  10         10.42        -22.69        37.08 o                         
  -1   1  10        328.51        321.07        23.91 o                         
   0   1  10        186.72        185.27        18.85 o                         
   2   1  10          5.68        -14.06        14.06 o                         
   3   1  10        230.25        235.16        19.01 o                         
   4   1  10        629.22        638.14        34.34 o                         
   5   1  10        598.29        512.66        55.49 o                         
   6   1  10         79.89         71.77         9.06 o                         
   7   1  10        451.42        393.59        18.90 o                         
   8   1  10         38.54         22.15        22.64 o                         
   9   1  10         96.57        127.35        27.78 o                         
  10   1  10         20.81         30.31        36.55 o                         
  11   1  10        173.33        205.51        44.46 o                         
  -4   2  10         22.23          0.65        17.24 o                         
  -3   2  10          0.14         -6.39         9.85 o                         
  -2   2  10         92.76         -5.85        41.57 o                         
  -1   2  10        171.29        165.81        31.79 o                         
   0   2  10        195.99        196.82        28.67 o                         
   1   2  10        307.11        315.52        72.57 o                         
   2   2  10          2.69         -6.05         8.02 o                         
   3   2  10         69.44         82.72        10.35 o                         
   4   2  10        180.31        278.95        13.25 o                         
   5   2  10         90.30        121.16         8.74 o                         
   6   2  10       1336.84       1585.29        74.49 o                         
   7   2  10        588.53        660.40        26.38 o                         
   8   2  10        404.68        389.46        27.36 o                         
   9   2  10         11.85        -13.04        13.04 o                         
  10   2  10          1.67        -20.42        20.42 o                         
  11   2  10        240.36        172.63        28.46 o                         
  -3   3  10          1.17         -9.31         9.31 o                         
  -2   3  10        119.96        125.10        71.67 o                         
  -1   3  10          1.66          5.09        27.61 o                         
   0   3  10        242.47        222.13        38.68 o                         
   1   3  10        101.91         82.45        20.83 o                         
   2   3  10        499.49        476.70        36.74 o                         
   3   3  10        239.41        105.51        43.99 o                         
   4   3  10        103.86        131.59         9.21 o                         
   5   3  10         17.09          5.41         6.20 o                         
   6   3  10        334.34        356.61        17.83 o                         
   7   3  10         26.99         28.50         9.19 o                         
   8   3  10        287.15        292.52        18.99 o                         
   9   3  10         82.29         88.86        12.26 o                         
  10   3  10         47.25         30.36        14.93 o                         
  11   3  10          0.74         -7.23        14.93 o                         
  -3   4  10          0.06          0.76        12.06 o                         
  -2   4  10         50.91         71.95        18.62 o                         
  -1   4  10        136.91        136.26        17.38 o                         
   0   4  10        399.78        385.32        28.77 o                         
   1   4  10         88.65         55.91        16.73 o                         
   2   4  10        612.05        625.26        23.90 o                         
   3   4  10         78.54         93.49        10.59 o                         
   4   4  10        309.41        334.59        14.13 o                         
   5   4  10        420.93        378.83        70.45 o                         
   6   4  10        810.68        880.66        37.63 o                         
   7   4  10         46.27         35.15        14.71 o                         
   8   4  10        867.25        824.11        41.49 o                         
   9   4  10          9.01        -17.95        17.95 o                         
  10   4  10         59.74         33.79        24.89 o                         
  11   4  10          7.62        -57.58        57.58 o                         
  -3   5  10          3.73         -9.11         9.11 o                         
  -2   5  10          7.27          9.84         8.59 o                         
  -1   5  10         29.74        -46.57        46.57 o                         
   0   5  10         41.96        -26.70        44.81 o                         
   1   5  10        600.89        393.45        56.74 o                         
   2   5  10        119.45        146.02        12.41 o                         
   3   5  10        145.18        183.97        14.89 o                         
   4   5  10        469.30        452.31        18.64 o                         
   5   5  10          0.28         -6.80         8.31 o                         
   6   5  10        105.12        107.71        58.79 o                         
   7   5  10          4.98          4.53         9.42 o                         
   8   5  10        417.30        422.38        33.19 o                         
   9   5  10        146.82        152.33        32.33 o                         
  10   5  10         18.65          0.90        29.54 o                         
  -3   6  10        143.54        264.28        24.58 o                         
  -2   6  10         50.89         46.74        15.96 o                         
  -1   6  10         12.67         -9.77        17.51 o                         
   0   6  10        264.86        271.16        18.45 o                         
   1   6  10         50.30         27.96        13.12 o                         
   2   6  10       1335.73       1458.48        51.38 o                         
   3   6  10         54.14         58.60        11.76 o                         
   4   6  10        258.51        315.23        18.91 o                         
   5   6  10         68.26         87.04        26.71 o                         
   6   6  10        233.83        196.92        57.71 o                         
   7   6  10         51.89         -7.80        21.73 o                         
   8   6  10        270.09        193.24        19.88 o                         
   9   6  10         66.39        104.45        29.49 o                         
  -2   7  10         14.22         18.62        22.99 o                         
  -1   7  10          4.73        -19.12        19.12 o                         
   0   7  10          5.56         -0.72        10.53 o                         
   1   7  10         61.76        109.03        38.49 o                         
   2   7  10         32.76         47.52        18.10 o                         
   3   7  10         29.39         15.66        18.99 o                         
   4   7  10        205.98        274.68        26.18 o                         
   5   7  10         12.01         49.33        55.70 o                         
   6   7  10         36.62         -3.78        22.57 o                         
   7   7  10          4.12         18.16        17.08 o                         
   8   7  10        196.31        122.67        25.24 o                         
  -1   8  10         90.66         25.89        20.61 o                         
   0   8  10        108.46         27.31        23.61 o                         
   1   8  10        126.35         90.10        47.82 o                         
   2   8  10        232.23        232.42        32.97 o                         
   3   8  10        145.62        216.30        23.96 o                         
   4   8  10          0.48         25.31        16.38 o                         
   5   8  10          3.35         -1.16         9.71 o                         
   6   8  10         30.80        -17.80        30.54 o                         
   7   8  10         30.70         36.85        13.87 o                         
   8   8  10          2.45          6.33        11.54 o                         
   0   9  10         65.82         61.17        15.05 o                         
   1   9  10         33.64         53.92        17.31 o                         
   2   9  10         58.66         81.72        18.92 o                         
   3   9  10        108.81        103.91        19.54 o                         
   5   9  10         49.28         19.20        22.00 o                         
   6   9  10         83.87         47.62        22.39 o                         
   2  10  10          6.80         35.52        15.50 o                         
   3  10  10        255.39        300.81        39.03 o                         
   4  10  10          7.26         32.78        14.56 o                         
   5  10  10        601.45        359.74        53.54 o                         
   4  -7  11         79.32         61.84        11.04 o                         
   5  -7  11         47.73         39.12         8.32 o                         
   2  -6  11        199.02        212.42        53.92 o                         
   3  -6  11         46.25         42.08        20.41 o                         
   4  -6  11        152.72        160.10        14.59 o                         
   5  -6  11        115.29        142.53        15.27 o                         
   6  -6  11        379.19        409.48        19.77 o                         
   7  -6  11          4.42         20.34        20.80 o                         
   8  -6  11         79.28         85.34        15.34 o                         
   0  -5  11          0.92        -10.29        10.29 o                         
   1  -5  11          9.39         10.61         8.56 o                         
   2  -5  11        157.46        172.19        11.97 o                         
   3  -5  11        207.57        218.02        12.65 o                         
   4  -5  11         83.84         94.56         9.47 o                         
   5  -5  11        151.04        159.11        17.20 o                         
   6  -5  11        177.52        181.33        17.59 o                         
   7  -5  11         56.20        -14.34        35.18 o                         
   8  -5  11        186.88        217.34        18.26 o                         
   9  -5  11        158.98         88.36        58.69 o                         
   0  -4  11        183.53        147.60        30.72 o                         
   1  -4  11          7.16         14.84         8.44 o                         
   2  -4  11        506.46        539.26        21.78 o                         
   3  -4  11         64.71         57.91        40.09 o                         
   4  -4  11          0.03        -17.28        17.54 o                         
   5  -4  11         79.34        120.07        20.14 o                         
   6  -4  11        144.37        169.44        24.04 o                         
   7  -4  11          5.01         -5.22         5.62 o                         
   8  -4  11         34.63         44.26         9.47 o                         
   9  -4  11         43.64         48.61        27.11 o                         
  -1  -3  11         57.38         79.74        16.45 o                         
   0  -3  11          1.14         -7.97         7.97 o                         
   1  -3  11         55.62         47.17         9.37 o                         
   2  -3  11         96.70        130.64        22.46 o                         
   3  -3  11         34.09          3.51        18.70 o                         
   4  -3  11        327.01        340.51        18.49 o                         
   5  -3  11         12.48        -11.45        11.45 o                         
   6  -3  11         27.03         32.45        12.49 o                         
   7  -3  11        225.16        231.73        15.53 o                         
   8  -3  11         92.98         60.73        22.89 o                         
   9  -3  11         97.41         96.52        19.34 o                         
  10  -3  11          6.56          5.76        25.47 o                         
  -2  -2  11          2.44        -59.24        59.24 o                         
  -1  -2  11         35.91        -18.97        56.50 o                         
   0  -2  11         10.40        -10.31        10.31 o                         
   1  -2  11         61.60         65.93         9.49 o                         
   2  -2  11         77.61         96.90         9.48 o                         
   3  -2  11        130.09        176.71        12.24 o                         
   4  -2  11         34.95         43.14         7.60 o                         
   5  -2  11          1.50          3.55         6.06 o                         
   6  -2  11         75.82         92.97         8.42 o                         
   7  -2  11         23.07         21.40         7.38 o                         
   8  -2  11         42.68         57.27        10.91 o                         
   9  -2  11        190.72        217.25        18.43 o                         
  10  -2  11          0.18        -12.53        12.53 o                         
  -1  -1  11         49.97         65.51        13.25 o                         
   0  -1  11         13.52        -47.33        62.89 o                         
   1  -1  11         49.59         20.73        38.26 o                         
   2  -1  11         16.83        -10.83        10.83 o                         
   3  -1  11         12.60         12.69         9.73 o                         
   4  -1  11         18.18          0.35         7.64 o                         
   5  -1  11         22.98         28.13        13.33 o                         
   6  -1  11         61.30         52.34        13.31 o                         
   7  -1  11        109.07         97.33        21.97 o                         
   8  -1  11        106.10        133.11        12.55 o                         
   9  -1  11         31.85        -25.71        59.91 o                         
  10  -1  11         62.17         17.77        21.82 o                         
  11  -1  11         51.79         44.75        27.11 o                         
  -2   0  11          0.84         -7.90        18.88 o                         
  -1   0  11        343.32        384.78        20.72 o                         
   0   0  11          3.35          3.73         8.95 o                         
   1   0  11          8.36          1.14         8.71 o                         
   2   0  11        125.53        144.49        12.60 o                         
   3   0  11        380.42        420.02        16.55 o                         
   4   0  11         82.15         96.94         8.46 o                         
   5   0  11         31.82         33.22         9.25 o                         
   6   0  11         17.15         12.23         6.03 o                         
   7   0  11          2.89          5.19         8.32 o                         
   8   0  11         67.08         60.94        10.32 o                         
   9   0  11         25.28         21.58        53.29 o                         
  10   0  11         66.46         31.71        19.88 o                         
  11   0  11         31.14          9.02        20.83 o                         
  -2   1  11          1.18          8.24        13.13 o                         
  -1   1  11          0.43          8.00         9.50 o                         
   0   1  11         19.35          0.50        44.24 o                         
   1   1  11          8.43          1.84        17.49 o                         
   2   1  11         63.38         55.56        16.13 o                         
   3   1  11        243.66        257.08        23.39 o                         
   4   1  11        138.98         86.26        12.28 o                         
   5   1  11         42.20         22.19        19.01 o                         
   6   1  11        205.42        183.23        31.51 o                         
   7   1  11         36.91         29.47         9.30 o                         
   8   1  11        180.17        227.47        15.56 o                         
   9   1  11        148.75        127.82        16.55 o                         
  10   1  11        110.29         76.92        33.34 o                         
  11   1  11        105.56         96.66        37.24 o                         
  -2   2  11        338.28        437.45        29.19 o                         
  -1   2  11        410.27        369.26        69.12 o                         
   0   2  11        230.90        171.17        75.94 o                         
   1   2  11         30.78        -10.32        28.34 o                         
   2   2  11        172.10        135.71        28.85 o                         
   3   2  11        239.16        116.27        66.95 o                         
   4   2  11        904.09        985.50        95.10 o                         
   5   2  11         30.94         41.68         6.97 o                         
   6   2  11        172.76        246.42        11.65 o                         
   7   2  11         31.08         29.79         8.80 o                         
   8   2  11         78.60         68.07        21.81 o                         
   9   2  11        290.32        309.79        21.01 o                         
  10   2  11         86.19         37.43        22.98 o                         
  11   2  11         88.93         26.53        21.14 o                         
  -2   3  11         23.93         34.29        12.03 o                         
  -1   3  11        115.03        142.43        14.00 o                         
   0   3  11         16.77         -5.63        35.06 o                         
   1   3  11        209.87        260.21        32.40 o                         
   2   3  11         13.24         -9.05        37.91 o                         
   3   3  11          3.53          7.45        66.55 o                         
   4   3  11        806.40        821.83        50.37 o                         
   5   3  11        227.31        116.18        47.94 o                         
   6   3  11        455.08        460.23        18.64 o                         
   7   3  11         50.26         52.57         9.82 o                         
   8   3  11         12.59          4.02         9.90 o                         
   9   3  11         47.19         29.93        12.11 o                         
  10   3  11        340.70        348.00        27.35 o                         
  11   3  11         28.82         16.87        18.86 o                         
  -2   4  11        338.19        335.53        23.96 o                         
  -1   4  11          8.39         -8.10        30.80 o                         
   0   4  11        773.75        946.95        39.81 o                         
   1   4  11        175.01        160.82        17.29 o                         
   2   4  11         46.82         49.51        16.31 o                         
   3   4  11         54.48          5.99        23.48 o                         
   4   4  11        302.10        288.92        37.12 o                         
   5   4  11          1.08         -0.61         7.01 o                         
   6   4  11        294.87        305.05        19.28 o                         
   7   4  11         73.28         52.00        44.65 o                         
   8   4  11        179.52        169.09        19.77 o                         
   9   4  11         25.95         29.72        20.96 o                         
  10   4  11        643.46        606.18        35.11 o                         
  -2   5  11         42.29         81.26        12.71 o                         
  -1   5  11          0.74         -8.03         8.03 o                         
   0   5  11          0.13         -6.62         8.16 o                         
   1   5  11         48.27        -11.21        49.16 o                         
   2   5  11        113.82         38.07        49.41 o                         
   3   5  11         64.78         22.55        38.61 o                         
   4   5  11        100.27        108.59        16.53 o                         
   5   5  11          7.33         37.31         9.73 o                         
   6   5  11        297.53        332.90        20.34 o                         
   7   5  11        112.01        129.89        17.22 o                         
   8   5  11         31.76        -25.69        62.11 o                         
   9   5  11          9.17         15.30        13.77 o                         
  10   5  11        327.18        193.17        69.07 o                         
  -1   6  11        264.01        276.85        22.96 o                         
   0   6  11        315.18        340.59        19.87 o                         
   1   6  11        206.66        225.13        16.17 o                         
   2   6  11         13.57        -13.55        13.55 o                         
   3   6  11         34.56         81.26        60.33 o                         
   4   6  11         51.93        -46.38        46.38 o                         
   5   6  11        138.50        130.44        22.38 o                         
   6   6  11         20.57          7.84        10.20 o                         
   7   6  11        294.21        278.33        33.41 o                         
   8   6  11        105.53         85.24        28.38 o                         
   9   6  11         22.25         27.78        26.69 o                         
   0   7  11          2.55        -20.42        20.82 o                         
   1   7  11         18.40        186.97        79.85 o                         
   2   7  11          5.71         19.91        18.40 o                         
   3   7  11         37.11         34.19        18.90 o                         
   4   7  11         15.30         12.84        18.03 o                         
   5   7  11         28.95         26.46        10.23 o                         
   6   7  11        208.97        226.04        17.99 o                         
   7   7  11         49.81         41.57        15.23 o                         
   8   7  11        101.93         88.42        28.83 o                         
   1   8  11        533.68        807.51        85.90 o                         
   2   8  11        138.49        355.38        73.75 o                         
   3   8  11        126.70        388.36        79.11 o                         
   4   8  11         15.94         -0.49        16.35 o                         
   5   8  11         63.64         85.78        12.20 o                         
   6   8  11          1.97         -9.06         9.06 o                         
   7   8  11        302.85        291.51        39.29 o                         
   2   9  11          2.93         22.54        21.25 o                         
   3   9  11          0.45         35.67        33.94 o                         
   4   9  11         41.83         85.19        39.79 o                         
   5   9  11         71.83        139.25        41.04 o                         
   6   9  11          7.11        -56.45        56.45 o                         
   3  -5  12         39.62         41.99         8.78 o                         
   4  -5  12        155.43        155.47        12.43 o                         
   5  -5  12         38.26         47.90         8.97 o                         
   6  -5  12        166.65        183.61        12.40 o                         
   7  -5  12         20.25         30.51         8.24 o                         
   2  -4  12         32.78         66.40        31.89 o                         
   3  -4  12         18.68         29.60         8.61 o                         
   4  -4  12        485.34        556.61        20.32 o                         
   5  -4  12        108.30         69.13        67.29 o                         
   6  -4  12        645.93        712.76        35.87 o                         
   7  -4  12        254.08        277.36        22.82 o                         
   8  -4  12         79.67        -27.03        27.03 o                         
   1  -3  12         60.68         64.76        10.06 o                         
   2  -3  12         11.32         -7.22         8.23 o                         
   3  -3  12         36.12         53.03         9.38 o                         
   4  -3  12         88.73         35.52        36.05 o                         
   5  -3  12          8.06        -18.43        19.15 o                         
   6  -3  12         87.95        126.45        15.72 o                         
   7  -3  12          2.24         -6.18        11.91 o                         
   8  -3  12        131.25        127.40        21.32 o                         
   9  -3  12         74.67        -11.84        60.95 o                         
   0  -2  12        323.02        228.12        70.42 o                         
   1  -2  12         51.62         -3.67        32.59 o                         
   2  -2  12         67.01         79.42        10.16 o                         
   3  -2  12         18.04         15.29         8.49 o                         
   4  -2  12        152.67        201.59        12.52 o                         
   5  -2  12        405.26        421.46        16.75 o                         
   6  -2  12         95.50        105.68         9.46 o                         
   7  -2  12        201.17        219.02        12.89 o                         
   8  -2  12         27.88         24.31        10.22 o                         
   9  -2  12         22.50         42.45        12.92 o                         
   0  -1  12         24.66         53.28        15.40 o                         
   1  -1  12          1.48          6.36         9.21 o                         
   2  -1  12         40.98        -57.08        62.34 o                         
   3  -1  12          3.89          7.84        11.38 o                         
   4  -1  12          7.69          3.50        10.61 o                         
   5  -1  12        110.01        115.78        13.67 o                         
   6  -1  12          0.17         14.06        10.15 o                         
   7  -1  12          1.44        -10.72        10.72 o                         
   8  -1  12        220.49        192.90        20.26 o                         
   9  -1  12         30.40         38.89        15.67 o                         
  10  -1  12         50.65          0.75        28.90 o                         
  -1   0  12        248.11        285.29        22.78 o                         
   0   0  12         14.51         11.27        12.96 o                         
   1   0  12        186.93        205.07        15.84 o                         
   2   0  12         21.59         28.16         8.25 o                         
   3   0  12          2.28         13.89         7.20 o                         
   4   0  12         18.19         18.26         9.20 o                         
   5   0  12        169.95        225.78        16.00 o                         
   6   0  12        154.66        157.22        10.94 o                         
   7   0  12        297.16        308.62        14.66 o                         
   8   0  12          0.84          1.44         8.71 o                         
   9   0  12         40.83         36.68        10.89 o                         
  10   0  12         78.84        100.92        14.18 o                         
  -1   1  12          5.91        -20.23        51.85 o                         
   0   1  12          2.24         -4.37        10.08 o                         
   1   1  12         99.69         86.87        78.27 o                         
   2   1  12         97.19        114.72        30.91 o                         
   3   1  12         21.01         -7.94        13.24 o                         
   4   1  12        194.69        195.34        18.16 o                         
   5   1  12         20.96         14.33        16.93 o                         
   6   1  12         19.44          3.11        17.07 o                         
   7   1  12        271.97        244.36        23.64 o                         
   8   1  12        126.97        167.51        17.08 o                         
   9   1  12         99.50         82.80        12.06 o                         
  10   1  12         84.44         41.29        27.41 o                         
  -1   2  12         26.05         33.75        17.22 o                         
   0   2  12         17.97         18.08         9.66 o                         
   1   2  12        225.79        260.60        16.82 o                         
   2   2  12        305.35        232.32        46.30 o                         
   3   2  12         83.25         32.09        30.06 o                         
   4   2  12          0.06        -28.37        28.37 o                         
   5   2  12         47.18         -5.78        19.16 o                         
   6   2  12        132.20        110.65        24.42 o                         
   7   2  12        134.92        130.24        25.25 o                         
   8   2  12         87.30         99.38        12.21 o                         
   9   2  12         42.57         48.83        11.93 o                         
  10   2  12          8.97        -28.19        28.19 o                         
  -1   3  12          9.05        -57.42        57.42 o                         
   0   3  12          0.70         -9.00         9.00 o                         
   1   3  12         33.13         45.45        10.28 o                         
   2   3  12        152.02        138.87        35.88 o                         
   3   3  12         57.56         18.91        28.72 o                         
   4   3  12        226.46        187.20        22.45 o                         
   5   3  12         88.37         72.21        16.84 o                         
   6   3  12        203.52        147.07        40.43 o                         
   7   3  12         89.30        153.78        46.59 o                         
   8   3  12        393.91        424.50        22.75 o                         
   9   3  12         30.79          2.86        12.86 o                         
  10   3  12         17.83         -4.53        13.27 o                         
   0   4  12          6.94         -7.76         9.50 o                         
   1   4  12        136.01         43.42        31.47 o                         
   2   4  12        202.25        217.35        20.70 o                         
   3   4  12         31.21          2.46        15.87 o                         
   4   4  12        312.95        267.96        22.81 o                         
   5   4  12          6.72         -2.66        20.39 o                         
   6   4  12         81.98         86.18        23.90 o                         
   7   4  12          0.76         -9.87         9.87 o                         
   8   4  12        701.13        703.43        40.25 o                         
   9   4  12         48.25        -10.74        28.78 o                         
   0   5  12          6.14         -9.06         9.06 o                         
   1   5  12          1.47         -0.31         8.91 o                         
   2   5  12          0.03          1.50         8.90 o                         
   3   5  12        122.81          3.50        42.30 o                         
   4   5  12        268.66        193.53        42.90 o                         
   5   5  12         48.40         32.31        69.45 o                         
   6   5  12         25.47         41.18        14.25 o                         
   7   5  12         37.88         52.25        14.84 o                         
   8   5  12        122.90        178.66        20.67 o                         
   9   5  12         21.98         31.86        13.54 o                         
   1   6  12          6.45         11.67        17.97 o                         
   2   6  12        304.10        290.35        18.08 o                         
   3   6  12        143.70        113.51        16.35 o                         
   4   6  12        627.82        643.78        30.93 o                         
   5   6  12         75.68        -32.89        37.67 o                         
   6   6  12         15.40         26.78        30.08 o                         
   7   6  12         15.75         -7.96        12.26 o                         
   8   6  12        223.36        282.40        35.14 o                         
   2   7  12         55.40         54.01        11.91 o                         
   3   7  12         27.00         47.05        13.82 o                         
   4   7  12          0.03        -17.99        17.99 o                         
   5   7  12          4.81        -17.44        18.31 o                         
   6   7  12         88.13         80.44        14.01 o                         
   7   7  12         10.75        -11.30        11.30 o                         
   4   8  12         55.02        138.54        69.93 o                         
   5   8  12        192.19        213.50        26.68 o                         
   4  -3  13        147.69        165.26        12.53 o                         
   5  -3  13         33.58        -42.58        45.34 o                         
   6  -3  13        205.24        230.64        24.74 o                         
   7  -3  13         46.32         71.37        12.30 o                         
   2  -2  13        119.57        165.54        33.04 o                         
   3  -2  13        274.92        315.68        17.67 o                         
   4  -2  13         93.60         77.74        11.54 o                         
   5  -2  13        120.61        129.31        13.09 o                         
   6  -2  13          0.72         -7.79         7.79 o                         
   7  -2  13         15.04          5.28        11.02 o                         
   8  -2  13        118.16        115.63        16.99 o                         
   2  -1  13        100.47        121.27        12.20 o                         
   3  -1  13          0.66         32.14        12.15 o                         
   4  -1  13          0.05          7.09         6.85 o                         
   5  -1  13         22.22         -0.43        18.24 o                         
   6  -1  13        387.34        378.51        34.07 o                         
   7  -1  13          5.66        -19.63        20.20 o                         
   8  -1  13        100.00        106.05        15.32 o                         
   1   0  13          7.00         -5.25        10.21 o                         
   2   0  13         15.79          4.27        12.76 o                         
   3   0  13        187.58        263.46        14.27 o                         
   4   0  13          3.99          3.12         9.06 o                         
   5   0  13        235.86        273.15        17.94 o                         
   6   0  13         16.82         14.63         9.56 o                         
   7   0  13         15.84          6.93         7.30 o                         
   8   0  13         55.04         44.74        11.09 o                         
   9   0  13         65.93         67.52        11.94 o                         
   1   1  13         39.78         39.45        11.06 o                         
   2   1  13         51.40         67.55        14.98 o                         
   3   1  13         18.10         33.95         8.13 o                         
   4   1  13         56.53         22.89        30.36 o                         
   5   1  13          7.84         29.34        19.07 o                         
   6   1  13         60.90         60.10        13.28 o                         
   7   1  13          2.83        -20.91        20.91 o                         
   8   1  13        181.96        165.62        20.22 o                         
   9   1  13         55.67         30.72        24.87 o                         
   1   2  13        138.46        162.28        17.14 o                         
   2   2  13         50.79         74.33        11.40 o                         
   3   2  13          7.17         -4.50         9.89 o                         
   4   2  13        289.65        268.58        64.90 o                         
   5   2  13         78.59         65.45        21.01 o                         
   6   2  13        567.90        637.15        33.09 o                         
   7   2  13        195.04        171.75        25.00 o                         
   8   2  13        104.32         98.04        19.82 o                         
   9   2  13          8.31         16.91        13.68 o                         
   1   3  13         47.98         90.36        18.77 o                         
   2   3  13          2.06         -5.23         9.90 o                         
   3   3  13         80.99         83.49        13.21 o                         
   4   3  13         69.22         28.95        31.32 o                         
   5   3  13        102.99         57.99        31.11 o                         
   6   3  13        106.76         78.29        18.88 o                         
   7   3  13         71.72        -16.51        26.42 o                         
   8   3  13         34.22         38.16        14.14 o                         
   9   3  13        213.32        233.46        24.19 o                         
   2   4  13        240.97        316.80        22.16 o                         
   3   4  13         30.82         93.58        26.35 o                         
   4   4  13         91.59         80.63        19.78 o                         
   5   4  13        105.76         51.02        28.45 o                         
   6   4  13        387.95        385.56        27.37 o                         
   7   4  13          3.85         -0.17        25.45 o                         
   8   4  13        262.58        249.48        51.01 o                         
   2   5  13         18.12         24.73        10.23 o                         
   3   5  13        133.38        170.81        15.80 o                         
   4   5  13         21.97         14.21        10.94 o                         
   5   5  13        178.75         94.31        46.98 o                         
   6   5  13         28.88         18.84        12.91 o                         
   7   5  13          2.69          5.04        11.70 o                         
   4   6  13         20.77         58.90        17.47 o                         
   5   6  13         30.79        -28.30        47.18 o                         
   6   6  13         60.56        -61.02        61.02 o                         
   5   1  14         54.77         95.23        13.81 o                         
   6   1  14        153.29         76.57        24.77 o                         
   5   2  14         38.36         33.74        11.61 o                         
   6   2  14         52.34         76.84        11.27 o                         
                                                                                
